# Supplementary material for: The vertebrate- and testis- specific transmembrane protein C11ORF94 plays a critical role in sperm-oocyte membrane binding
Source: Mol Biomed. 2022 Sep 2;3:27. doi: 10.1186/s43556-022-00092-1 (PMC9437168; doi:10.1186/s43556-022-00092-1)
Supplement: Supplementary file 5 — Additional file 5: Table S1. SRA accession number of RNA-sequencing data used in this study. [file 43556_2022_92_MOESM5_ESM.xlsx]

## Sheet: Sheet1
species	tissue	SRA Accession number
Gallus gallus	heart	SRR11928976
	lung	SRR12697116
	muscle	SRR12697122
	spleen	SRR12697128
	ovary	SRR13642607
	liver	SRR2070095
	kidney	SRR4933177
	brain	SRR5437703
	testis	SRR2653977
Pogona vitticeps	heart	ERR413065
	kidney	ERR413066
	liver	ERR413067
	lung	ERR413068
	muscle	ERR413069
	brain	ERR753525
	testis	ERR753529
	ovary	ERR753530
	spleen	SRR2851851
Alligator sinensis	testis	SRR12806131
	ovary	SRR12807291
	lung	SRR14012133
	liver	SRR14012134
	kidney	SRR14012135
	spleen	SRR14012136
	heart	SRR14012138
	brain	SRR14012139
	muscle	SRR14090490
rhinatrema bivittatum	skin	SRR5591419
	liver	SRR5591420
	testis	SRR5591432
	muscle	SRR5591433
	lung	SRR5591436
	spleen	SRR5591442
	kidney	SRR5591443
	forgut	SRR5591438
Takifugu rubripes
	liver	SRR6925406
	spleen	SRR6925526
	lung	null
	kidney	SRR6925377
	muscle	SRR5096610
	brain	null
	testis	SRR5059294
	ovary	SRR5059347

## Sheet: Sheet2
species	heart	lung	muscle	spleen	liver	kidney	brain	ovary	testis
G.ga_ENSGALG00010022000	3.30873	0	0.252774	0.128303	2.56597	0	0	3.16165	78.318
P.vi_gene-CUNH11orf94	0.31435	0	2.512	0.322024	0	0	0.460965	1.44344	48.8907
	0	0	0	0	0.0383386	0	0.310651	0	51.2242
