# Supplementary material for: The vertebrate- and testis- specific transmembrane protein C11ORF94 plays a critical role in sperm-oocyte membrane binding
Source: Mol Biomed. 2022 Sep 2;3:27. doi: 10.1186/s43556-022-00092-1 (PMC9437168; doi:10.1186/s43556-022-00092-1)
Supplement: Supplementary file 6 — Additional file 6: Table S2. GO analysis data used in this study. [file 43556_2022_92_MOESM6_ESM.xlsx]

## Sheet: GO analysis
ID	Description	GeneRatio	BgRatio	pvalue	p.adjust	qvalue	geneID	Count
GO:0051592	GO:0051592	response to calcium ion	9/280	47/5974	0.000271512	0.605353	0.605274	Fga/Lgmn/Fus/Hnrnpd/Pde1c/Cpne3/Fgb/Fgg/Add1	9
GO:0045907	GO:0045907	positive regulation of vasoconstriction	5/280	17/5974	0.000847813	0.605353	0.605274	Fga/Mgll/Fgb/Fgg/Rhoa	5
GO:0051258	GO:0051258	protein polymerization	17/280	159/5974	0.00115726	0.605353	0.605274	Fga/Diaph1/Gpx4/Gsn/Prkcd/Capzb/Rac1/Vdac2/Dbnl/Prune1/Fgb/Svil/Fgg/Cyrib/Chmp4b/Rhoa/Add1	17
GO:0072376	GO:0072376	protein activation cascade	4/280	11/5974	0.00119985	0.605353	0.605274	Fga/Serpinc1/Fgb/Fgg	4
GO:0140694	GO:0140694	non-membrane-bounded organelle assembly	18/280	178/5974	0.00159077	0.605353	0.605274	Gsn/Rps2/Rpl5/Rps23/Kpnb1/G3bp2/Lcp1/Myh10/Dbnl/Rpl10/Eif2a/Rpl24/Trappc12/Golga2/Prc1/Chmp4b/Rhoa/Plec	18
GO:0030511	GO:0030511	positive regulation of transforming growth factor beta receptor signaling pathway	4/280	12/5974	0.00173392	0.605353	0.605274	Dab2/Tgfb1i1/1700037H04Rik/Stk11	4
GO:0071800	GO:0071800	podosome assembly	4/280	12/5974	0.00173392	0.605353	0.605274	Gsn/Lcp1/Dbnl/Rhoa	4
GO:1903846	GO:1903846	positive regulation of cellular response to transforming growth factor beta stimulus	4/280	12/5974	0.00173392	0.605353	0.605274	Dab2/Tgfb1i1/1700037H04Rik/Stk11	4
GO:0019229	GO:0019229	regulation of vasoconstriction	5/280	22/5974	0.00297541	0.793568	0.793463	Fga/Mgll/Fgb/Fgg/Rhoa	5
GO:0070527	GO:0070527	platelet aggregation	5/280	22/5974	0.00297541	0.793568	0.793463	Fga/Prkcd/Rap2b/Fgb/Fgg	5
GO:0097191	GO:0097191	extrinsic apoptotic signaling pathway	10/280	78/5974	0.00324691	0.793568	0.793463	Fga/Itm2b/Lcn2/Ppp1ca/Mllt11/Dab2/Fgb/Fgg/Bcl2l14/Sgpp1	10
GO:0070925	GO:0070925	organelle assembly	33/280	433/5974	0.00340953	0.793568	0.793463	Odf2/Gsn/Rps2/Rpl5/Rps23/Dynll1/Kpnb1/G3bp2/Tekt4/Ccdc136/Spata6/Spag17/Dync2i2/Lcp1/Myh10/Dbnl/Rpl10/Eif2a/Spink2/Rpl24/Ift57/Trappc12/Nudcd3/Golga2/Tekt2/Prc1/Yif1b/Chmp4b/Stx12/Snap29/Rhoa/Plec/Pdcd6ip	33
GO:0032506	GO:0032506	cytokinetic process	5/280	24/5974	0.00444746	0.908672	0.908552	Myh9/Chmp4b/Rhoa/Plec/Pdcd6ip	5
GO:0031639	GO:0031639	plasminogen activation	4/280	16/5974	0.00549531	0.908672	0.908552	Fga/Ruvbl1/Fgb/Fgg	4
GO:0031638	GO:0031638	zymogen activation	5/280	27/5974	0.00753096	0.908672	0.908552	Fga/Lgmn/Ruvbl1/Fgb/Fgg	5
GO:0042310	GO:0042310	vasoconstriction	5/280	27/5974	0.00753096	0.908672	0.908552	Fga/Mgll/Fgb/Fgg/Rhoa	5
GO:0032272	GO:0032272	negative regulation of protein polymerization	7/280	50/5974	0.00814956	0.908672	0.908552	Gsn/Prkcd/Capzb/Vdac2/Svil/Cyrib/Add1	7
GO:0052646	GO:0052646	alditol phosphate metabolic process	3/280	10/5974	0.00956117	0.908672	0.908552	Gk/Gpd2/Gk2	3
GO:1904923	GO:1904923	regulation of autophagy of mitochondrion in response to mitochondrial depolarization	3/280	10/5974	0.00956117	0.908672	0.908552	Hk2/Gba/Cdc37	3
GO:0007338	GO:0007338	single fertilization	10/280	91/5974	0.0097268	0.908672	0.908552	Fam170b/Cct5/Ccdc136/Spag8/Slc22a16/Vdac2/Myh9/Lyzl4/Izumo1/Adam24	10
GO:0051016	GO:0051016	barbed-end actin filament capping	4/280	19/5974	0.0104764	0.908672	0.908552	Gsn/Capzb/Svil/Add1	4
GO:2000242	GO:2000242	negative regulation of reproductive process	4/280	19/5974	0.0104764	0.908672	0.908552	Prkaca/Myh9/Adam24/Stk11	4
GO:0043065	GO:0043065	positive regulation of apoptotic process	19/280	229/5974	0.0106087	0.908672	0.908552	Ptgis/Ldha/Lcn2/Gsn/Tgm2/Prkcd/Pdcd5/Ppp1ca/Rps6/Mllt11/Spink2/Sfpq/Rnps1/Bcl2l14/Ppid/Efhc1/Fank1/Acin1/Rhoa	19
GO:0009566	GO:0009566	fertilization	12/280	121/5974	0.0107821	0.908672	0.908552	Fam170b/Cct5/Ccdc136/Spag8/Slc22a16/Vdac2/Spink2/Myh9/Lyzl4/Izumo1/Ybx3/Adam24	12
GO:0031589	GO:0031589	cell-substrate adhesion	13/280	136/5974	0.0109214	0.908672	0.908552	Fga/Rpl29/Rac1/Vamp3/Dab2/Lamb2/Zyx/Fgb/Fgg/Rhoa/Sorbs3/Coro1c/Pdpk1	13
GO:0019751	GO:0019751	polyol metabolic process	7/280	53/5974	0.0111649	0.908672	0.908552	Gba/Gk/Pcbd2/Nudt3/Sgpp1/Galk1/Gk2	7
GO:0050714	GO:0050714	positive regulation of protein secretion	7/280	53/5974	0.0111649	0.908672	0.908552	Fga/Rac1/Myh10/Fgb/Fgg/Ppid/Acsl4	7
GO:0007519	GO:0007519	skeletal muscle tissue development	6/280	41/5974	0.0113238	0.908672	0.908552	Myl6/Flnb/Svil/Ybx3/Rhoa/Plec	6
GO:0030837	GO:0030837	negative regulation of actin filament polymerization	6/280	41/5974	0.0113238	0.908672	0.908552	Gsn/Prkcd/Capzb/Svil/Cyrib/Add1	6
GO:0006972	GO:0006972	hyperosmotic response	3/280	11/5974	0.0126967	0.908672	0.908552	Rac1/Ybx3/Pdpk1	3
GO:0048268	GO:0048268	clathrin coat assembly	3/280	11/5974	0.0126967	0.908672	0.908552	Ap1b1/Dab2/Ap2b1	3
GO:0051014	GO:0051014	actin filament severing	3/280	11/5974	0.0126967	0.908672	0.908552	Gsn/Svil/Myh9	3
GO:0071801	GO:0071801	regulation of podosome assembly	3/280	11/5974	0.0126967	0.908672	0.908552	Gsn/Lcp1/Rhoa	3
GO:1903729	GO:1903729	regulation of plasma membrane organization	3/280	11/5974	0.0126967	0.908672	0.908552	Gsn/Prkcd/Myh9	3
GO:0043068	GO:0043068	positive regulation of programmed cell death	19/280	234/5974	0.0131653	0.908672	0.908552	Ptgis/Ldha/Lcn2/Gsn/Tgm2/Prkcd/Pdcd5/Ppp1ca/Rps6/Mllt11/Spink2/Sfpq/Rnps1/Bcl2l14/Ppid/Efhc1/Fank1/Acin1/Rhoa	19
GO:0034109	GO:0034109	homotypic cell-cell adhesion	5/280	31/5974	0.0136096	0.908672	0.908552	Fga/Prkcd/Rap2b/Fgb/Fgg	5
GO:0060538	GO:0060538	skeletal muscle organ development	6/280	43/5974	0.0142035	0.908672	0.908552	Myl6/Flnb/Svil/Ybx3/Rhoa/Plec	6
GO:0071277	GO:0071277	cellular response to calcium ion	4/280	21/5974	0.0150303	0.908672	0.908552	Lgmn/Fus/Cpne3/Add1	4
GO:0099024	GO:0099024	plasma membrane invagination	5/280	32/5974	0.0155287	0.908672	0.908552	C3/Gsn/Rac1/Myh9/Rhoa	5
GO:0005979	GO:0005979	regulation of glycogen biosynthetic process	3/280	12/5974	0.0163509	0.908672	0.908552	Ppp1ca/Ppp1cb/Pask	3
GO:0010962	GO:0010962	regulation of glucan biosynthetic process	3/280	12/5974	0.0163509	0.908672	0.908552	Ppp1ca/Ppp1cb/Pask	3
GO:0043486	GO:0043486	histone exchange	3/280	12/5974	0.0163509	0.908672	0.908552	Ptma/Nasp/Piwil1	3
GO:0001881	GO:0001881	receptor recycling	3/280	13/5974	0.0205323	0.908672	0.908552	Nsf/Vamp3/Dab2	3
GO:0034114	GO:0034114	regulation of heterotypic cell-cell adhesion	3/280	13/5974	0.0205323	0.908672	0.908552	Fga/Fgb/Fgg	3
GO:0034311	GO:0034311	diol metabolic process	3/280	13/5974	0.0205323	0.908672	0.908552	Gba/Pcbd2/Sgpp1	3
GO:0051443	GO:0051443	positive regulation of ubiquitin-protein transferase activity	3/280	13/5974	0.0205323	0.908672	0.908552	Rps2/Ube2n/Skp1	3
GO:0070873	GO:0070873	regulation of glycogen metabolic process	3/280	13/5974	0.0205323	0.908672	0.908552	Ppp1ca/Ppp1cb/Pask	3
GO:1902042	GO:1902042	negative regulation of extrinsic apoptotic signaling pathway via death domain receptors	3/280	13/5974	0.0205323	0.908672	0.908552	Fga/Fgb/Fgg	3
GO:0030041	GO:0030041	actin filament polymerization	10/280	102/5974	0.0205797	0.908672	0.908552	Diaph1/Gsn/Prkcd/Capzb/Rac1/Dbnl/Svil/Cyrib/Rhoa/Add1	10
GO:0051438	GO:0051438	regulation of ubiquitin-protein transferase activity	4/280	23/5974	0.0206671	0.908672	0.908552	Rps2/Rpl5/Ube2n/Skp1	4
GO:0007015	GO:0007015	actin filament organization	17/280	213/5974	0.0215331	0.908672	0.908552	Diaph1/Gsn/Prkcd/Capzb/Rac1/Lcp1/Myh10/Dbnl/Zyx/Svil/Cyrib/Espn/Rhoa/Plec/Add1/Sorbs3/Coro1c	17
GO:0031333	GO:0031333	negative regulation of protein-containing complex assembly	8/280	74/5974	0.0216927	0.908672	0.908552	Gsn/Gba/Prkcd/Capzb/Vdac2/Svil/Cyrib/Add1	8
GO:0030193	GO:0030193	regulation of blood coagulation	5/280	35/5974	0.0223445	0.908672	0.908552	Fga/Prkcd/Serpinc1/Fgb/Fgg	5
GO:0050818	GO:0050818	regulation of coagulation	5/280	35/5974	0.0223445	0.908672	0.908552	Fga/Prkcd/Serpinc1/Fgb/Fgg	5
GO:1900046	GO:1900046	regulation of hemostasis	5/280	35/5974	0.0223445	0.908672	0.908552	Fga/Prkcd/Serpinc1/Fgb/Fgg	5
GO:0034113	GO:0034113	heterotypic cell-cell adhesion	4/280	24/5974	0.0239111	0.908672	0.908552	Fga/Fgb/Fgg/Izumo1	4
GO:0120193	GO:0120193	tight junction organization	4/280	24/5974	0.0239111	0.908672	0.908552	Prkaca/Plec/Pdcd6ip/Cldn3	4
GO:0030031	GO:0030031	cell projection assembly	20/280	267/5974	0.02475	0.908672	0.908552	Odf2/Gsn/Prkcd/Capzb/Rac1/Dynll1/Tekt4/Spata6/Spag17/Dync2i2/Myh10/Dbnl/Tsga10/Ift57/Nudcd3/Tekt2/Yif1b/Snap29/Espn/Coro1c	20
GO:0007009	GO:0007009	plasma membrane organization	7/280	62/5974	0.0249686	0.908672	0.908552	Gsn/Prkcd/Myh10/Myh9/Lyzl4/Izumo1/Plec	7
GO:0010324	GO:0010324	membrane invagination	5/280	36/5974	0.0249866	0.908672	0.908552	C3/Gsn/Rac1/Myh9/Rhoa	5
GO:0010954	GO:0010954	positive regulation of protein processing	3/280	14/5974	0.0252443	0.908672	0.908552	Gsn/Ruvbl1/Myh9	3
GO:0019400	GO:0019400	alditol metabolic process	3/280	14/5974	0.0252443	0.908672	0.908552	Gk/Galk1/Gk2	3
GO:0042730	GO:0042730	fibrinolysis	3/280	14/5974	0.0252443	0.908672	0.908552	Fga/Fgb/Fgg	3
GO:0072577	GO:0072577	endothelial cell apoptotic process	3/280	14/5974	0.0252443	0.908672	0.908552	Fga/Fgb/Fgg	3
GO:0098780	GO:0098780	response to mitochondrial depolarisation	3/280	14/5974	0.0252443	0.908672	0.908552	Hk2/Gba/Cdc37	3
GO:1902410	GO:1902410	mitotic cytokinetic process	3/280	14/5974	0.0252443	0.908672	0.908552	Chmp4b/Rhoa/Pdcd6ip	3
GO:1903319	GO:1903319	positive regulation of protein maturation	3/280	14/5974	0.0252443	0.908672	0.908552	Gsn/Ruvbl1/Myh9	3
GO:2000351	GO:2000351	regulation of endothelial cell apoptotic process	3/280	14/5974	0.0252443	0.908672	0.908552	Fga/Fgb/Fgg	3
GO:0097190	GO:0097190	apoptotic signaling pathway	19/280	251/5974	0.0256636	0.908672	0.908552	Fga/Ptgis/Itm2b/Lcn2/Prkcd/Pdcd5/Ppp1ca/Mllt11/Dab2/Vdac2/Acaa2/Fgb/Fgg/Sfpq/Bcl2l14/Ggct/Sgpp1/Ybx3/Stk11	19
GO:0034446	GO:0034446	substrate adhesion-dependent cell spreading	6/280	49/5974	0.0258191	0.908672	0.908552	Rac1/Vamp3/Dab2/Lamb2/Rhoa/Coro1c	6
GO:0045216	GO:0045216	cell-cell junction organization	7/280	63/5974	0.0270069	0.908672	0.908552	Prkaca/Rac1/Rhoa/Plec/Add1/Pdcd6ip/Cldn3	7
GO:0030168	GO:0030168	platelet activation	5/280	37/5974	0.0278213	0.908672	0.908552	Fga/Prkcd/Rap2b/Fgb/Fgg	5
GO:0010038	GO:0010038	response to metal ion	11/280	123/5974	0.0287295	0.908672	0.908552	Fga/Lgmn/Gsn/Fus/Ppp1ca/Hnrnpd/Pde1c/Cpne3/Fgb/Fgg/Add1	11
GO:0090276	GO:0090276	regulation of peptide hormone secretion	7/280	64/5974	0.0291557	0.908672	0.908552	Fga/Rac1/Pde1c/Pask/Fgb/Fgg/Acsl4	7
GO:0007017	GO:0007017	microtubule-based process	32/280	486/5974	0.0296424	0.908672	0.908552	Odf2/Diaph1/Tuba3a/Capzb/Rac1/Dynll1/Tubb4b/Kpnb1/Tekt4/Slc22a16/Vps13a/Spag17/Dync2i2/Ktn1/Tubb2a/Prune1/Ift57/Myh9/Sfpq/Golga2/Tekt2/Prc1/Dctn2/Yif1b/Chmp4b/Efhc1/Ap3s1/Ropn1/Rhoa/Pex14/Stk11/Pdcd6ip	32
GO:0019731	GO:0019731	antibacterial humoral response	3/280	15/5974	0.0304861	0.908672	0.908552	Fga/Wfdc3/Fgb	3
GO:0098760	GO:0098760	response to interleukin-7	3/280	15/5974	0.0304861	0.908672	0.908552	Hnrnph1/Lsp1/Stip1	3
GO:0098761	GO:0098761	cellular response to interleukin-7	3/280	15/5974	0.0304861	0.908672	0.908552	Hnrnph1/Lsp1/Stip1	3
GO:1904036	GO:1904036	negative regulation of epithelial cell apoptotic process	3/280	15/5974	0.0304861	0.908672	0.908552	Fga/Fgb/Fgg	3
GO:0046887	GO:0046887	positive regulation of hormone secretion	6/280	51/5974	0.0307819	0.908672	0.908552	Fga/Rac1/Dab2/Fgb/Fgg/Acsl4	6
GO:0042273	GO:0042273	ribosomal large subunit biogenesis	5/280	38/5974	0.0308524	0.908672	0.908552	Rpl5/Rpl10/Rpl35/Rpl24/Nhp2	5
GO:0042752	GO:0042752	regulation of circadian rhythm	5/280	38/5974	0.0308524	0.908672	0.908552	Ppp1ca/Ppp1cb/Ppp1cc/Hnrnpd/Sfpq	5
GO:0090307	GO:0090307	mitotic spindle assembly	5/280	38/5974	0.0308524	0.908672	0.908552	Kpnb1/Golga2/Prc1/Chmp4b/Rhoa	5
GO:0032504	GO:0032504	multicellular organism reproduction	29/280	433/5974	0.0309149	0.908672	0.908552	Odf2/Ptgis/Gpx4/Prkaca/Rps6/Tekt4/Acsbg2/Ccdc136/Spata6/Spag8/Slc22a16/Mycbpap/Pafah1b2/Tsga10/Spata24/Herc4/Spink2/Odf3/Yif1b/Lyzl4/Izumo1/Pacrg/Ropn1/Dazap1/Ybx3/Piwil1/Acsl4/Adam24/Stk11	29
GO:0019953	GO:0019953	sexual reproduction	31/280	470/5974	0.0314101	0.908672	0.908552	Odf2/Fam170b/Gpx4/Prkaca/Rps6/Cct5/Acsbg2/Ccdc136/Spata6/Spag8/Slc22a16/Mycbpap/Vdac2/Pafah1b2/Tsga10/Spata24/Herc4/Spink2/Myh9/Odf3/Yif1b/Lyzl4/Izumo1/Pacrg/Ropn1/Dazap1/Ybx3/Piwil1/Adam24/Stk11/Eif4h	31
GO:0003018	GO:0003018	vascular process in circulatory system	7/280	65/5974	0.0314174	0.908672	0.908552	Fga/Mgll/Fabp5/Fgb/Fgg/Rhoa/Plec	7
GO:0042254	GO:0042254	ribosome biogenesis	12/280	141/5974	0.0321799	0.908672	0.908552	Rps2/Fbl/Rpl5/Rps8/Rps6/Rps24/Rpl10/Rpl35/Eif2a/Rpl24/Nhp2/Nop56	12
GO:0046883	GO:0046883	regulation of hormone secretion	8/280	80/5974	0.0328557	0.908672	0.908552	Fga/Rac1/Dab2/Pde1c/Pask/Fgb/Fgg/Acsl4	8
GO:0010942	GO:0010942	positive regulation of cell death	19/280	258/5974	0.0328675	0.908672	0.908552	Ptgis/Ldha/Lcn2/Gsn/Tgm2/Prkcd/Pdcd5/Ppp1ca/Rps6/Mllt11/Spink2/Sfpq/Rnps1/Bcl2l14/Ppid/Efhc1/Fank1/Acin1/Rhoa	19
GO:0042255	GO:0042255	ribosome assembly	5/280	39/5974	0.0340832	0.908672	0.908552	Rps2/Rpl5/Rpl10/Eif2a/Rpl24	5
GO:0061045	GO:0061045	negative regulation of wound healing	5/280	39/5974	0.0340832	0.908672	0.908552	Fga/Prkcd/Fgb/Fgg/Cldn3	5
GO:0030833	GO:0030833	regulation of actin filament polymerization	9/280	96/5974	0.0351563	0.908672	0.908552	Gsn/Prkcd/Capzb/Rac1/Dbnl/Svil/Cyrib/Rhoa/Add1	9
GO:0030195	GO:0030195	negative regulation of blood coagulation	4/280	27/5974	0.0354074	0.908672	0.908552	Fga/Prkcd/Fgb/Fgg	4
GO:0050819	GO:0050819	negative regulation of coagulation	4/280	27/5974	0.0354074	0.908672	0.908552	Fga/Prkcd/Fgb/Fgg	4
GO:0051693	GO:0051693	actin filament capping	4/280	27/5974	0.0354074	0.908672	0.908552	Gsn/Capzb/Svil/Add1	4
GO:0090100	GO:0090100	positive regulation of transmembrane receptor protein serine/threonine kinase signaling pathway	4/280	27/5974	0.0354074	0.908672	0.908552	Dab2/Tgfb1i1/1700037H04Rik/Stk11	4
GO:1900047	GO:1900047	negative regulation of hemostasis	4/280	27/5974	0.0354074	0.908672	0.908552	Fga/Prkcd/Fgb/Fgg	4
GO:1904035	GO:1904035	regulation of epithelial cell apoptotic process	4/280	27/5974	0.0354074	0.908672	0.908552	Fga/Gsn/Fgb/Fgg	4
GO:0032885	GO:0032885	regulation of polysaccharide biosynthetic process	3/280	16/5974	0.0362532	0.908672	0.908552	Ppp1ca/Ppp1cb/Pask	3
GO:0002181	GO:0002181	cytoplasmic translation	7/280	67/5974	0.0362872	0.908672	0.908552	Rps2/Rpl29/Rps23/Rpl18a/Rpl32/Rpl24/Eif4h	7
GO:0002791	GO:0002791	regulation of peptide secretion	7/280	67/5974	0.0362872	0.908672	0.908552	Fga/Rac1/Pde1c/Pask/Fgb/Fgg/Acsl4	7
GO:0120031	GO:0120031	plasma membrane bounded cell projection assembly	19/280	261/5974	0.0363791	0.908672	0.908552	Odf2/Gsn/Prkcd/Capzb/Rac1/Dynll1/Tekt4/Spata6/Spag17/Dync2i2/Myh10/Dbnl/Ift57/Nudcd3/Tekt2/Yif1b/Snap29/Espn/Coro1c	19
GO:1904951	GO:1904951	positive regulation of establishment of protein localization	12/280	144/5974	0.0370117	0.908672	0.908552	Fga/Prkaca/Prkcd/Pdcd5/Rac1/Cct5/Myh10/Trim28/Fgb/Fgg/Ppid/Acsl4	12
GO:0090277	GO:0090277	positive regulation of peptide hormone secretion	5/280	40/5974	0.0375163	0.908672	0.908552	Fga/Rac1/Fgb/Fgg/Acsl4	5
GO:0045087	GO:0045087	innate immune response	18/280	245/5974	0.0379722	0.908672	0.908552	Fga/C3/Lcn2/Gsn/Xrcc6/Vamp3/G3bp2/Wfdc3/Nlrx1/Cdc37/Pcbp2/Trim28/Zyx/Flnb/Fgb/Defb19/Fgg/Sfpq	18
GO:0090087	GO:0090087	regulation of peptide transport	7/280	68/5974	0.0388992	0.908672	0.908552	Fga/Rac1/Pde1c/Pask/Fgb/Fgg/Acsl4	7
GO:1902115	GO:1902115	regulation of organelle assembly	9/280	98/5974	0.0393826	0.908672	0.908552	Odf2/Gsn/Dynll1/G3bp2/Lcp1/Trappc12/Chmp4b/Rhoa/Pdcd6ip	9
GO:0006970	GO:0006970	response to osmotic stress	4/280	28/5974	0.0398378	0.908672	0.908552	Rac1/Serpinb6a/Ybx3/Pdpk1	4
GO:0043297	GO:0043297	apical junction assembly	4/280	28/5974	0.0398378	0.908672	0.908552	Prkaca/Rhoa/Pdcd6ip/Cldn3	4
GO:0002009	GO:0002009	morphogenesis of an epithelium	12/280	146/5974	0.0405056	0.908672	0.908552	Prkaca/Lcn2/Tgm2/Ppp1ca/Rac1/Dab2/Tgfb1i1/Trim28/Ift57/Mthfd1/Nup50/Rhoa	12
GO:0009611	GO:0009611	response to wounding	13/280	163/5974	0.0416195	0.908672	0.908552	Fga/C3/Prkcd/Serpinc1/Rap2b/Lcp1/Lamb2/Myh10/Fgb/Fgg/Myh9/Plec/Cldn3	13
GO:0007052	GO:0007052	mitotic spindle organization	7/280	69/5974	0.0416316	0.908672	0.908552	Kpnb1/Golga2/Prc1/Dctn2/Chmp4b/Efhc1/Rhoa	7
GO:0007155	GO:0007155	cell adhesion	25/280	372/5974	0.0419194	0.908672	0.908552	Fga/Gsn/Tgm2/Prkcd/Rpl29/Rap2b/Ppp1cb/Rac1/Vamp3/Dab2/Col6a2/Lamb2/Myh10/Zyx/Lpp/Fgb/Fgg/Myh9/Cyrib/Izumo1/Rhoa/Sorbs3/Coro1c/Cldn3/Pdpk1	25
GO:0007160	GO:0007160	cell-matrix adhesion	8/280	84/5974	0.0421636	0.908672	0.908552	Fga/Rac1/Zyx/Fgb/Fgg/Rhoa/Coro1c/Pdpk1	8
GO:0051017	GO:0051017	actin filament bundle assembly	8/280	84/5974	0.0421636	0.908672	0.908552	Rac1/Lcp1/Myh10/Zyx/Espn/Rhoa/Add1/Sorbs3	8
GO:0000027	GO:0000027	ribosomal large subunit assembly	3/280	17/5974	0.0425377	0.908672	0.908552	Rpl5/Rpl10/Rpl24	3
GO:0003382	GO:0003382	epithelial cell morphogenesis	3/280	17/5974	0.0425377	0.908672	0.908552	Rac1/Flnb/Cldn3	3
GO:0032881	GO:0032881	regulation of polysaccharide metabolic process	3/280	17/5974	0.0425377	0.908672	0.908552	Ppp1ca/Ppp1cb/Pask	3
GO:0039694	GO:0039694	viral RNA genome replication	3/280	17/5974	0.0425377	0.908672	0.908552	Pcbp1/Pcbp2/Trim28	3
GO:0048025	GO:0048025	negative regulation of mRNA splicing, via spliceosome	3/280	17/5974	0.0425377	0.908672	0.908552	U2af2/Rnps1/Acin1	3
GO:1901615	GO:1901615	organic hydroxy compound metabolic process	16/280	214/5974	0.0426157	0.908672	0.908552	Ddt/Ldha/Gba/Abcd3/Dab2/Rbp1/Cyb5r2/Lbr/Maoa/Gk/Ldhd/Pcbd2/Nudt3/Sgpp1/Galk1/Gk2	16
GO:0042060	GO:0042060	wound healing	11/280	131/5974	0.0426862	0.908672	0.908552	Fga/C3/Prkcd/Serpinc1/Rap2b/Myh10/Fgb/Fgg/Myh9/Plec/Cldn3	11
GO:0006911	GO:0006911	phagocytosis, engulfment	4/280	29/5974	0.0445696	0.908672	0.908552	C3/Gsn/Rac1/Myh9	4
GO:0008154	GO:0008154	actin polymerization or depolymerization	10/280	116/5974	0.0446881	0.908672	0.908552	Diaph1/Gsn/Prkcd/Capzb/Rac1/Dbnl/Svil/Cyrib/Rhoa/Add1	10
GO:0061572	GO:0061572	actin filament bundle organization	8/280	85/5974	0.0447379	0.908672	0.908552	Rac1/Lcp1/Myh10/Zyx/Espn/Rhoa/Add1/Sorbs3	8
GO:0002793	GO:0002793	positive regulation of peptide secretion	5/280	42/5974	0.0449985	0.908672	0.908552	Fga/Rac1/Fgb/Fgg/Acsl4	5
GO:0007283	GO:0007283	spermatogenesis	23/280	339/5974	0.0455513	0.908672	0.908552	Odf2/Gpx4/Prkaca/Acsbg2/Ccdc136/Spata6/Spag8/Slc22a16/Mycbpap/Pafah1b2/Tsga10/Spata24/Herc4/Spink2/Odf3/Yif1b/Pacrg/Ropn1/Dazap1/Ybx3/Piwil1/Adam24/Stk11	23
GO:0005996	GO:0005996	monosaccharide metabolic process	11/280	133/5974	0.046801	0.908672	0.908552	Hk2/Man2b1/Ldha/Ppp1ca/Ppp1cb/Fabp5/Gpd2/Pask/Gsto2/Galk1/Stk11	11
GO:0032271	GO:0032271	regulation of protein polymerization	11/280	133/5974	0.046801	0.908672	0.908552	Gsn/Prkcd/Capzb/Rac1/Vdac2/Dbnl/Prune1/Svil/Cyrib/Rhoa/Add1	11
GO:0050708	GO:0050708	regulation of protein secretion	8/280	86/5974	0.0474137	0.908672	0.908552	Fga/Rac1/Myh10/Pde1c/Fgb/Fgg/Ppid/Acsl4	8
GO:0022610	GO:0022610	biological adhesion	25/280	377/5974	0.0478782	0.908672	0.908552	Fga/Gsn/Tgm2/Prkcd/Rpl29/Rap2b/Ppp1cb/Rac1/Vamp3/Dab2/Col6a2/Lamb2/Myh10/Zyx/Lpp/Fgb/Fgg/Myh9/Cyrib/Izumo1/Rhoa/Sorbs3/Coro1c/Cldn3/Pdpk1	25
GO:0030162	GO:0030162	regulation of proteolysis	22/280	323/5974	0.0481044	0.908672	0.908552	Lgmn/Prkaca/Gsn/Gba/Serpinc1/Rpl5/Rad23a/Pdcd5/Usp25/Ruvbl1/Rbx1/Lxn/Dab2/Wfdc3/Serpinb6a/Ecm1/Clec16a/Spink2/Ift57/Myh9/Rhoa/Cldn3	22
GO:0016485	GO:0016485	protein processing	9/280	102/5974	0.0488432	0.908672	0.908552	Mipep/Fga/Lgmn/Prkaca/Gsn/Ruvbl1/Fgb/Fgg/Myh9	9
GO:0071346	GO:0071346	cellular response to interferon-gamma	5/280	43/5974	0.0490504	0.908672	0.908552	Gsn/Vamp3/Cdc37/Zyx/Flnb	5
GO:0090559	GO:0090559	regulation of membrane permeability	5/280	43/5974	0.0490504	0.908672	0.908552	Hk2/Vdac2/Acaa2/Pdcd6ip/Cldn3	5
GO:1902117	GO:1902117	positive regulation of organelle assembly	5/280	43/5974	0.0490504	0.908672	0.908552	Dynll1/G3bp2/Lcp1/Rhoa/Pdcd6ip	5
GO:1903035	GO:1903035	negative regulation of response to wounding	5/280	43/5974	0.0490504	0.908672	0.908552	Fga/Prkcd/Fgb/Fgg/Cldn3	5
GO:0000423	GO:0000423	mitophagy	3/280	18/5974	0.049329	0.908672	0.908552	Gba/Cdc37/Clec16a	3
GO:0021795	GO:0021795	cerebral cortex cell migration	3/280	18/5974	0.049329	0.908672	0.908552	Rac1/Efhc1/Rhoa	3
GO:0072676	GO:0072676	lymphocyte migration	4/280	30/5974	0.0496023	0.908672	0.908552	Gba/Ecm1/Rhoa/Plec	4
GO:0045862	GO:0045862	positive regulation of proteolysis	12/280	151/5974	0.0502387	0.908672	0.908552	Lgmn/Gsn/Gba/Rad23a/Pdcd5/Ruvbl1/Rbx1/Dab2/Ift57/Myh9/Rhoa/Cldn3	12
GO:0007596	GO:0007596	blood coagulation	7/280	72/5974	0.0505653	0.908672	0.908552	Fga/C3/Prkcd/Serpinc1/Rap2b/Fgb/Fgg	7
GO:0050817	GO:0050817	coagulation	7/280	72/5974	0.0505653	0.908672	0.908552	Fga/C3/Prkcd/Serpinc1/Rap2b/Fgb/Fgg	7
GO:0051222	GO:0051222	positive regulation of protein transport	11/280	135/5974	0.0511791	0.908672	0.908552	Fga/Prkaca/Prkcd/Pdcd5/Rac1/Myh10/Trim28/Fgb/Fgg/Ppid/Acsl4	11
GO:0022603	GO:0022603	regulation of anatomical structure morphogenesis	20/280	290/5974	0.0520345	0.908672	0.908552	Hk2/Diaph1/Ptgis/C3/Lcn2/Wars/Capzb/Rac1/Dab2/Ecm1/Myh10/Dbnl/Myh9/Golga2/Cyrib/Rhoa/Add1/Stk11/Coro1c/Cldn3	20
GO:0022411	GO:0022411	cellular component disassembly	15/280	203/5974	0.0529603	0.908672	0.908552	Hk2/C3/Gsn/Gba/Nsf/Capzb/Cdc37/Lcp1/Clec16a/Svil/Golga2/Snap29/Acin1/Add1/Pex14	15
GO:0031032	GO:0031032	actomyosin structure organization	8/280	88/5974	0.0530738	0.908672	0.908552	Rac1/Myh10/Zyx/Myh9/Rhoa/Plec/Sorbs3/Pdcd6ip	8
GO:0043484	GO:0043484	regulation of RNA splicing	8/280	88/5974	0.0530738	0.908672	0.908552	Hnrnph1/U2af2/Fus/Eif4a3/Rnps1/Dazap1/Acin1/Hnrnpf	8
GO:1901617	GO:1901617	organic hydroxy compound biosynthetic process	8/280	88/5974	0.0530738	0.908672	0.908552	Ddt/Ldha/Gba/Abcd3/Dab2/Cyb5r2/Lbr/Pcbd2	8
GO:0048608	GO:0048608	reproductive structure development	11/280	136/5974	0.0534686	0.908672	0.908552	Ptgis/C3/Rps6/Rac1/Serpinb6a/Trim28/Spink2/Dazap1/Ybx3/Adam24/Stk11	11
GO:0022613	GO:0022613	ribonucleoprotein complex biogenesis	16/280	221/5974	0.0543074	0.908672	0.908552	Rps2/Fbl/Rpl5/Ruvbl1/Rps8/Rps6/Rps24/Rpl10/Rpl35/Eif2a/Rpl24/Psip1/Nudt21/Nhp2/Nop56/Eif4h	16
GO:0030835	GO:0030835	negative regulation of actin filament depolymerization	4/280	31/5974	0.0549346	0.908672	0.908552	Gsn/Capzb/Svil/Add1	4
GO:0070613	GO:0070613	regulation of protein processing	4/280	31/5974	0.0549346	0.908672	0.908552	Prkaca/Gsn/Ruvbl1/Myh9	4
GO:1903317	GO:1903317	regulation of protein maturation	4/280	31/5974	0.0549346	0.908672	0.908552	Prkaca/Gsn/Ruvbl1/Myh9	4
GO:0048232	GO:0048232	male gamete generation	23/280	346/5974	0.055084	0.908672	0.908552	Odf2/Gpx4/Prkaca/Acsbg2/Ccdc136/Spata6/Spag8/Slc22a16/Mycbpap/Pafah1b2/Tsga10/Spata24/Herc4/Spink2/Odf3/Yif1b/Pacrg/Ropn1/Dazap1/Ybx3/Piwil1/Adam24/Stk11	23
GO:0005978	GO:0005978	glycogen biosynthetic process	3/280	19/5974	0.0566139	0.908672	0.908552	Ppp1ca/Ppp1cb/Pask	3
GO:0009250	GO:0009250	glucan biosynthetic process	3/280	19/5974	0.0566139	0.908672	0.908552	Ppp1ca/Ppp1cb/Pask	3
GO:1902041	GO:1902041	regulation of extrinsic apoptotic signaling pathway via death domain receptors	3/280	19/5974	0.0566139	0.908672	0.908552	Fga/Fgb/Fgg	3
GO:0061041	GO:0061041	regulation of wound healing	6/280	59/5974	0.0566575	0.908672	0.908552	Fga/Prkcd/Serpinc1/Fgb/Fgg/Cldn3	6
GO:0019318	GO:0019318	hexose metabolic process	10/280	121/5974	0.0566666	0.908672	0.908552	Hk2/Man2b1/Ldha/Ppp1ca/Ppp1cb/Fabp5/Gpd2/Pask/Galk1/Stk11	10
GO:0044087	GO:0044087	regulation of cellular component biogenesis	26/280	402/5974	0.0566923	0.908672	0.908552	Odf2/Prkaca/Gsn/Gba/Prkcd/Wars/Capzb/Rac1/Dynll1/G3bp2/Vdac2/Lcp1/Trim28/Dbnl/Prune1/Trappc12/Svil/Cyrib/Chmp4b/Espn/Rhoa/Add1/Sorbs3/Pdcd6ip/Coro1c/Cldn3	26
GO:0030036	GO:0030036	actin cytoskeleton organization	21/280	311/5974	0.056834	0.908672	0.908552	Diaph1/Gsn/Prkcd/Capzb/Rac1/Lcp1/Myh10/Dbnl/Zyx/Flnb/Svil/Myh9/Cyrib/Espn/Rhoa/Plec/Add1/Sorbs3/Pdcd6ip/Coro1c/Cldn3	21
GO:0042886	GO:0042886	amide transport	9/280	105/5974	0.0568521	0.908672	0.908552	Fga/Rac1/Pde1c/Pask/Fgb/Fgg/Mgst1/Sgpp1/Acsl4	9
GO:0007599	GO:0007599	hemostasis	7/280	74/5974	0.0571464	0.908672	0.908552	Fga/C3/Prkcd/Serpinc1/Rap2b/Fgb/Fgg	7
GO:0045766	GO:0045766	positive regulation of angiogenesis	5/280	45/5974	0.05778	0.908672	0.908552	Hk2/Ptgis/C3/Ecm1/Add1	5
GO:1904018	GO:1904018	positive regulation of vasculature development	5/280	45/5974	0.05778	0.908672	0.908552	Hk2/Ptgis/C3/Ecm1/Add1	5
GO:0061458	GO:0061458	reproductive system development	11/280	138/5974	0.0582518	0.908672	0.908552	Ptgis/C3/Rps6/Rac1/Serpinb6a/Trim28/Spink2/Dazap1/Ybx3/Adam24/Stk11	11
GO:0033500	GO:0033500	carbohydrate homeostasis	8/280	90/5974	0.0591513	0.908672	0.908552	Hk2/Prkaca/Rps6/Rac1/Fabp5/Pde1c/Gk/Stk11	8
GO:0042593	GO:0042593	glucose homeostasis	8/280	90/5974	0.0591513	0.908672	0.908552	Hk2/Prkaca/Rps6/Rac1/Fabp5/Pde1c/Gk/Stk11	8
GO:0008064	GO:0008064	regulation of actin polymerization or depolymerization	9/280	106/5974	0.0597	0.908672	0.908552	Gsn/Prkcd/Capzb/Rac1/Dbnl/Svil/Cyrib/Rhoa/Add1	9
GO:0051338	GO:0051338	regulation of transferase activity	19/280	277/5974	0.0599059	0.908672	0.908552	Gcn1/Gba/Xrcc6/Rps2/Prkcd/Wars/Rpl5/Ube2n/Rap2b/Rac1/Dab2/Hnrnpd/Cdc37/Rtraf/Rhoa/Plec/Stk11/Skp1/Coro1c	19
GO:0010827	GO:0010827	regulation of glucose transmembrane transport	4/280	32/5974	0.060564	0.908672	0.908552	Hk2/C3/Prkcd/Fabp5	4
GO:0048609	GO:0048609	multicellular organismal reproductive process	27/280	424/5974	0.0616309	0.908672	0.908552	Odf2/Ptgis/Gpx4/Prkaca/Rps6/Tekt4/Acsbg2/Ccdc136/Spata6/Spag8/Slc22a16/Mycbpap/Pafah1b2/Tsga10/Spata24/Herc4/Spink2/Odf3/Yif1b/Pacrg/Ropn1/Dazap1/Ybx3/Piwil1/Acsl4/Adam24/Stk11	27
GO:0015833	GO:0015833	peptide transport	8/280	91/5974	0.0623484	0.908672	0.908552	Fga/Rac1/Pde1c/Pask/Fgb/Fgg/Mgst1/Acsl4	8
GO:0046777	GO:0046777	protein autophosphorylation	8/280	91/5974	0.0623484	0.908672	0.908552	Cad/Prkaca/Prkcd/Rap2b/Trim28/Pask/Stk33/Stk11	8
GO:0001676	GO:0001676	long-chain fatty acid metabolic process	5/280	46/5974	0.0624576	0.908672	0.908552	Mgll/Gpx4/Abcd3/Acsbg2/Acsl4	5
GO:0031532	GO:0031532	actin cytoskeleton reorganization	5/280	46/5974	0.0624576	0.908672	0.908552	Gsn/Myh9/Rhoa/Plec/Cldn3	5
GO:0034341	GO:0034341	response to interferon-gamma	5/280	46/5974	0.0624576	0.908672	0.908552	Gsn/Vamp3/Cdc37/Zyx/Flnb	5
GO:0030832	GO:0030832	regulation of actin filament length	9/280	107/5974	0.0626382	0.908672	0.908552	Gsn/Prkcd/Capzb/Rac1/Dbnl/Svil/Cyrib/Rhoa/Add1	9
GO:0003006	GO:0003006	developmental process involved in reproduction	29/280	462/5974	0.0626551	0.908672	0.908552	Odf2/Ptgis/Gpx4/C3/Prkaca/Rps6/Rac1/Acsbg2/Ccdc136/Spata6/Spag8/Slc22a16/Mycbpap/Serpinb6a/Pafah1b2/Trim28/Tsga10/Spata24/Herc4/Spink2/Odf3/Yif1b/Pacrg/Ropn1/Dazap1/Ybx3/Piwil1/Adam24/Stk11	29
GO:0022029	GO:0022029	telencephalon cell migration	3/280	20/5974	0.0643771	0.908672	0.908552	Rac1/Efhc1/Rhoa	3
GO:0033077	GO:0033077	T cell differentiation in thymus	3/280	20/5974	0.0643771	0.908672	0.908552	Gba/Rps6/Stk11	3
GO:1903432	GO:1903432	regulation of TORC1 signaling	3/280	20/5974	0.0643771	0.908672	0.908552	Clec16a/Rragc/Stk11	3
GO:0006639	GO:0006639	acylglycerol metabolic process	6/280	61/5974	0.0646929	0.908672	0.908552	Mgll/C3/Gk/Tbl1xr1/Acsl4/Gk2	6
GO:2001236	GO:2001236	regulation of extrinsic apoptotic signaling pathway	6/280	61/5974	0.0646929	0.908672	0.908552	Fga/Ppp1ca/Dab2/Fgb/Fgg/Bcl2l14	6
GO:0005977	GO:0005977	glycogen metabolic process	4/280	33/5974	0.0664872	0.908672	0.908552	Ppp1ca/Ppp1cb/Ppp1cc/Pask	4
GO:0006073	GO:0006073	cellular glucan metabolic process	4/280	33/5974	0.0664872	0.908672	0.908552	Ppp1ca/Ppp1cb/Ppp1cc/Pask	4
GO:0044042	GO:0044042	glucan metabolic process	4/280	33/5974	0.0664872	0.908672	0.908552	Ppp1ca/Ppp1cb/Ppp1cc/Pask	4
GO:0000281	GO:0000281	mitotic cytokinesis	5/280	47/5974	0.067343	0.908672	0.908552	Myh10/Chmp4b/Efhc1/Rhoa/Pdcd6ip	5
GO:0006412	GO:0006412	translation	24/280	373/5974	0.0686249	0.908672	0.908552	Gcn1/Rpl27a/Rps2/Wars/Rpl29/Rpl5/Rpl37a/Ppp1ca/Rps8/Rps23/Rpl18a/Rps24/Rpl32/Eif5b/Hnrnpd/Rpl10/Rpl35/Tufm/Iars2/Eif2a/Rpl24/Eif4a3/Piwil1/Eif4h	24
GO:0006638	GO:0006638	neutral lipid metabolic process	6/280	62/5974	0.0689491	0.908672	0.908552	Mgll/C3/Gk/Tbl1xr1/Acsl4/Gk2	6
GO:0043604	GO:0043604	amide biosynthetic process	27/280	430/5974	0.0706714	0.908672	0.908552	Gcn1/Rpl27a/Gba/Rps2/Prkcd/Wars/Rpl29/Rpl5/Rpl37a/Ppp1ca/Rps8/Rps23/Rpl18a/Rps24/Rpl32/Eif5b/Hnrnpd/Rpl10/Rpl35/Tufm/Iars2/Eif2a/Rpl24/Eif4a3/Piwil1/Acsl4/Eif4h	27
GO:0043254	GO:0043254	regulation of protein-containing complex assembly	15/280	212/5974	0.0716056	0.908672	0.908552	Gsn/Gba/Prkcd/Wars/Capzb/Rac1/Vdac2/Lcp1/Dbnl/Prune1/Trappc12/Svil/Cyrib/Rhoa/Add1	15
GO:0030029	GO:0030029	actin filament-based process	22/280	338/5974	0.0717361	0.908672	0.908552	Diaph1/Gsn/Prkcd/Capzb/Rac1/Myl6/Lcp1/Myh10/Dbnl/Zyx/Flnb/Svil/Myh9/Cyrib/Espn/Rhoa/Plec/Add1/Sorbs3/Pdcd6ip/Coro1c/Cldn3	22
GO:0006641	GO:0006641	triglyceride metabolic process	5/280	48/5974	0.0724352	0.908672	0.908552	C3/Gk/Tbl1xr1/Acsl4/Gk2	5
GO:0035148	GO:0035148	tube formation	5/280	48/5974	0.0724352	0.908672	0.908552	Prkaca/Tgm2/Ift57/Mthfd1/Nup50	5
GO:0035150	GO:0035150	regulation of tube size	5/280	48/5974	0.0724352	0.908672	0.908552	Fga/Mgll/Fgb/Fgg/Rhoa	5
GO:0035296	GO:0035296	regulation of tube diameter	5/280	48/5974	0.0724352	0.908672	0.908552	Fga/Mgll/Fgb/Fgg/Rhoa	5
GO:0097746	GO:0097746	blood vessel diameter maintenance	5/280	48/5974	0.0724352	0.908672	0.908552	Fga/Mgll/Fgb/Fgg/Rhoa	5
GO:0033692	GO:0033692	cellular polysaccharide biosynthetic process	3/280	21/5974	0.0726015	0.908672	0.908552	Ppp1ca/Ppp1cb/Pask	3
GO:0043277	GO:0043277	apoptotic cell clearance	3/280	21/5974	0.0726015	0.908672	0.908552	C3/Tgm2/Rac1	3
GO:0070830	GO:0070830	bicellular tight junction assembly	3/280	21/5974	0.0726015	0.908672	0.908552	Prkaca/Pdcd6ip/Cldn3	3
GO:0072678	GO:0072678	T cell migration	3/280	21/5974	0.0726015	0.908672	0.908552	Ecm1/Rhoa/Plec	3
GO:2000241	GO:2000241	regulation of reproductive process	6/280	63/5974	0.073364	0.908672	0.908552	Fam170b/Prkaca/Rac1/Myh9/Adam24/Stk11	6
GO:0051276	GO:0051276	chromosome organization	23/280	358/5974	0.0746103	0.908672	0.908552	Gpx4/Xrcc6/Ptma/Ruvbl1/Kpnb1/Cct5/Hnrnpd/Rbbp4/Trim28/Tbl1xr1/Banf2/Trappc12/Sfpq/Prc1/Dctn2/Nasp/Nhp2/Chmp4b/Acin1/Piwil1/Bub3/Recql/Actl6a	23
GO:0050878	GO:0050878	regulation of body fluid levels	9/280	111/5974	0.0753023	0.908672	0.908552	Fga/C3/Gba/Prkcd/Serpinc1/Rap2b/Fgb/Fgg/Plec	9
GO:1902850	GO:1902850	microtubule cytoskeleton organization involved in mitosis	7/280	79/5974	0.0758289	0.908672	0.908552	Kpnb1/Golga2/Prc1/Dctn2/Chmp4b/Efhc1/Rhoa	7
GO:0001731	GO:0001731	formation of translation preinitiation complex	2/280	10/5974	0.0768277	0.908672	0.908552	Rps2/Eif4h	2
GO:0006336	GO:0006336	DNA replication-independent nucleosome assembly	2/280	10/5974	0.0768277	0.908672	0.908552	Rbbp4/Nasp	2
GO:0006555	GO:0006555	methionine metabolic process	2/280	10/5974	0.0768277	0.908672	0.908552	Enoph1/Mthfd1	2
GO:0008535	GO:0008535	respiratory chain complex IV assembly	2/280	10/5974	0.0768277	0.908672	0.908552	COX3/Cox17	2
GO:0009133	GO:0009133	nucleoside diphosphate biosynthetic process	2/280	10/5974	0.0768277	0.908672	0.908552	Cad/Dtymk	2
GO:0010884	GO:0010884	positive regulation of lipid storage	2/280	10/5974	0.0768277	0.908672	0.908552	C3/Plin3	2
GO:0019377	GO:0019377	glycolipid catabolic process	2/280	10/5974	0.0768277	0.908672	0.908552	Gba/Prkcd	2
GO:0033561	GO:0033561	regulation of water loss via skin	2/280	10/5974	0.0768277	0.908672	0.908552	Gba/Plec	2
GO:0034312	GO:0034312	diol biosynthetic process	2/280	10/5974	0.0768277	0.908672	0.908552	Gba/Pcbd2	2
GO:0045879	GO:0045879	negative regulation of smoothened signaling pathway	2/280	10/5974	0.0768277	0.908672	0.908552	Prkaca/Herc4	2
GO:0046479	GO:0046479	glycosphingolipid catabolic process	2/280	10/5974	0.0768277	0.908672	0.908552	Gba/Prkcd	2
GO:0071459	GO:0071459	protein localization to chromosome, centromeric region	2/280	10/5974	0.0768277	0.908672	0.908552	Trappc12/Bub3	2
GO:0099159	GO:0099159	regulation of modification of postsynaptic structure	2/280	10/5974	0.0768277	0.908672	0.908552	Myh10/Rhoa	2
GO:2000810	GO:2000810	regulation of bicellular tight junction assembly	2/280	10/5974	0.0768277	0.908672	0.908552	Prkaca/Cldn3	2
GO:0009792	GO:0009792	embryo development ending in birth or egg hatching	17/280	250/5974	0.0772055	0.908672	0.908552	Prkaca/Psmc4/Dab2/Myh10/Trim28/Tbl1xr1/Ift57/Myh9/Eif4a3/Mthfd1/Psph/Nasp/Nup50/Ybx3/Acsl4/Add1/Actl6a	17
GO:0016331	GO:0016331	morphogenesis of embryonic epithelium	5/280	49/5974	0.0777325	0.908672	0.908552	Prkaca/Tgfb1i1/Ift57/Mthfd1/Nup50	5
GO:1903312	GO:1903312	negative regulation of mRNA metabolic process	5/280	49/5974	0.0777325	0.908672	0.908552	U2af2/Fus/Hnrnpd/Rnps1/Acin1	5
GO:0061640	GO:0061640	cytoskeleton-dependent cytokinesis	6/280	64/5974	0.0779373	0.908672	0.908552	Myh10/Chmp4b/Efhc1/Rhoa/Plec/Pdcd6ip	6
GO:1903532	GO:1903532	positive regulation of secretion by cell	9/280	112/5974	0.0786978	0.908672	0.908552	Fga/Rac1/Dab2/Myh10/Fgb/Fgg/Ppid/Acsl4/Pdcd6ip	9
GO:0006112	GO:0006112	energy reserve metabolic process	4/280	35/5974	0.0791975	0.908672	0.908552	Ppp1ca/Ppp1cb/Ppp1cc/Pask	4
GO:0017015	GO:0017015	regulation of transforming growth factor beta receptor signaling pathway	4/280	35/5974	0.0791975	0.908672	0.908552	Dab2/Tgfb1i1/1700037H04Rik/Stk11	4
GO:0030865	GO:0030865	cortical cytoskeleton organization	4/280	35/5974	0.0791975	0.908672	0.908552	Rac1/Rhoa/Plec/Pdcd6ip	4
GO:0031644	GO:0031644	regulation of nervous system process	4/280	35/5974	0.0791975	0.908672	0.908552	Mgll/Gba/Fabp5/Eif4a3	4
GO:0044264	GO:0044264	cellular polysaccharide metabolic process	4/280	35/5974	0.0791975	0.908672	0.908552	Ppp1ca/Ppp1cb/Ppp1cc/Pask	4
GO:0044458	GO:0044458	motile cilium assembly	4/280	35/5974	0.0791975	0.908672	0.908552	Dynll1/Spata6/Ift57/Yif1b	4
GO:1903844	GO:1903844	regulation of cellular response to transforming growth factor beta stimulus	4/280	35/5974	0.0791975	0.908672	0.908552	Dab2/Tgfb1i1/1700037H04Rik/Stk11	4
GO:0000910	GO:0000910	cytokinesis	8/280	96/5974	0.0799346	0.908672	0.908552	Myh10/Myh9/Prc1/Chmp4b/Efhc1/Rhoa/Plec/Pdcd6ip	8
GO:0030072	GO:0030072	peptide hormone secretion	7/280	80/5974	0.0799497	0.908672	0.908552	Fga/Rac1/Pde1c/Pask/Fgb/Fgg/Acsl4	7
GO:0021885	GO:0021885	forebrain cell migration	3/280	22/5974	0.0812688	0.908672	0.908552	Rac1/Efhc1/Rhoa	3
GO:0033119	GO:0033119	negative regulation of RNA splicing	3/280	22/5974	0.0812688	0.908672	0.908552	U2af2/Rnps1/Acin1	3
GO:0050686	GO:0050686	negative regulation of mRNA processing	3/280	22/5974	0.0812688	0.908672	0.908552	U2af2/Rnps1/Acin1	3
GO:1990928	GO:1990928	response to amino acid starvation	3/280	22/5974	0.0812688	0.908672	0.908552	Gcn1/Eif2a/Rragc	3
GO:0043467	GO:0043467	regulation of generation of precursor metabolites and energy	6/280	65/5974	0.0826681	0.908672	0.908552	Prkaca/Cox17/Ppp1ca/Ppp1cb/Pask/Rhoa	6
GO:0000226	GO:0000226	microtubule cytoskeleton organization	20/280	307/5974	0.0827824	0.908672	0.908552	Odf2/Tuba3a/Capzb/Rac1/Tubb4b/Kpnb1/Spag17/Tubb2a/Prune1/Myh9/Golga2/Tekt2/Prc1/Dctn2/Yif1b/Chmp4b/Efhc1/Rhoa/Pex14/Pdcd6ip	20
GO:0006635	GO:0006635	fatty acid beta-oxidation	5/280	50/5974	0.0832329	0.908672	0.908552	Abcd3/Acsbg2/Echdc2/Acaa2/Crot	5
GO:0032101	GO:0032101	regulation of response to external stimulus	19/280	290/5974	0.0855959	0.908672	0.908552	Fga/Ptgis/Ddt/Mgll/Gpx4/Lgmn/C3/Xrcc6/Prkcd/Serpinc1/Rac1/Nlrx1/Cdc37/Pcbp2/Fgb/Fgg/Sfpq/Cyrib/Cldn3	19
GO:0048729	GO:0048729	tissue morphogenesis	12/280	165/5974	0.0856139	0.908672	0.908552	Prkaca/Lcn2/Tgm2/Ppp1ca/Rac1/Dab2/Tgfb1i1/Trim28/Ift57/Mthfd1/Nup50/Rhoa	12
GO:0042274	GO:0042274	ribosomal small subunit biogenesis	4/280	36/5974	0.0859739	0.908672	0.908552	Rps2/Rps8/Rps6/Rps24	4
GO:0060041	GO:0060041	retina development in camera-type eye	4/280	36/5974	0.0859739	0.908672	0.908552	C3/Lamb2/Myh10/Rpl24	4
GO:0006518	GO:0006518	peptide metabolic process	29/280	477/5974	0.0861081	0.908672	0.908552	Mipep/Gcn1/Gpx4/Rpl27a/Rps2/Wars/Rpl29/Rpl5/Rpl37a/Ppp1ca/Rps8/Rps23/Rpl18a/Rps24/Rpl32/Eif5b/Hnrnpd/Gstt2/Rpl10/Rpl35/Tufm/Iars2/Eif2a/Rpl24/Gsto2/Eif4a3/Mgst1/Piwil1/Eif4h	29
GO:0043043	GO:0043043	peptide biosynthetic process	24/280	383/5974	0.0866341	0.908672	0.908552	Gcn1/Rpl27a/Rps2/Wars/Rpl29/Rpl5/Rpl37a/Ppp1ca/Rps8/Rps23/Rpl18a/Rps24/Rpl32/Eif5b/Hnrnpd/Rpl10/Rpl35/Tufm/Iars2/Eif2a/Rpl24/Eif4a3/Piwil1/Eif4h	24
GO:0060429	GO:0060429	epithelium development	20/280	309/5974	0.0870592	0.908672	0.908552	C3/Prkaca/Lcn2/Tgm2/Ppp1ca/Rac1/Dab2/Lamb2/Tgfb1i1/Trim28/Flnb/Ift57/Mthfd1/Sgpp1/Nup50/Rhoa/Plec/Add1/Cldn3/Pdpk1	20
GO:1903530	GO:1903530	regulation of secretion by cell	14/280	201/5974	0.0882613	0.908672	0.908552	Fga/Nsf/Rac1/Vamp3/Dab2/Myh10/Pde1c/Pask/Fgb/Fgg/Ppid/Acsl4/Pdcd6ip/Pdpk1	14
GO:0044262	GO:0044262	cellular carbohydrate metabolic process	9/280	115/5974	0.0894372	0.908672	0.908552	Hk2/Ppp1ca/Ppp1cb/Ppp1cc/Gk/Pask/Galk1/Stk11/Gk2	9
GO:0035306	GO:0035306	positive regulation of dephosphorylation	3/280	23/5974	0.090359	0.908672	0.908552	Gba/Prkcd/Rpl5	3
GO:0050685	GO:0050685	positive regulation of mRNA processing	3/280	23/5974	0.090359	0.908672	0.908552	Eif4a3/Nudt21/Dazap1	3
GO:0120192	GO:0120192	tight junction assembly	3/280	23/5974	0.090359	0.908672	0.908552	Prkaca/Pdcd6ip/Cldn3	3
GO:0007276	GO:0007276	gamete generation	24/280	385/5974	0.0905838	0.908672	0.908552	Odf2/Gpx4/Prkaca/Rps6/Acsbg2/Ccdc136/Spata6/Spag8/Slc22a16/Mycbpap/Pafah1b2/Tsga10/Spata24/Herc4/Spink2/Odf3/Yif1b/Pacrg/Ropn1/Dazap1/Ybx3/Piwil1/Adam24/Stk11	24
GO:0000212	GO:0000212	meiotic spindle organization	2/280	11/5974	0.091079	0.908672	0.908552	Myh9/Golga2	2
GO:0000272	GO:0000272	polysaccharide catabolic process	2/280	11/5974	0.091079	0.908672	0.908552	Ppp1ca/Ppp1cb	2
GO:0006071	GO:0006071	glycerol metabolic process	2/280	11/5974	0.091079	0.908672	0.908552	Gk/Gk2	2
GO:0009148	GO:0009148	pyrimidine nucleoside triphosphate biosynthetic process	2/280	11/5974	0.091079	0.908672	0.908552	Cad/Dtymk	2
GO:0009268	GO:0009268	response to pH	2/280	11/5974	0.091079	0.908672	0.908552	Lgmn/Gba	2
GO:0010718	GO:0010718	positive regulation of epithelial to mesenchymal transition	2/280	11/5974	0.091079	0.908672	0.908552	Dab2/Tgfb1i1	2
GO:0032715	GO:0032715	negative regulation of interleukin-6 production	2/280	11/5974	0.091079	0.908672	0.908552	Gba/Nlrx1	2
GO:0032968	GO:0032968	positive regulation of transcription elongation from RNA polymerase II promoter	2/280	11/5974	0.091079	0.908672	0.908552	Eloc/Dab2	2
GO:0034724	GO:0034724	DNA replication-independent nucleosome organization	2/280	11/5974	0.091079	0.908672	0.908552	Rbbp4/Nasp	2
GO:0035567	GO:0035567	non-canonical Wnt signaling pathway	2/280	11/5974	0.091079	0.908672	0.908552	Rac1/Dab2	2
GO:0039702	GO:0039702	viral budding via host ESCRT complex	2/280	11/5974	0.091079	0.908672	0.908552	Chmp4b/Pdcd6ip	2
GO:0045058	GO:0045058	T cell selection	2/280	11/5974	0.091079	0.908672	0.908552	Rhoa/Stk11	2
GO:0046514	GO:0046514	ceramide catabolic process	2/280	11/5974	0.091079	0.908672	0.908552	Gba/Prkcd	2
GO:0051645	GO:0051645	Golgi localization	2/280	11/5974	0.091079	0.908672	0.908552	Golga2/Stk11	2
GO:0072337	GO:0072337	modified amino acid transport	2/280	11/5974	0.091079	0.908672	0.908552	Slc22a16/Mgst1	2
GO:1904666	GO:1904666	regulation of ubiquitin protein ligase activity	2/280	11/5974	0.091079	0.908672	0.908552	Rpl5/Skp1	2
GO:2000114	GO:2000114	regulation of establishment of cell polarity	2/280	11/5974	0.091079	0.908672	0.908552	Gsn/Cyrib	2
GO:0007051	GO:0007051	spindle organization	8/280	99/5974	0.0917719	0.908672	0.908552	Kpnb1/Myh9/Golga2/Prc1/Dctn2/Chmp4b/Efhc1/Rhoa	8
GO:0071214	GO:0071214	cellular response to abiotic stimulus	8/280	99/5974	0.0917719	0.908672	0.908552	Xrcc6/Prkcd/Rac1/Serpinb6a/Ppid/Ybx3/Plec/Stk11	8
GO:0104004	GO:0104004	cellular response to environmental stimulus	8/280	99/5974	0.0917719	0.908672	0.908552	Xrcc6/Prkcd/Rac1/Serpinb6a/Ppid/Ybx3/Plec/Stk11	8
GO:0030834	GO:0030834	regulation of actin filament depolymerization	4/280	37/5974	0.0930227	0.908672	0.908552	Gsn/Capzb/Svil/Add1	4
GO:0051310	GO:0051310	metaphase plate congression	4/280	37/5974	0.0930227	0.908672	0.908552	Kpnb1/Trappc12/Dctn2/Chmp4b	4
GO:2001237	GO:2001237	negative regulation of extrinsic apoptotic signaling pathway	4/280	37/5974	0.0930227	0.908672	0.908552	Fga/Dab2/Fgb/Fgg	4
GO:0006006	GO:0006006	glucose metabolic process	8/280	100/5974	0.095931	0.908672	0.908552	Hk2/Ldha/Ppp1ca/Ppp1cb/Fabp5/Gpd2/Pask/Stk11	8
GO:0046879	GO:0046879	hormone secretion	8/280	100/5974	0.095931	0.908672	0.908552	Fga/Rac1/Dab2/Pde1c/Pask/Fgb/Fgg/Acsl4	8
GO:0046394	GO:0046394	carboxylic acid biosynthetic process	11/280	151/5974	0.0961987	0.908672	0.908552	Cad/Ptgis/Mgll/Ldha/Abcd3/Rbp1/Fabp5/Acsbg2/Enoph1/Mthfd1/Psph	11
GO:0002790	GO:0002790	peptide secretion	7/280	84/5974	0.0977049	0.908672	0.908552	Fga/Rac1/Pde1c/Pask/Fgb/Fgg/Acsl4	7
GO:0008637	GO:0008637	apoptotic mitochondrial changes	6/280	68/5974	0.0977951	0.908672	0.908552	Hk2/Pdcd5/Mllt11/Vdac2/Acaa2/Ggct	6
GO:0010821	GO:0010821	regulation of mitochondrion organization	6/280	68/5974	0.0977951	0.908672	0.908552	Pdcd5/Mllt11/Clec16a/Pisd/Acaa2/Cyrib	6
GO:0035264	GO:0035264	multicellular organism growth	6/280	68/5974	0.0977951	0.908672	0.908552	Lgmn/Rpl29/Gpd2/Tbl1xr1/Plec/Add1	6
GO:0071560	GO:0071560	cellular response to transforming growth factor beta stimulus	6/280	68/5974	0.0977951	0.908672	0.908552	Pdcd5/Dab2/Tgfb1i1/Zyx/1700037H04Rik/Stk11	6
GO:0016053	GO:0016053	organic acid biosynthetic process	11/280	152/5974	0.0996186	0.908672	0.908552	Cad/Ptgis/Mgll/Ldha/Abcd3/Rbp1/Fabp5/Acsbg2/Enoph1/Mthfd1/Psph	11
GO:0051489	GO:0051489	regulation of filopodium assembly	3/280	24/5974	0.0998516	0.908672	0.908552	Prkcd/Capzb/Espn	3
GO:0015908	GO:0015908	fatty acid transport	4/280	38/5974	0.100337	0.908672	0.908552	Abcd3/Fabp5/Crot/Acsl4	4
GO:0006955	GO:0006955	immune response	29/280	485/5974	0.100793	0.908672	0.908552	Fga/C3/Lcn2/Gsn/Xrcc6/Prkcd/Usp25/Ube2n/Rps6/Vamp3/G3bp2/Wfdc3/Nlrx1/Cdc37/Lcp1/Ecm1/Pcbp2/Trim28/Dbnl/Zyx/Flnb/Fgb/Defb19/Fgg/Sfpq/Cyrib/Plec/Stk11/Pdpk1	29
GO:0071674	GO:0071674	mononuclear cell migration	5/280	53/5974	0.100927	0.908672	0.908552	Lgmn/Gba/Ecm1/Rhoa/Plec	5
GO:0010952	GO:0010952	positive regulation of peptidase activity	6/280	69/5974	0.103144	0.908672	0.908552	Lgmn/Gsn/Pdcd5/Ift57/Rhoa/Cldn3	6
GO:0071241	GO:0071241	cellular response to inorganic substance	6/280	69/5974	0.103144	0.908672	0.908552	Lgmn/Gsn/Fus/Hnrnpd/Cpne3/Add1	6
GO:0009991	GO:0009991	response to extracellular stimulus	10/280	136/5974	0.10444	0.908672	0.908552	Gcn1/Ldha/Gba/Serpinc1/Rbp1/Clec16a/Tbl1xr1/Eif2a/Rragc/Plec	10
GO:0022604	GO:0022604	regulation of cell morphogenesis	10/280	136/5974	0.10444	0.908672	0.908552	Diaph1/Capzb/Rac1/Dab2/Myh10/Dbnl/Myh9/Rhoa/Coro1c/Cldn3	10
GO:0032984	GO:0032984	protein-containing complex disassembly	9/280	119/5974	0.105042	0.908672	0.908552	Gsn/Gba/Nsf/Capzb/Clec16a/Svil/Snap29/Add1/Pex14	9
GO:0000097	GO:0000097	sulfur amino acid biosynthetic process	2/280	12/5974	0.106025	0.908672	0.908552	Enoph1/Mthfd1	2
GO:0001893	GO:0001893	maternal placenta development	2/280	12/5974	0.106025	0.908672	0.908552	Ptgis/Dazap1	2
GO:0007342	GO:0007342	fusion of sperm to egg plasma membrane involved in single fertilization	2/280	12/5974	0.106025	0.908672	0.908552	Lyzl4/Izumo1	2
GO:0009070	GO:0009070	serine family amino acid biosynthetic process	2/280	12/5974	0.106025	0.908672	0.908552	Mthfd1/Psph	2
GO:0015919	GO:0015919	peroxisomal membrane transport	2/280	12/5974	0.106025	0.908672	0.908552	Abcd3/Pex14	2
GO:0032878	GO:0032878	regulation of establishment or maintenance of cell polarity	2/280	12/5974	0.106025	0.908672	0.908552	Gsn/Cyrib	2
GO:0034110	GO:0034110	regulation of homotypic cell-cell adhesion	2/280	12/5974	0.106025	0.908672	0.908552	Prkcd/Fgg	2
GO:0042551	GO:0042551	neuron maturation	2/280	12/5974	0.106025	0.908672	0.908552	C3/Rac1	2
GO:0045026	GO:0045026	plasma membrane fusion	2/280	12/5974	0.106025	0.908672	0.908552	Lyzl4/Izumo1	2
GO:0061952	GO:0061952	midbody abscission	2/280	12/5974	0.106025	0.908672	0.908552	Chmp4b/Pdcd6ip	2
GO:0098885	GO:0098885	modification of postsynaptic actin cytoskeleton	2/280	12/5974	0.106025	0.908672	0.908552	Myh10/Rhoa	2
GO:0006887	GO:0006887	exocytosis	11/280	154/5974	0.106673	0.908672	0.908552	Fga/Prkaca/Nsf/Vamp3/Myh10/Fgb/Fgg/Myh9/Snap29/Pdcd6ip/Pdpk1	11
GO:0043242	GO:0043242	negative regulation of protein-containing complex disassembly	5/280	54/5974	0.107213	0.908672	0.908552	Gsn/Capzb/Clec16a/Svil/Add1	5
GO:0002064	GO:0002064	epithelial cell development	7/280	86/5974	0.107336	0.908672	0.908552	Rac1/Lamb2/Flnb/Plec/Add1/Cldn3/Pdpk1	7
GO:0030042	GO:0030042	actin filament depolymerization	4/280	39/5974	0.107909	0.908672	0.908552	Gsn/Capzb/Svil/Add1	4
GO:0032507	GO:0032507	maintenance of protein location in cell	4/280	39/5974	0.107909	0.908672	0.908552	Hk2/Gsn/Vps13a/Skp1	4
GO:1904019	GO:1904019	epithelial cell apoptotic process	4/280	39/5974	0.107909	0.908672	0.908552	Fga/Gsn/Fgb/Fgg	4
GO:0007006	GO:0007006	mitochondrial membrane organization	6/280	70/5974	0.108643	0.908672	0.908552	Hk2/Pdcd5/Dnajc11/Vdac2/Samm50/Acaa2	6
GO:0071559	GO:0071559	response to transforming growth factor beta	6/280	70/5974	0.108643	0.908672	0.908552	Pdcd5/Dab2/Tgfb1i1/Zyx/1700037H04Rik/Stk11	6
GO:1903034	GO:1903034	regulation of response to wounding	6/280	70/5974	0.108643	0.908672	0.908552	Fga/Prkcd/Serpinc1/Fgb/Fgg/Cldn3	6
GO:0009914	GO:0009914	hormone transport	8/280	103/5974	0.109042	0.908672	0.908552	Fga/Rac1/Dab2/Pde1c/Pask/Fgb/Fgg/Acsl4	8
GO:0044283	GO:0044283	small molecule biosynthetic process	17/280	263/5974	0.109682	0.908672	0.908552	Cad/Ptgis/Mgll/Ldha/Gba/Abcd3/Dab2/Rbp1/Fabp5/Acsbg2/Lbr/Gpd2/Enoph1/Mthfd1/Psph/Pcbd2/Stk11	17
GO:0071345	GO:0071345	cellular response to cytokine stimulus	17/280	263/5974	0.109682	0.908672	0.908552	Hk2/Hnrnph1/Gsn/Gba/Lsp1/Rps2/Stat4/Usp25/Vamp3/Stip1/Cdc37/Gstt2/Ecm1/Zyx/Flnb/Ybx3/Rhoa	17
GO:0000271	GO:0000271	polysaccharide biosynthetic process	3/280	25/5974	0.109725	0.908672	0.908552	Ppp1ca/Ppp1cb/Pask	3
GO:0032922	GO:0032922	circadian regulation of gene expression	3/280	25/5974	0.109725	0.908672	0.908552	Ppp1ca/Ppp1cb/Ppp1cc	3
GO:0038202	GO:0038202	TORC1 signaling	3/280	25/5974	0.109725	0.908672	0.908552	Clec16a/Rragc/Stk11	3
GO:0046148	GO:0046148	pigment biosynthetic process	3/280	25/5974	0.109725	0.908672	0.908552	Ddt/Cpox/Urod	3
GO:0097178	GO:0097178	ruffle assembly	3/280	25/5974	0.109725	0.908672	0.908552	Rac1/Dbnl/Coro1c	3
GO:1902743	GO:1902743	regulation of lamellipodium organization	3/280	25/5974	0.109725	0.908672	0.908552	Capzb/Rac1/Coro1c	3
GO:0043009	GO:0043009	chordate embryonic development	16/280	245/5974	0.110695	0.908672	0.908552	Prkaca/Psmc4/Dab2/Myh10/Trim28/Tbl1xr1/Ift57/Myh9/Eif4a3/Mthfd1/Psph/Nasp/Nup50/Ybx3/Add1/Actl6a	16
GO:0120032	GO:0120032	regulation of plasma membrane bounded cell projection assembly	7/280	87/5974	0.112336	0.908672	0.908552	Odf2/Prkcd/Capzb/Rac1/Dynll1/Espn/Coro1c	7
GO:0051047	GO:0051047	positive regulation of secretion	9/280	121/5974	0.113391	0.908672	0.908552	Fga/Rac1/Dab2/Myh10/Fgb/Fgg/Ppid/Acsl4/Pdcd6ip	9
GO:0010594	GO:0010594	regulation of endothelial cell migration	5/280	55/5974	0.113685	0.908672	0.908552	Lgmn/Lcn2/Rac1/Rhoa/Pdpk1	5
GO:0034330	GO:0034330	cell junction organization	15/280	228/5974	0.114512	0.908672	0.908552	Lgmn/C3/Prkaca/Rac1/Lamb2/Myh10/Dbnl/Chmp4b/Rhoa/Plec/Add1/Pdcd6ip/Coro1c/Cldn3/Pdpk1	15
GO:0010035	GO:0010035	response to inorganic substance	14/280	210/5974	0.115099	0.908672	0.908552	Fga/Lgmn/Lcn2/Gsn/Prkcd/Fus/Ppp1ca/Hnrnpd/Pde1c/Cpne3/Fgb/Fgg/Plec/Add1	14
GO:0003158	GO:0003158	endothelium development	4/280	40/5974	0.11573	0.908672	0.908552	Lcn2/Rhoa/Add1/Cldn3	4
GO:0033559	GO:0033559	unsaturated fatty acid metabolic process	4/280	40/5974	0.11573	0.908672	0.908552	Ptgis/Mgll/Gpx4/Fabp5	4
GO:2001022	GO:2001022	positive regulation of response to DNA damage stimulus	4/280	40/5974	0.11573	0.908672	0.908552	Prkcd/Fus/Ube2n/Trim28	4
GO:0060562	GO:0060562	epithelial tube morphogenesis	7/280	88/5974	0.117457	0.908672	0.908552	Prkaca/Lcn2/Ppp1ca/Ift57/Mthfd1/Nup50/Rhoa	7
GO:0034329	GO:0034329	cell junction assembly	9/280	122/5974	0.117699	0.908672	0.908552	Prkaca/Rac1/Dbnl/Rhoa/Plec/Pdcd6ip/Coro1c/Cldn3/Pdpk1	9
GO:0052547	GO:0052547	regulation of peptidase activity	12/280	175/5974	0.118567	0.908672	0.908552	Lgmn/Gsn/Serpinc1/Pdcd5/Lxn/Wfdc3/Serpinb6a/Ecm1/Spink2/Ift57/Rhoa/Cldn3	12
GO:0060271	GO:0060271	cilium assembly	12/280	175/5974	0.118567	0.908672	0.908552	Odf2/Gsn/Dynll1/Tekt4/Spata6/Spag17/Dync2i2/Ift57/Nudcd3/Tekt2/Yif1b/Snap29	12
GO:0038034	GO:0038034	signal transduction in absence of ligand	3/280	26/5974	0.119957	0.908672	0.908552	Itm2b/Lcn2/Ppp1ca	3
GO:0072698	GO:0072698	protein localization to microtubule cytoskeleton	3/280	26/5974	0.119957	0.908672	0.908552	Diaph1/Nudcd3/Dctn2	3
GO:0097192	GO:0097192	extrinsic apoptotic signaling pathway in absence of ligand	3/280	26/5974	0.119957	0.908672	0.908552	Itm2b/Lcn2/Ppp1ca	3
GO:1904591	GO:1904591	positive regulation of protein import	3/280	26/5974	0.119957	0.908672	0.908552	Prkcd/Pdcd5/Trim28	3
GO:0006469	GO:0006469	negative regulation of protein kinase activity	6/280	72/5974	0.120084	0.908672	0.908552	Gba/Prkcd/Wars/Rtraf/Plec/Coro1c	6
GO:0007517	GO:0007517	muscle organ development	6/280	72/5974	0.120084	0.908672	0.908552	Myl6/Flnb/Svil/Ybx3/Rhoa/Plec	6
GO:0019079	GO:0019079	viral genome replication	5/280	56/5974	0.120342	0.908672	0.908552	Rad23a/Pcbp1/Pcbp2/Trim28/Ppid	5
GO:0044706	GO:0044706	multi-multicellular organism process	5/280	56/5974	0.120342	0.908672	0.908552	Ptgis/Tekt4/Trim28/Dazap1/Acsl4	5
GO:0009628	GO:0009628	response to abiotic stimulus	21/280	342/5974	0.121453	0.908672	0.908552	Ptgis/Lgmn/Prkaca/Gsn/Gba/Xrcc6/Prkcd/Ppp1ca/Ppp1cb/Rac1/Ppp1cc/Lxn/Serpinb6a/Tgfb1i1/Acaa2/Psip1/Ppid/Ybx3/Plec/Stk11/Pdpk1	21
GO:0006089	GO:0006089	lactate metabolic process	2/280	13/5974	0.121569	0.908672	0.908552	Ldha/Ldhd	2
GO:0009147	GO:0009147	pyrimidine nucleoside triphosphate metabolic process	2/280	13/5974	0.121569	0.908672	0.908552	Cad/Dtymk	2
GO:0010737	GO:0010737	protein kinase A signaling	2/280	13/5974	0.121569	0.908672	0.908552	Prkaca/Lcp1	2
GO:0014009	GO:0014009	glial cell proliferation	2/280	13/5974	0.121569	0.908672	0.908552	Gba/Ppp1cc	2
GO:0030851	GO:0030851	granulocyte differentiation	2/280	13/5974	0.121569	0.908672	0.908552	Rbp1/Lbr	2
GO:0031146	GO:0031146	SCF-dependent proteasomal ubiquitin-dependent protein catabolic process	2/280	13/5974	0.121569	0.908672	0.908552	Rbx1/Skp1	2
GO:0035721	GO:0035721	intraciliary retrograde transport	2/280	13/5974	0.121569	0.908672	0.908552	Dynll1/Dync2i2	2
GO:0042407	GO:0042407	cristae formation	2/280	13/5974	0.121569	0.908672	0.908552	Dnajc11/Samm50	2
GO:0045116	GO:0045116	protein neddylation	2/280	13/5974	0.121569	0.908672	0.908552	Rpl5/Rbx1	2
GO:0071425	GO:0071425	hematopoietic stem cell proliferation	2/280	13/5974	0.121569	0.908672	0.908552	Gba/Dab2	2
GO:0090200	GO:0090200	positive regulation of release of cytochrome c from mitochondria	2/280	13/5974	0.121569	0.908672	0.908552	Pdcd5/Mllt11	2
GO:1905244	GO:1905244	regulation of modification of synaptic structure	2/280	13/5974	0.121569	0.908672	0.908552	Myh10/Rhoa	2
GO:0044782	GO:0044782	cilium organization	13/280	194/5974	0.122173	0.908672	0.908552	Odf2/Gsn/Dynll1/Tekt4/Spata6/Spag17/Dync2i2/Ift57/Nudcd3/Tekt2/Yif1b/Snap29/Ropn1	13
GO:0060491	GO:0060491	regulation of cell projection assembly	7/280	89/5974	0.122698	0.908672	0.908552	Odf2/Prkcd/Capzb/Rac1/Dynll1/Espn/Coro1c	7
GO:0007600	GO:0007600	sensory perception	8/280	106/5974	0.123087	0.908672	0.908552	Diaph1/Mgll/Lxn/Fabp5/Serpinb6a/Lamb2/Pde1c/Espn	8
GO:0001841	GO:0001841	neural tube formation	4/280	41/5974	0.123792	0.908672	0.908552	Prkaca/Ift57/Mthfd1/Nup50	4
GO:0005976	GO:0005976	polysaccharide metabolic process	4/280	41/5974	0.123792	0.908672	0.908552	Ppp1ca/Ppp1cb/Ppp1cc/Pask	4
GO:0043255	GO:0043255	regulation of carbohydrate biosynthetic process	4/280	41/5974	0.123792	0.908672	0.908552	Ppp1ca/Ppp1cb/Pask/Stk11	4
GO:0045921	GO:0045921	positive regulation of exocytosis	4/280	41/5974	0.123792	0.908672	0.908552	Fga/Fgb/Fgg/Pdcd6ip	4
GO:1901607	GO:1901607	alpha-amino acid biosynthetic process	4/280	41/5974	0.123792	0.908672	0.908552	Cad/Enoph1/Mthfd1/Psph	4
GO:2001252	GO:2001252	positive regulation of chromosome organization	4/280	41/5974	0.123792	0.908672	0.908552	Cct5/Hnrnpd/Trim28/Sfpq	4
GO:0110053	GO:0110053	regulation of actin filament organization	10/280	141/5974	0.124372	0.908672	0.908552	Gsn/Prkcd/Capzb/Rac1/Dbnl/Svil/Cyrib/Rhoa/Add1/Sorbs3	10
GO:0043244	GO:0043244	regulation of protein-containing complex disassembly	6/280	73/5974	0.12602	0.908672	0.908552	Gsn/Gba/Capzb/Clec16a/Svil/Add1	6
GO:0007179	GO:0007179	transforming growth factor beta receptor signaling pathway	5/280	57/5974	0.127177	0.908672	0.908552	Dab2/Tgfb1i1/Zyx/1700037H04Rik/Stk11	5
GO:0044257	GO:0044257	cellular protein catabolic process	24/280	402/5974	0.128962	0.908672	0.908552	Ube4a/Lgmn/Prkaca/Gba/Rpl5/Rad23a/Psmc4/Usp25/Ube2n/Rbx1/Eloc/Dab2/Vps13a/Pcbp2/Tgfb1i1/Ecpas/Clec16a/Tbl1xr1/Pisd/Ubqln3/Psmd2/Chmp4b/Skp1/Pdcd6ip	24
GO:0034637	GO:0034637	cellular carbohydrate biosynthetic process	3/280	27/5974	0.130526	0.908672	0.908552	Ppp1ca/Ppp1cb/Pask	3
GO:0044380	GO:0044380	protein localization to cytoskeleton	3/280	27/5974	0.130526	0.908672	0.908552	Diaph1/Nudcd3/Dctn2	3
GO:0045739	GO:0045739	positive regulation of DNA repair	3/280	27/5974	0.130526	0.908672	0.908552	Fus/Ube2n/Trim28	3
GO:0007565	GO:0007565	female pregnancy	4/280	42/5974	0.132086	0.908672	0.908552	Ptgis/Trim28/Dazap1/Acsl4	4
GO:0008645	GO:0008645	hexose transmembrane transport	4/280	42/5974	0.132086	0.908672	0.908552	Hk2/C3/Prkcd/Fabp5	4
GO:0015749	GO:0015749	monosaccharide transmembrane transport	4/280	42/5974	0.132086	0.908672	0.908552	Hk2/C3/Prkcd/Fabp5	4
GO:0034219	GO:0034219	carbohydrate transmembrane transport	4/280	42/5974	0.132086	0.908672	0.908552	Hk2/C3/Prkcd/Fabp5	4
GO:0120254	GO:0120254	olefinic compound metabolic process	4/280	42/5974	0.132086	0.908672	0.908552	Mgll/Gpx4/Dab2/Rbp1	4
GO:1904659	GO:1904659	glucose transmembrane transport	4/280	42/5974	0.132086	0.908672	0.908552	Hk2/C3/Prkcd/Fabp5	4
GO:0051130	GO:0051130	positive regulation of cellular component organization	28/280	481/5974	0.13353	0.908672	0.908552	C3/Lcn2/Gsn/Gba/Wars/Pdcd5/Rac1/Dynll1/Cct5/G3bp2/Mllt11/Dab2/Hnrnpd/Lcp1/Trim28/Dbnl/Clec16a/Sfpq/Golga2/Ap2b1/Espn/Rhoa/Add1/Sorbs3/Stk11/Pdcd6ip/Coro1c/Cldn3	28
GO:0030855	GO:0030855	epithelial cell differentiation	11/280	161/5974	0.133594	0.908672	0.908552	Rac1/Dab2/Lamb2/Tgfb1i1/Flnb/Sgpp1/Rhoa/Plec/Add1/Cldn3/Pdpk1	11
GO:0071248	GO:0071248	cellular response to metal ion	5/280	58/5974	0.134186	0.908672	0.908552	Lgmn/Gsn/Fus/Cpne3/Add1	5
GO:1903322	GO:1903322	positive regulation of protein modification by small protein conjugation or removal	5/280	58/5974	0.134186	0.908672	0.908552	Rps2/Ube2n/Rbx1/Skp1/Uba2	5
GO:2001056	GO:2001056	positive regulation of cysteine-type endopeptidase activity	5/280	58/5974	0.134186	0.908672	0.908552	Lgmn/Gsn/Pdcd5/Ift57/Rhoa	5
GO:0048589	GO:0048589	developmental growth	15/280	235/5974	0.137285	0.908672	0.908552	Mgll/Lgmn/C3/Rpl29/Lamb2/Ecm1/Trim28/Dbnl/Gpd2/Tbl1xr1/Ybx3/Plec/Add1/Stk11/Eif4h	15
GO:0061024	GO:0061024	membrane organization	22/280	367/5974	0.137524	0.908672	0.908552	Hk2/C3/Gsn/Prkcd/Pdcd5/Rac1/Vamp3/Dnajc11/Vdac2/Myh10/Samm50/Acaa2/Myh9/Chmp4b/Lyzl4/Izumo1/Stx12/Snap29/Rhoa/Plec/Pdcd6ip/Coro1c	22
GO:0000470	GO:0000470	maturation of LSU-rRNA	2/280	14/5974	0.137623	0.908672	0.908552	Rpl35/Nhp2	2
GO:0001736	GO:0001736	establishment of planar polarity	2/280	14/5974	0.137623	0.908672	0.908552	Rac1/Dab2	2
GO:0006783	GO:0006783	heme biosynthetic process	2/280	14/5974	0.137623	0.908672	0.908552	Cpox/Urod	2
GO:0007164	GO:0007164	establishment of tissue polarity	2/280	14/5974	0.137623	0.908672	0.908552	Rac1/Dab2	2
GO:0010458	GO:0010458	exit from mitosis	2/280	14/5974	0.137623	0.908672	0.908552	Rpl24/Chmp4b	2
GO:0021680	GO:0021680	cerebellar Purkinje cell layer development	2/280	14/5974	0.137623	0.908672	0.908552	Gba/Myh10	2
GO:0035904	GO:0035904	aorta development	2/280	14/5974	0.137623	0.908672	0.908552	Myh10/Ap2b1	2
GO:0046755	GO:0046755	viral budding	2/280	14/5974	0.137623	0.908672	0.908552	Chmp4b/Pdcd6ip	2
GO:0048873	GO:0048873	homeostasis of number of cells within a tissue	2/280	14/5974	0.137623	0.908672	0.908552	Rac1/Add1	2
GO:0050687	GO:0050687	negative regulation of defense response to virus	2/280	14/5974	0.137623	0.908672	0.908552	Nlrx1/Pcbp2	2
GO:0050891	GO:0050891	multicellular organismal water homeostasis	2/280	14/5974	0.137623	0.908672	0.908552	Gba/Plec	2
GO:0120033	GO:0120033	negative regulation of plasma membrane bounded cell projection assembly	2/280	14/5974	0.137623	0.908672	0.908552	Prkcd/Capzb	2
GO:0140353	GO:0140353	lipid export from cell	2/280	14/5974	0.137623	0.908672	0.908552	Dab2/Acsl4	2
GO:2000027	GO:2000027	regulation of animal organ morphogenesis	2/280	14/5974	0.137623	0.908672	0.908552	Rac1/Dab2	2
GO:0043542	GO:0043542	endothelial cell migration	6/280	75/5974	0.138312	0.908672	0.908552	Lgmn/Lcn2/Rac1/Myh9/Rhoa/Pdpk1	6
GO:0072329	GO:0072329	monocarboxylic acid catabolic process	6/280	75/5974	0.138312	0.908672	0.908552	Abcd3/Acsbg2/Echdc2/Ldhd/Acaa2/Crot	6
GO:0000422	GO:0000422	autophagy of mitochondrion	4/280	43/5974	0.140603	0.908672	0.908552	Hk2/Gba/Cdc37/Clec16a	4
GO:0001838	GO:0001838	embryonic epithelial tube formation	4/280	43/5974	0.140603	0.908672	0.908552	Prkaca/Ift57/Mthfd1/Nup50	4
GO:0006690	GO:0006690	icosanoid metabolic process	4/280	43/5974	0.140603	0.908672	0.908552	Ptgis/Mgll/Gpx4/Fabp5	4
GO:0051303	GO:0051303	establishment of chromosome localization	4/280	43/5974	0.140603	0.908672	0.908552	Kpnb1/Trappc12/Dctn2/Chmp4b	4
GO:0061726	GO:0061726	mitochondrion disassembly	4/280	43/5974	0.140603	0.908672	0.908552	Hk2/Gba/Cdc37/Clec16a	4
GO:0072175	GO:0072175	epithelial tube formation	4/280	43/5974	0.140603	0.908672	0.908552	Prkaca/Ift57/Mthfd1/Nup50	4
GO:0031929	GO:0031929	TOR signaling	5/280	59/5974	0.141365	0.908672	0.908552	Gba/Rps6/Clec16a/Rragc/Stk11	5
GO:0010761	GO:0010761	fibroblast migration	3/280	28/5974	0.141409	0.908672	0.908552	Rac1/Plec/Coro1c	3
GO:0019233	GO:0019233	sensory perception of pain	3/280	28/5974	0.141409	0.908672	0.908552	Mgll/Lxn/Fabp5	3
GO:1901616	GO:1901616	organic hydroxy compound catabolic process	3/280	28/5974	0.141409	0.908672	0.908552	Maoa/Ldhd/Nudt3	3
GO:0019058	GO:0019058	viral life cycle	8/280	110/5974	0.143218	0.908672	0.908552	Gsn/Rad23a/Pcbp1/Pcbp2/Trim28/Ppid/Chmp4b/Pdcd6ip	8
GO:0051494	GO:0051494	negative regulation of cytoskeleton organization	7/280	93/5974	0.144827	0.908672	0.908552	Gsn/Prkcd/Capzb/Svil/Cyrib/Espn/Add1	7
GO:0010720	GO:0010720	positive regulation of cell development	9/280	128/5974	0.145387	0.908672	0.908552	Tgm2/Xrcc6/Rac1/Ppp1cc/Dab2/Dbnl/Golga2/Add1/Stk11	9
GO:0031667	GO:0031667	response to nutrient levels	9/280	128/5974	0.145387	0.908672	0.908552	Gcn1/Gba/Serpinc1/Rbp1/Clec16a/Tbl1xr1/Eif2a/Rragc/Plec	9
GO:0051603	GO:0051603	proteolysis involved in cellular protein catabolic process	22/280	370/5974	0.145894	0.908672	0.908552	Ube4a/Lgmn/Prkaca/Gba/Rpl5/Rad23a/Psmc4/Usp25/Ube2n/Rbx1/Eloc/Dab2/Pcbp2/Tgfb1i1/Ecpas/Clec16a/Tbl1xr1/Ubqln3/Psmd2/Chmp4b/Skp1/Pdcd6ip	22
GO:0006952	GO:0006952	defense response	27/280	467/5974	0.146834	0.908672	0.908552	Fga/Ptgis/Ddt/Mgll/Gpx4/C3/Lcn2/Gsn/Lsp1/Xrcc6/Prkcd/Stat4/Vamp3/Lxn/G3bp2/Wfdc3/Nlrx1/Cdc37/Ecm1/Pcbp2/Trim28/Zyx/Flnb/Fgb/Defb19/Fgg/Sfpq	27
GO:0048469	GO:0048469	cell maturation	5/280	60/5974	0.148707	0.908672	0.908552	C3/Prkaca/Gba/Rac1/Ropn1	5
GO:1903522	GO:1903522	regulation of blood circulation	5/280	60/5974	0.148707	0.908672	0.908552	Fga/Mgll/Fgb/Fgg/Rhoa	5
GO:0007043	GO:0007043	cell-cell junction assembly	4/280	44/5974	0.149332	0.908672	0.908552	Prkaca/Rhoa/Pdcd6ip/Cldn3	4
GO:0008652	GO:0008652	cellular amino acid biosynthetic process	4/280	44/5974	0.149332	0.908672	0.908552	Cad/Enoph1/Mthfd1/Psph	4
GO:0006364	GO:0006364	rRNA processing	7/280	94/5974	0.15064	0.908672	0.908552	Fbl/Rpl5/Rps8/Rps6/Rps24/Rpl35/Nhp2	7
GO:1901215	GO:1901215	negative regulation of neuron death	7/280	94/5974	0.15064	0.908672	0.908552	Lgmn/Lcn2/Gba/Chmp4b/Ap2b1/Rhoa/Pdpk1	7
GO:0008625	GO:0008625	extrinsic apoptotic signaling pathway via death domain receptors	3/280	29/5974	0.152582	0.908672	0.908552	Fga/Fgb/Fgg	3
GO:0045428	GO:0045428	regulation of nitric oxide biosynthetic process	3/280	29/5974	0.152582	0.908672	0.908552	Ptgis/Rac1/Dynll1	3
GO:0046847	GO:0046847	filopodium assembly	3/280	29/5974	0.152582	0.908672	0.908552	Prkcd/Capzb/Espn	3
GO:0051496	GO:0051496	positive regulation of stress fiber assembly	3/280	29/5974	0.152582	0.908672	0.908552	Rac1/Rhoa/Sorbs3	3
GO:0006687	GO:0006687	glycosphingolipid metabolic process	2/280	15/5974	0.154105	0.908672	0.908552	Gba/Prkcd	2
GO:0014044	GO:0014044	Schwann cell development	2/280	15/5974	0.154105	0.908672	0.908552	Lamb2/Plec	2
GO:0016925	GO:0016925	protein sumoylation	2/280	15/5974	0.154105	0.908672	0.908552	Trim28/Uba2	2
GO:0017004	GO:0017004	cytochrome complex assembly	2/280	15/5974	0.154105	0.908672	0.908552	COX3/Cox17	2
GO:0043574	GO:0043574	peroxisomal transport	2/280	15/5974	0.154105	0.908672	0.908552	Abcd3/Pex14	2
GO:2000404	GO:2000404	regulation of T cell migration	2/280	15/5974	0.154105	0.908672	0.908552	Ecm1/Rhoa	2
GO:0098542	GO:0098542	defense response to other organism	19/280	316/5974	0.156168	0.908672	0.908552	Fga/C3/Lcn2/Gsn/Xrcc6/Prkcd/Vamp3/G3bp2/Wfdc3/Nlrx1/Cdc37/Pcbp2/Trim28/Zyx/Flnb/Fgb/Defb19/Fgg/Sfpq	19
GO:0048024	GO:0048024	regulation of mRNA splicing, via spliceosome	5/280	61/5974	0.156208	0.908672	0.908552	U2af2/Eif4a3/Rnps1/Dazap1/Acin1	5
GO:0051225	GO:0051225	spindle assembly	5/280	61/5974	0.156208	0.908672	0.908552	Kpnb1/Golga2/Prc1/Chmp4b/Rhoa	5
GO:0071695	GO:0071695	anatomical structure maturation	6/280	78/5974	0.157751	0.908672	0.908552	C3/Prkaca/Gba/Rac1/Ropn1/Rhoa	6
GO:0050000	GO:0050000	chromosome localization	4/280	45/5974	0.158264	0.908672	0.908552	Kpnb1/Trappc12/Dctn2/Chmp4b	4
GO:0043207	GO:0043207	response to external biotic stimulus	24/280	413/5974	0.158382	0.908672	0.908552	Fga/Ddt/C3/Lcn2/Gsn/Xrcc6/Prkcd/Vamp3/G3bp2/Wfdc3/Nlrx1/Cdc37/Pcbp2/Trim28/Zyx/Flnb/Fgb/Defb19/Fgg/Hnrnpul1/Sfpq/Mgst1/Cyrib/Rhoa	24
GO:0051707	GO:0051707	response to other organism	24/280	413/5974	0.158382	0.908672	0.908552	Fga/Ddt/C3/Lcn2/Gsn/Xrcc6/Prkcd/Vamp3/G3bp2/Wfdc3/Nlrx1/Cdc37/Pcbp2/Trim28/Zyx/Flnb/Fgb/Defb19/Fgg/Hnrnpul1/Sfpq/Mgst1/Cyrib/Rhoa	24
GO:0035239	GO:0035239	tube morphogenesis	15/280	241/5974	0.158695	0.908672	0.908552	Hk2/Ptgis/C3/Prkaca/Lcn2/Tgm2/Wars/Ppp1ca/Ecm1/Ift57/Myh9/Mthfd1/Nup50/Rhoa/Add1	15
GO:0016042	GO:0016042	lipid catabolic process	11/280	167/5974	0.15934	0.908672	0.908552	Mgll/Gba/Prkcd/Abcd3/Acsbg2/Echdc2/Pafah1b2/Tbl1xr1/Acaa2/Pcca/Crot	11
GO:0007018	GO:0007018	microtubule-based movement	16/280	260/5974	0.159351	0.908672	0.908552	Dynll1/Kpnb1/Tekt4/Slc22a16/Vps13a/Spag17/Dync2i2/Ktn1/Ift57/Sfpq/Tekt2/Yif1b/Ap3s1/Ropn1/Pex14/Stk11	16
GO:0007163	GO:0007163	establishment or maintenance of cell polarity	7/280	96/5974	0.162588	0.908672	0.908552	Gsn/Rac1/Myh9/Cyrib/Rhoa/Stk11/Pdcd6ip	7
GO:0030010	GO:0030010	establishment of cell polarity	5/280	62/5974	0.163863	0.908672	0.908552	Gsn/Myh9/Cyrib/Rhoa/Stk11	5
GO:1903008	GO:1903008	organelle disassembly	5/280	62/5974	0.163863	0.908672	0.908552	Hk2/Gba/Cdc37/Clec16a/Golga2	5
GO:0001738	GO:0001738	morphogenesis of a polarized epithelium	3/280	30/5974	0.164025	0.908672	0.908552	Rac1/Dab2/Rhoa	3
GO:0003014	GO:0003014	renal system process	3/280	30/5974	0.164025	0.908672	0.908552	Lgmn/Gsn/Rhoa	3
GO:0007080	GO:0007080	mitotic metaphase plate congression	3/280	30/5974	0.164025	0.908672	0.908552	Kpnb1/Dctn2/Chmp4b	3
GO:0033120	GO:0033120	positive regulation of RNA splicing	3/280	30/5974	0.164025	0.908672	0.908552	U2af2/Eif4a3/Dazap1	3
GO:0080164	GO:0080164	regulation of nitric oxide metabolic process	3/280	30/5974	0.164025	0.908672	0.908552	Ptgis/Rac1/Dynll1	3
GO:0006338	GO:0006338	chromatin remodeling	6/280	79/5974	0.164485	0.908672	0.908552	Ptma/Ruvbl1/Rbbp4/Nasp/Piwil1/Actl6a	6
GO:0006935	GO:0006935	chemotaxis	10/280	150/5974	0.16507	0.908672	0.908552	Lgmn/Lsp1/Prkcd/Rac1/Lamb2/Myh10/Rpl24/Cyrib/Rhoa/Plec	10
GO:0042330	GO:0042330	taxis	10/280	150/5974	0.16507	0.908672	0.908552	Lgmn/Lsp1/Prkcd/Rac1/Lamb2/Myh10/Rpl24/Cyrib/Rhoa/Plec	10
GO:0016072	GO:0016072	rRNA metabolic process	7/280	97/5974	0.168718	0.908672	0.908552	Fbl/Rpl5/Rps8/Rps6/Rps24/Rpl35/Nhp2	7
GO:0045859	GO:0045859	regulation of protein kinase activity	12/280	188/5974	0.170815	0.908672	0.908552	Gba/Xrcc6/Prkcd/Wars/Rap2b/Dab2/Cdc37/Rtraf/Rhoa/Plec/Stk11/Coro1c	12
GO:0001675	GO:0001675	acrosome assembly	2/280	16/5974	0.170941	0.908672	0.908552	Ccdc136/Spink2	2
GO:0002286	GO:0002286	T cell activation involved in immune response	2/280	16/5974	0.170941	0.908672	0.908552	Rps6/Lcp1	2
GO:0006221	GO:0006221	pyrimidine nucleotide biosynthetic process	2/280	16/5974	0.170941	0.908672	0.908552	Cad/Dtymk	2
GO:0009067	GO:0009067	aspartate family amino acid biosynthetic process	2/280	16/5974	0.170941	0.908672	0.908552	Enoph1/Mthfd1	2
GO:0010543	GO:0010543	regulation of platelet activation	2/280	16/5974	0.170941	0.908672	0.908552	Prkcd/Fgg	2
GO:0019369	GO:0019369	arachidonic acid metabolic process	2/280	16/5974	0.170941	0.908672	0.908552	Mgll/Gpx4	2
GO:0019432	GO:0019432	triglyceride biosynthetic process	2/280	16/5974	0.170941	0.908672	0.908552	C3/Acsl4	2
GO:0030149	GO:0030149	sphingolipid catabolic process	2/280	16/5974	0.170941	0.908672	0.908552	Gba/Prkcd	2
GO:0035307	GO:0035307	positive regulation of protein dephosphorylation	2/280	16/5974	0.170941	0.908672	0.908552	Gba/Prkcd	2
GO:0043243	GO:0043243	positive regulation of protein-containing complex disassembly	2/280	16/5974	0.170941	0.908672	0.908552	Gba/Clec16a	2
GO:0051204	GO:0051204	protein insertion into mitochondrial membrane	2/280	16/5974	0.170941	0.908672	0.908552	Pdcd5/Samm50	2
GO:0060135	GO:0060135	maternal process involved in female pregnancy	2/280	16/5974	0.170941	0.908672	0.908552	Ptgis/Dazap1	2
GO:0071470	GO:0071470	cellular response to osmotic stress	2/280	16/5974	0.170941	0.908672	0.908552	Serpinb6a/Ybx3	2
GO:0097345	GO:0097345	mitochondrial outer membrane permeabilization	2/280	16/5974	0.170941	0.908672	0.908552	Vdac2/Acaa2	2
GO:0099010	GO:0099010	modification of postsynaptic structure	2/280	16/5974	0.170941	0.908672	0.908552	Myh10/Rhoa	2
GO:0043624	GO:0043624	cellular protein complex disassembly	6/280	80/5974	0.171339	0.908672	0.908552	Gsn/Nsf/Capzb/Svil/Add1/Pex14	6
GO:0043549	GO:0043549	regulation of kinase activity	14/280	226/5974	0.173399	0.908672	0.908552	Gcn1/Gba/Xrcc6/Prkcd/Wars/Rap2b/Rac1/Dab2/Cdc37/Rtraf/Rhoa/Plec/Stk11/Coro1c	14
GO:0051348	GO:0051348	negative regulation of transferase activity	7/280	98/5974	0.174948	0.908672	0.908552	Gba/Prkcd/Wars/Rpl5/Rtraf/Plec/Coro1c	7
GO:1900024	GO:1900024	regulation of substrate adhesion-dependent cell spreading	3/280	31/5974	0.175713	0.908672	0.908552	Rac1/Dab2/Coro1c	3
GO:0022618	GO:0022618	ribonucleoprotein complex assembly	8/280	116/5974	0.176241	0.908672	0.908552	Rps2/Rpl5/Ruvbl1/Rpl10/Rpl24/Psip1/Nudt21/Eif4h	8
GO:0007044	GO:0007044	cell-substrate junction assembly	4/280	47/5974	0.176695	0.908672	0.908552	Rac1/Plec/Coro1c/Pdpk1	4
GO:0006511	GO:0006511	ubiquitin-dependent protein catabolic process	18/280	303/5974	0.176851	0.908672	0.908552	Ube4a/Gba/Rpl5/Rad23a/Psmc4/Usp25/Ube2n/Rbx1/Eloc/Dab2/Pcbp2/Tgfb1i1/Ecpas/Clec16a/Tbl1xr1/Ubqln3/Psmd2/Skp1	18
GO:0051046	GO:0051046	regulation of secretion	14/280	227/5974	0.17747	0.908672	0.908552	Fga/Nsf/Rac1/Vamp3/Dab2/Myh10/Pde1c/Pask/Fgb/Fgg/Ppid/Acsl4/Pdcd6ip/Pdpk1	14
GO:0050877	GO:0050877	nervous system process	15/280	246/5974	0.177815	0.908672	0.908552	Diaph1/Man2b1/Mgll/Lgmn/Lcn2/Gba/Lxn/Fabp5/Serpinb6a/Lamb2/Myh10/Pde1c/Eif4a3/Espn/Plec	15
GO:0045765	GO:0045765	regulation of angiogenesis	6/280	81/5974	0.17831	0.908672	0.908552	Hk2/Ptgis/C3/Wars/Ecm1/Add1	6
GO:0009790	GO:0009790	embryo development	21/280	362/5974	0.180452	0.908672	0.908552	Prkaca/Psmc4/Rps6/Rac1/Dab2/Myh10/Tgfb1i1/Trim28/Rpl10/Tbl1xr1/Ift57/Myh9/Eif4a3/Mthfd1/Psph/Nasp/Nup50/Ybx3/Acsl4/Add1/Actl6a	21
GO:0072330	GO:0072330	monocarboxylic acid biosynthetic process	7/280	99/5974	0.181277	0.908672	0.908552	Ptgis/Mgll/Ldha/Abcd3/Rbp1/Fabp5/Acsbg2	7
GO:0006357	GO:0006357	regulation of transcription by RNA polymerase II	27/280	481/5974	0.184983	0.908672	0.908552	Gcn1/Sub1/Xrcc6/Stat4/Fus/Ruvbl1/Pcbp1/Eloc/Dab2/Spag8/Hsf5/Hnrnpd/Ecm1/Pcbp2/Trim28/Rpl10/Tbl1xr1/Myef2/Sfpq/Eif4a3/Psip1/Rtraf/Ppid/Ybx3/Rhoa/Sorbs3/Actl6a	27
GO:0006066	GO:0006066	alcohol metabolic process	10/280	154/5974	0.185016	0.908672	0.908552	Gba/Dab2/Rbp1/Lbr/Gk/Pcbd2/Nudt3/Sgpp1/Galk1/Gk2	10
GO:0010632	GO:0010632	regulation of epithelial cell migration	6/280	82/5974	0.185394	0.908672	0.908552	Lgmn/Lcn2/Rac1/Rhoa/Coro1c/Pdpk1	6
GO:0051651	GO:0051651	maintenance of location in cell	6/280	82/5974	0.185394	0.908672	0.908552	Hk2/Diaph1/Lcn2/Gsn/Vps13a/Skp1	6
GO:1901342	GO:1901342	regulation of vasculature development	6/280	82/5974	0.185394	0.908672	0.908552	Hk2/Ptgis/C3/Wars/Ecm1/Add1	6
GO:0000724	GO:0000724	double-strand break repair via homologous recombination	4/280	48/5974	0.186173	0.908672	0.908552	Fus/Ube2n/Sfpq/Recql	4
GO:0000725	GO:0000725	recombinational repair	4/280	48/5974	0.186173	0.908672	0.908552	Fus/Ube2n/Sfpq/Recql	4
GO:0030048	GO:0030048	actin filament-based movement	4/280	48/5974	0.186173	0.908672	0.908552	Gsn/Myl6/Myh10/Myh9	4
GO:0032006	GO:0032006	regulation of TOR signaling	4/280	48/5974	0.186173	0.908672	0.908552	Gba/Clec16a/Rragc/Stk11	4
GO:0032436	GO:0032436	positive regulation of proteasomal ubiquitin-dependent protein catabolic process	4/280	48/5974	0.186173	0.908672	0.908552	Gba/Rad23a/Rbx1/Dab2	4
GO:0048646	GO:0048646	anatomical structure formation involved in morphogenesis	19/280	325/5974	0.186469	0.908672	0.908552	Hk2/Ptgis/C3/Prkaca/Gba/Tgm2/Wars/Ccdc136/Ecm1/Myh10/Spink2/Ift57/Myh9/Mthfd1/Nup50/Rhoa/Plec/Add1/Actl6a	19
GO:0051604	GO:0051604	protein maturation	9/280	136/5974	0.186902	0.908672	0.908552	Mipep/Fga/Lgmn/Prkaca/Gsn/Ruvbl1/Fgb/Fgg/Myh9	9
GO:2001233	GO:2001233	regulation of apoptotic signaling pathway	11/280	173/5974	0.187396	0.908672	0.908552	Fga/Prkcd/Ppp1ca/Dab2/Vdac2/Acaa2/Fgb/Fgg/Sfpq/Bcl2l14/Ybx3	11
GO:0006809	GO:0006809	nitric oxide biosynthetic process	3/280	32/5974	0.187625	0.908672	0.908552	Ptgis/Rac1/Dynll1	3
GO:0030216	GO:0030216	keratinocyte differentiation	3/280	32/5974	0.187625	0.908672	0.908552	Flnb/Sgpp1/Plec	3
GO:0031529	GO:0031529	ruffle organization	3/280	32/5974	0.187625	0.908672	0.908552	Rac1/Dbnl/Coro1c	3
GO:0045069	GO:0045069	regulation of viral genome replication	3/280	32/5974	0.187625	0.908672	0.908552	Rad23a/Trim28/Ppid	3
GO:0010950	GO:0010950	positive regulation of endopeptidase activity	5/280	65/5974	0.187686	0.908672	0.908552	Lgmn/Gsn/Pdcd5/Ift57/Rhoa	5
GO:0043524	GO:0043524	negative regulation of neuron apoptotic process	5/280	65/5974	0.187686	0.908672	0.908552	Lgmn/Lcn2/Gba/Rhoa/Pdpk1	5
GO:0001516	GO:0001516	prostaglandin biosynthetic process	2/280	17/5974	0.188062	0.908672	0.908552	Ptgis/Fabp5	2
GO:0006779	GO:0006779	porphyrin-containing compound biosynthetic process	2/280	17/5974	0.188062	0.908672	0.908552	Cpox/Urod	2
GO:0010828	GO:0010828	positive regulation of glucose transmembrane transport	2/280	17/5974	0.188062	0.908672	0.908552	C3/Prkcd	2
GO:0014037	GO:0014037	Schwann cell differentiation	2/280	17/5974	0.188062	0.908672	0.908552	Lamb2/Plec	2
GO:0016242	GO:0016242	negative regulation of macroautophagy	2/280	17/5974	0.188062	0.908672	0.908552	Clec16a/Chmp4b	2
GO:0019076	GO:0019076	viral release from host cell	2/280	17/5974	0.188062	0.908672	0.908552	Trim28/Chmp4b	2
GO:0030104	GO:0030104	water homeostasis	2/280	17/5974	0.188062	0.908672	0.908552	Gba/Plec	2
GO:0033014	GO:0033014	tetrapyrrole biosynthetic process	2/280	17/5974	0.188062	0.908672	0.908552	Cpox/Urod	2
GO:0033144	GO:0033144	negative regulation of intracellular steroid hormone receptor signaling pathway	2/280	17/5974	0.188062	0.908672	0.908552	Dab2/Rhoa	2
GO:0034243	GO:0034243	regulation of transcription elongation from RNA polymerase II promoter	2/280	17/5974	0.188062	0.908672	0.908552	Eloc/Dab2	2
GO:0035890	GO:0035890	exit from host	2/280	17/5974	0.188062	0.908672	0.908552	Trim28/Chmp4b	2
GO:0035891	GO:0035891	exit from host cell	2/280	17/5974	0.188062	0.908672	0.908552	Trim28/Chmp4b	2
GO:0044275	GO:0044275	cellular carbohydrate catabolic process	2/280	17/5974	0.188062	0.908672	0.908552	Ppp1ca/Ppp1cb	2
GO:0046457	GO:0046457	prostanoid biosynthetic process	2/280	17/5974	0.188062	0.908672	0.908552	Ptgis/Fabp5	2
GO:0046466	GO:0046466	membrane lipid catabolic process	2/280	17/5974	0.188062	0.908672	0.908552	Gba/Prkcd	2
GO:0048026	GO:0048026	positive regulation of mRNA splicing, via spliceosome	2/280	17/5974	0.188062	0.908672	0.908552	Eif4a3/Dazap1	2
GO:0060395	GO:0060395	SMAD protein signal transduction	2/280	17/5974	0.188062	0.908672	0.908552	Sub1/Dab2	2
GO:0071260	GO:0071260	cellular response to mechanical stimulus	2/280	17/5974	0.188062	0.908672	0.908552	Rac1/Plec	2
GO:0071539	GO:0071539	protein localization to centrosome	2/280	17/5974	0.188062	0.908672	0.908552	Nudcd3/Dctn2	2
GO:0072528	GO:0072528	pyrimidine-containing compound biosynthetic process	2/280	17/5974	0.188062	0.908672	0.908552	Cad/Dtymk	2
GO:1902110	GO:1902110	positive regulation of mitochondrial membrane permeability involved in apoptotic process	2/280	17/5974	0.188062	0.908672	0.908552	Vdac2/Acaa2	2
GO:0010639	GO:0010639	negative regulation of organelle organization	11/280	174/5974	0.192282	0.908672	0.908552	Gsn/Prkcd/Capzb/Clec16a/Acaa2/Svil/Cyrib/Chmp4b/Espn/Add1/Bub3	11
GO:0051235	GO:0051235	maintenance of location	9/280	137/5974	0.192431	0.908672	0.908552	Hk2/Diaph1/C3/Lcn2/Gsn/Gba/Vps13a/Plin3/Skp1	9
GO:0001775	GO:0001775	cell activation	16/280	269/5974	0.193276	0.908672	0.908552	Fga/Gsn/Gba/Xrcc6/Prkcd/Rap2b/Rps6/Lcp1/Fgb/Fgg/Myh9/Cyrib/Rhoa/Adam24/Stk11/Pdpk1	16
GO:0006091	GO:0006091	generation of precursor metabolites and energy	15/280	250/5974	0.19391	0.908672	0.908552	Hk2/COX3/Prkaca/Ldha/Gba/Cox7c/Cox17/Ppp1ca/Ppp1cb/Ppp1cc/Pask/Crot/Rhoa/Plec/Galk1	15
GO:0071826	GO:0071826	ribonucleoprotein complex subunit organization	8/280	119/5974	0.193922	0.908672	0.908552	Rps2/Rpl5/Ruvbl1/Rpl10/Rpl24/Psip1/Nudt21/Eif4h	8
GO:0007093	GO:0007093	mitotic cell cycle checkpoint signaling	4/280	49/5974	0.195812	0.908672	0.908552	Rps6/Rpl24/Stk33/Bub3	4
GO:0008643	GO:0008643	carbohydrate transport	4/280	49/5974	0.195812	0.908672	0.908552	Hk2/C3/Prkcd/Fabp5	4
GO:0009913	GO:0009913	epidermal cell differentiation	4/280	49/5974	0.195812	0.908672	0.908552	Rac1/Flnb/Sgpp1/Plec	4
GO:0010927	GO:0010927	cellular component assembly involved in morphogenesis	4/280	49/5974	0.195812	0.908672	0.908552	Ccdc136/Myh10/Spink2/Plec	4
GO:0008360	GO:0008360	regulation of cell shape	5/280	66/5974	0.195893	0.908672	0.908552	Diaph1/Rac1/Myh10/Myh9/Rhoa	5
GO:0009062	GO:0009062	fatty acid catabolic process	5/280	66/5974	0.195893	0.908672	0.908552	Abcd3/Acsbg2/Echdc2/Acaa2/Crot	5
GO:0051260	GO:0051260	protein homooligomerization	5/280	66/5974	0.195893	0.908672	0.908552	Tgm2/Fus/G3bp2/Golga2/Pdcd6ip	5
GO:0008610	GO:0008610	lipid biosynthetic process	16/280	270/5974	0.197249	0.908672	0.908552	Ptgis/Mgll/C3/Gba/Prkcd/Abcd3/Dab2/Rbp1/Fabp5/Acsbg2/Cyb5r2/Lbr/Acbd3/Pisd/Acsl4/Stk11	16
GO:0009607	GO:0009607	response to biotic stimulus	24/280	426/5974	0.197622	0.908672	0.908552	Fga/Ddt/C3/Lcn2/Gsn/Xrcc6/Prkcd/Vamp3/G3bp2/Wfdc3/Nlrx1/Cdc37/Pcbp2/Trim28/Zyx/Flnb/Fgb/Defb19/Fgg/Hnrnpul1/Sfpq/Mgst1/Cyrib/Rhoa	24
GO:0140352	GO:0140352	export from cell	18/280	309/5974	0.198712	0.908672	0.908552	Fga/Prkaca/Nsf/Rac1/Vamp3/Atp1b3/Dab2/Myh10/Pde1c/Pask/Fgb/Fgg/Myh9/Ppid/Snap29/Acsl4/Pdcd6ip/Pdpk1	18
GO:0019730	GO:0019730	antimicrobial humoral response	3/280	33/5974	0.199738	0.908672	0.908552	Fga/Wfdc3/Fgb	3
GO:0032233	GO:0032233	positive regulation of actin filament bundle assembly	3/280	33/5974	0.199738	0.908672	0.908552	Rac1/Rhoa/Sorbs3	3
GO:0007005	GO:0007005	mitochondrion organization	17/280	290/5974	0.20008	0.908672	0.908552	Mipep/Hk2/Gba/Cox17/Pdcd5/Mllt11/Vps13a/Dnajc11/Vdac2/Cdc37/Clec16a/Samm50/Pisd/Acaa2/Cyrib/Ggct/Plec	17
GO:0030258	GO:0030258	lipid modification	7/280	102/5974	0.200823	0.908672	0.908552	Gba/Abcd3/Acsbg2/Echdc2/Acaa2/Crot/Sgpp1	7
GO:0000904	GO:0000904	cell morphogenesis involved in differentiation	15/280	252/5974	0.202211	0.908672	0.908552	Mgll/Rac1/Vamp3/Dab2/Lamb2/Myh10/Dbnl/Flnb/Rpl24/Myh9/Golga2/Rhoa/Stk11/Coro1c/Cldn3	15
GO:0010876	GO:0010876	lipid localization	11/280	176/5974	0.202227	0.908672	0.908552	C3/Gba/Prkcd/Abcd3/Dab2/Fabp5/Plin3/Crot/Stx12/Sgpp1/Acsl4	11
GO:0015980	GO:0015980	energy derivation by oxidation of organic compounds	11/280	176/5974	0.202227	0.908672	0.908552	COX3/Prkaca/Ldha/Gba/Cox7c/Ppp1ca/Ppp1cb/Ppp1cc/Pask/Rhoa/Plec	11
GO:0019941	GO:0019941	modification-dependent protein catabolic process	18/280	310/5974	0.20248	0.908672	0.908552	Ube4a/Gba/Rpl5/Rad23a/Psmc4/Usp25/Ube2n/Rbx1/Eloc/Dab2/Pcbp2/Tgfb1i1/Ecpas/Clec16a/Tbl1xr1/Ubqln3/Psmd2/Skp1	18
GO:0032940	GO:0032940	secretion by cell	17/280	291/5974	0.203983	0.908672	0.908552	Fga/Prkaca/Nsf/Rac1/Vamp3/Dab2/Myh10/Pde1c/Pask/Fgb/Fgg/Myh9/Ppid/Snap29/Acsl4/Pdcd6ip/Pdpk1	17
GO:0008406	GO:0008406	gonad development	5/280	67/5974	0.204223	0.908672	0.908552	Rac1/Serpinb6a/Spink2/Ybx3/Adam24	5
GO:0019395	GO:0019395	fatty acid oxidation	5/280	67/5974	0.204223	0.908672	0.908552	Abcd3/Acsbg2/Echdc2/Acaa2/Crot	5
GO:0045137	GO:0045137	development of primary sexual characteristics	5/280	67/5974	0.204223	0.908672	0.908552	Rac1/Serpinb6a/Spink2/Ybx3/Adam24	5
GO:0002218	GO:0002218	activation of innate immune response	2/280	18/5974	0.205403	0.908672	0.908552	Xrcc6/Sfpq	2
GO:0010762	GO:0010762	regulation of fibroblast migration	2/280	18/5974	0.205403	0.908672	0.908552	Rac1/Coro1c	2
GO:0010812	GO:0010812	negative regulation of cell-substrate adhesion	2/280	18/5974	0.205403	0.908672	0.908552	Rhoa/Coro1c	2
GO:0032786	GO:0032786	positive regulation of DNA-templated transcription, elongation	2/280	18/5974	0.205403	0.908672	0.908552	Eloc/Dab2	2
GO:0034198	GO:0034198	cellular response to amino acid starvation	2/280	18/5974	0.205403	0.908672	0.908552	Gcn1/Rragc	2
GO:0042558	GO:0042558	pteridine-containing compound metabolic process	2/280	18/5974	0.205403	0.908672	0.908552	Mthfd1/Pcbd2	2
GO:0043124	GO:0043124	negative regulation of I-kappaB kinase/NF-kappaB signaling	2/280	18/5974	0.205403	0.908672	0.908552	Nlrx1/Rhoa	2
GO:0043407	GO:0043407	negative regulation of MAP kinase activity	2/280	18/5974	0.205403	0.908672	0.908552	Gba/Prkcd	2
GO:0046460	GO:0046460	neutral lipid biosynthetic process	2/280	18/5974	0.205403	0.908672	0.908552	C3/Acsl4	2
GO:0046463	GO:0046463	acylglycerol biosynthetic process	2/280	18/5974	0.205403	0.908672	0.908552	C3/Acsl4	2
GO:0060976	GO:0060976	coronary vasculature development	2/280	18/5974	0.205403	0.908672	0.908552	Myh10/Ap2b1	2
GO:1905508	GO:1905508	protein localization to microtubule organizing center	2/280	18/5974	0.205403	0.908672	0.908552	Nudcd3/Dctn2	2
GO:0001890	GO:0001890	placenta development	4/280	50/5974	0.205602	0.908672	0.908552	Ptgis/Rps6/Trim28/Dazap1	4
GO:0007411	GO:0007411	axon guidance	4/280	50/5974	0.205602	0.908672	0.908552	Rac1/Lamb2/Myh10/Rpl24	4
GO:0010906	GO:0010906	regulation of glucose metabolic process	4/280	50/5974	0.205602	0.908672	0.908552	Ppp1ca/Ppp1cb/Pask/Stk11	4
GO:0097485	GO:0097485	neuron projection guidance	4/280	50/5974	0.205602	0.908672	0.908552	Rac1/Lamb2/Myh10/Rpl24	4
GO:1901880	GO:1901880	negative regulation of protein depolymerization	4/280	50/5974	0.205602	0.908672	0.908552	Gsn/Capzb/Svil/Add1	4
GO:0023061	GO:0023061	signal release	10/280	158/5974	0.206002	0.908672	0.908552	Fga/Prkaca/Rac1/Dab2/Pde1c/Pask/Fgb/Fgg/Snap29/Acsl4	10
GO:0033673	GO:0033673	negative regulation of kinase activity	6/280	85/5974	0.207286	0.908672	0.908552	Gba/Prkcd/Wars/Rtraf/Plec/Coro1c	6
GO:0042742	GO:0042742	defense response to bacterium	6/280	85/5974	0.207286	0.908672	0.908552	Fga/Lcn2/Prkcd/Wfdc3/Fgb/Defb19	6
GO:0048598	GO:0048598	embryonic morphogenesis	9/280	140/5974	0.209433	0.908672	0.908552	Prkaca/Rps6/Rac1/Tgfb1i1/Trim28/Ift57/Eif4a3/Mthfd1/Nup50	9
GO:0016311	GO:0016311	dephosphorylation	10/280	159/5974	0.211402	0.908672	0.908552	Gba/Prkcd/Rpl5/Ppp1ca/Ppp1cb/Ppp1cc/Psph/Acp1/Sgpp1/Stk11	10
GO:0001843	GO:0001843	neural tube closure	3/280	34/5974	0.212032	0.908672	0.908552	Prkaca/Ift57/Mthfd1	3
GO:0010595	GO:0010595	positive regulation of endothelial cell migration	3/280	34/5974	0.212032	0.908672	0.908552	Lgmn/Lcn2/Rac1	3
GO:0042440	GO:0042440	pigment metabolic process	3/280	34/5974	0.212032	0.908672	0.908552	Ddt/Cpox/Urod	3
GO:0046209	GO:0046209	nitric oxide metabolic process	3/280	34/5974	0.212032	0.908672	0.908552	Ptgis/Rac1/Dynll1	3
GO:0046902	GO:0046902	regulation of mitochondrial membrane permeability	3/280	34/5974	0.212032	0.908672	0.908552	Hk2/Vdac2/Acaa2	3
GO:0060606	GO:0060606	tube closure	3/280	34/5974	0.212032	0.908672	0.908552	Prkaca/Ift57/Mthfd1	3
GO:0009306	GO:0009306	protein secretion	8/280	122/5974	0.21231	0.908672	0.908552	Fga/Rac1/Myh10/Pde1c/Fgb/Fgg/Ppid/Acsl4	8
GO:0007623	GO:0007623	circadian rhythm	5/280	68/5974	0.21267	0.908672	0.908552	Ppp1ca/Ppp1cb/Ppp1cc/Hnrnpd/Sfpq	5
GO:0040007	GO:0040007	growth	20/280	352/5974	0.213486	0.908672	0.908552	Mgll/Lgmn/C3/Rpl29/Ruvbl1/Dab2/Lamb2/Ecm1/Trim28/Dbnl/Gpd2/Tbl1xr1/Ybx3/Rhoa/Acsl4/Plec/Add1/Stk11/Eif4h/Actl6a	20
GO:0061136	GO:0061136	regulation of proteasomal protein catabolic process	7/280	104/5974	0.214291	0.908672	0.908552	Prkaca/Gba/Rad23a/Usp25/Rbx1/Dab2/Clec16a	7
GO:0033044	GO:0033044	regulation of chromosome organization	6/280	86/5974	0.214783	0.908672	0.908552	Cct5/Hnrnpd/Trim28/Trappc12/Sfpq/Bub3	6
GO:0005975	GO:0005975	carbohydrate metabolic process	15/280	255/5974	0.214968	0.908672	0.908552	Hk2/Man2b1/Ldha/Ppp1ca/Ppp1cb/Ppp1cc/Fabp5/Gk/Gpd2/Mogs/Pask/Gsto2/Galk1/Stk11/Gk2	15
GO:0031398	GO:0031398	positive regulation of protein ubiquitination	4/280	51/5974	0.215531	0.908672	0.908552	Rps2/Ube2n/Rbx1/Skp1	4
GO:0150115	GO:0150115	cell-substrate junction organization	4/280	51/5974	0.215531	0.908672	0.908552	Rac1/Plec/Coro1c/Pdpk1	4
GO:1901800	GO:1901800	positive regulation of proteasomal protein catabolic process	4/280	51/5974	0.215531	0.908672	0.908552	Gba/Rad23a/Rbx1/Dab2	4
GO:0001701	GO:0001701	in utero embryonic development	11/280	179/5974	0.217556	0.908672	0.908552	Psmc4/Dab2/Myh10/Trim28/Tbl1xr1/Myh9/Psph/Nasp/Ybx3/Add1/Actl6a	11
GO:0060284	GO:0060284	regulation of cell development	11/280	179/5974	0.217556	0.908672	0.908552	Tgm2/Xrcc6/Rac1/Ppp1cc/Dab2/Dbnl/Prune1/Golga2/Add1/Stk11/Coro1c	11
GO:0035592	GO:0035592	establishment of protein localization to extracellular region	8/280	123/5974	0.218586	0.908672	0.908552	Fga/Rac1/Myh10/Pde1c/Fgb/Fgg/Ppid/Acsl4	8
GO:0010638	GO:0010638	positive regulation of organelle organization	15/280	256/5974	0.219299	0.908672	0.908552	Gsn/Pdcd5/Rac1/Dynll1/Cct5/G3bp2/Mllt11/Hnrnpd/Lcp1/Trim28/Clec16a/Sfpq/Rhoa/Sorbs3/Pdcd6ip	15
GO:0071496	GO:0071496	cellular response to external stimulus	7/280	105/5974	0.221147	0.908672	0.908552	Gcn1/Ldha/Gba/Rac1/Clec16a/Rragc/Plec	7
GO:0050684	GO:0050684	regulation of mRNA processing	6/280	87/5974	0.222371	0.908672	0.908552	U2af2/Eif4a3/Rnps1/Nudt21/Dazap1/Acin1	6
GO:0007566	GO:0007566	embryo implantation	2/280	19/5974	0.222908	0.908672	0.908552	Ptgis/Trim28	2
GO:0019068	GO:0019068	virion assembly	2/280	19/5974	0.222908	0.908672	0.908552	Chmp4b/Pdcd6ip	2
GO:0019320	GO:0019320	hexose catabolic process	2/280	19/5974	0.222908	0.908672	0.908552	Ldha/Galk1	2
GO:0032365	GO:0032365	intracellular lipid transport	2/280	19/5974	0.222908	0.908672	0.908552	Abcd3/Sgpp1	2
GO:0034063	GO:0034063	stress granule assembly	2/280	19/5974	0.222908	0.908672	0.908552	Rps23/G3bp2	2
GO:0045070	GO:0045070	positive regulation of viral genome replication	2/280	19/5974	0.222908	0.908672	0.908552	Rad23a/Ppid	2
GO:0046513	GO:0046513	ceramide biosynthetic process	2/280	19/5974	0.222908	0.908672	0.908552	Gba/Prkcd	2
GO:0060612	GO:0060612	adipose tissue development	2/280	19/5974	0.222908	0.908672	0.908552	Pgrmc2/Tbl1xr1	2
GO:0071677	GO:0071677	positive regulation of mononuclear cell migration	2/280	19/5974	0.222908	0.908672	0.908552	Lgmn/Rhoa	2
GO:0097352	GO:0097352	autophagosome maturation	2/280	19/5974	0.222908	0.908672	0.908552	Clec16a/Snap29	2
GO:1902686	GO:1902686	mitochondrial outer membrane permeabilization involved in programmed cell death	2/280	19/5974	0.222908	0.908672	0.908552	Vdac2/Acaa2	2
GO:1902745	GO:1902745	positive regulation of lamellipodium organization	2/280	19/5974	0.222908	0.908672	0.908552	Rac1/Coro1c	2
GO:0001836	GO:0001836	release of cytochrome c from mitochondria	3/280	35/5974	0.224486	0.908672	0.908552	Pdcd5/Mllt11/Ggct	3
GO:0007584	GO:0007584	response to nutrient	3/280	35/5974	0.224486	0.908672	0.908552	Serpinc1/Rbp1/Plec	3
GO:0014020	GO:0014020	primary neural tube formation	3/280	35/5974	0.224486	0.908672	0.908552	Prkaca/Ift57/Mthfd1	3
GO:0034644	GO:0034644	cellular response to UV	3/280	35/5974	0.224486	0.908672	0.908552	Prkcd/Ppid/Stk11	3
GO:0050772	GO:0050772	positive regulation of axonogenesis	3/280	35/5974	0.224486	0.908672	0.908552	Dbnl/Golga2/Stk11	3
GO:0071675	GO:0071675	regulation of mononuclear cell migration	3/280	35/5974	0.224486	0.908672	0.908552	Lgmn/Ecm1/Rhoa	3
GO:0019752	GO:0019752	carboxylic acid metabolic process	26/280	474/5974	0.224586	0.908672	0.908552	Cad/Hk2/Ptgis/Mgll/Gpx4/C3/Ldha/Wars/Abcd3/Urod/Rbp1/Fabp5/Acsbg2/Echdc2/Gk/Ldhd/Enoph1/Iars2/Acaa2/Gsto2/Mthfd1/Pdxdc1/Psph/Crot/Acsl4/Galk1	26
GO:0071692	GO:0071692	protein localization to extracellular region	8/280	124/5974	0.224931	0.908672	0.908552	Fga/Rac1/Myh10/Pde1c/Fgb/Fgg/Ppid/Acsl4	8
GO:1903050	GO:1903050	regulation of proteolysis involved in cellular protein catabolic process	8/280	124/5974	0.224931	0.908672	0.908552	Prkaca/Gba/Rpl5/Rad23a/Usp25/Rbx1/Dab2/Clec16a	8
GO:0006749	GO:0006749	glutathione metabolic process	4/280	52/5974	0.225589	0.908672	0.908552	Gpx4/Gstt2/Gsto2/Mgst1	4
GO:1905954	GO:1905954	positive regulation of lipid localization	4/280	52/5974	0.225589	0.908672	0.908552	C3/Prkcd/Dab2/Plin3	4
GO:0051301	GO:0051301	cell division	15/280	258/5974	0.228075	0.908672	0.908552	Ruvbl1/Ppp1ca/Ppp1cb/Ppp1cc/Myh10/Myh9/Golga2/Prc1/Chmp4b/Ccdc124/Efhc1/Rhoa/Plec/Pdcd6ip/Bub3	15
GO:1903320	GO:1903320	regulation of protein modification by small protein conjugation or removal	7/280	106/5974	0.228081	0.908672	0.908552	Rps2/U2af2/Rpl5/Ube2n/Rbx1/Skp1/Uba2	7
GO:2001234	GO:2001234	negative regulation of apoptotic signaling pathway	7/280	106/5974	0.228081	0.908672	0.908552	Fga/Dab2/Vdac2/Acaa2/Fgb/Fgg/Ybx3	7
GO:0006694	GO:0006694	steroid biosynthetic process	5/280	70/5974	0.229887	0.908672	0.908552	Abcd3/Dab2/Cyb5r2/Lbr/Acbd3	5
GO:0019216	GO:0019216	regulation of lipid metabolic process	9/280	144/5974	0.233003	0.908672	0.908552	C3/Prkcd/Rac1/Dab2/Fabp5/Gk/Tbl1xr1/Acsl4/Stk11	9
GO:0043632	GO:0043632	modification-dependent macromolecule catabolic process	18/280	318/5974	0.23381	0.908672	0.908552	Ube4a/Gba/Rpl5/Rad23a/Psmc4/Usp25/Ube2n/Rbx1/Eloc/Dab2/Pcbp2/Tgfb1i1/Ecpas/Clec16a/Tbl1xr1/Ubqln3/Psmd2/Skp1	18
GO:0070201	GO:0070201	regulation of establishment of protein localization	14/280	240/5974	0.234476	0.908672	0.908552	Fga/Prkaca/Prkcd/Pdcd5/Rac1/Cct5/Lcp1/Myh10/Trim28/Pde1c/Fgb/Fgg/Ppid/Acsl4	14
GO:0043280	GO:0043280	positive regulation of cysteine-type endopeptidase activity involved in apoptotic process	4/280	53/5974	0.235766	0.908672	0.908552	Gsn/Pdcd5/Ift57/Rhoa	4
GO:0070374	GO:0070374	positive regulation of ERK1 and ERK2 cascade	4/280	53/5974	0.235766	0.908672	0.908552	Fga/C3/Fgb/Fgg	4
GO:0031113	GO:0031113	regulation of microtubule polymerization	3/280	36/5974	0.237078	0.908672	0.908552	Capzb/Rac1/Prune1	3
GO:2001057	GO:2001057	reactive nitrogen species metabolic process	3/280	36/5974	0.237078	0.908672	0.908552	Ptgis/Rac1/Dynll1	3
GO:0031668	GO:0031668	cellular response to extracellular stimulus	6/280	89/5974	0.237808	0.908672	0.908552	Gcn1/Ldha/Gba/Clec16a/Rragc/Plec	6
GO:0042110	GO:0042110	T cell activation	8/280	126/5974	0.237819	0.908672	0.908552	Gsn/Gba/Rps6/Lcp1/Myh9/Cyrib/Rhoa/Stk11	8
GO:0007249	GO:0007249	I-kappaB kinase/NF-kappaB signaling	5/280	71/5974	0.238644	0.908672	0.908552	S100a4/Usp25/Ube2n/Nlrx1/Rhoa	5
GO:0034440	GO:0034440	lipid oxidation	5/280	71/5974	0.238644	0.908672	0.908552	Abcd3/Acsbg2/Echdc2/Acaa2/Crot	5
GO:0000184	GO:0000184	nuclear-transcribed mRNA catabolic process, nonsense-mediated decay	2/280	20/5974	0.240523	0.908672	0.908552	Eif4a3/Rnps1	2
GO:0002183	GO:0002183	cytoplasmic translational initiation	2/280	20/5974	0.240523	0.908672	0.908552	Rps2/Eif4h	2
GO:0010591	GO:0010591	regulation of lamellipodium assembly	2/280	20/5974	0.240523	0.908672	0.908552	Capzb/Rac1	2
GO:0010717	GO:0010717	regulation of epithelial to mesenchymal transition	2/280	20/5974	0.240523	0.908672	0.908552	Dab2/Tgfb1i1	2
GO:0017156	GO:0017156	calcium-ion regulated exocytosis	2/280	20/5974	0.240523	0.908672	0.908552	Vamp3/Myh9	2
GO:0030521	GO:0030521	androgen receptor signaling pathway	2/280	20/5974	0.240523	0.908672	0.908552	Dab2/Rhoa	2
GO:0031648	GO:0031648	protein destabilization	2/280	20/5974	0.240523	0.908672	0.908552	Gsn/Rad23a	2
GO:0035637	GO:0035637	multicellular organismal signaling	2/280	20/5974	0.240523	0.908672	0.908552	Gba/Plec	2
GO:0035794	GO:0035794	positive regulation of mitochondrial membrane permeability	2/280	20/5974	0.240523	0.908672	0.908552	Vdac2/Acaa2	2
GO:0061028	GO:0061028	establishment of endothelial barrier	2/280	20/5974	0.240523	0.908672	0.908552	Add1/Cldn3	2
GO:0090151	GO:0090151	establishment of protein localization to mitochondrial membrane	2/280	20/5974	0.240523	0.908672	0.908552	Pdcd5/Samm50	2
GO:0099563	GO:0099563	modification of synaptic structure	2/280	20/5974	0.240523	0.908672	0.908552	Myh10/Rhoa	2
GO:1902108	GO:1902108	regulation of mitochondrial membrane permeability involved in apoptotic process	2/280	20/5974	0.240523	0.908672	0.908552	Vdac2/Acaa2	2
GO:2000401	GO:2000401	regulation of lymphocyte migration	2/280	20/5974	0.240523	0.908672	0.908552	Ecm1/Rhoa	2
GO:0006396	GO:0006396	RNA processing	25/280	459/5974	0.241303	0.908672	0.908552	Dhx15/Hnrnph1/Prkaca/U2af2/Fbl/Rpl5/Fus/Pcbp1/Rps8/Rps6/Rps24/Rpl35/Hnrnpul1/Sfpq/Eif4a3/Psip1/Rnps1/Rtraf/Nudt21/Nhp2/Ubl5/Dazap1/Acin1/Cpsf3/Hnrnpf	25
GO:0010631	GO:0010631	epithelial cell migration	7/280	108/5974	0.242167	0.908672	0.908552	Lgmn/Lcn2/Rac1/Myh9/Rhoa/Coro1c/Pdpk1	7
GO:0010970	GO:0010970	transport along microtubule	7/280	108/5974	0.242167	0.908672	0.908552	Dynll1/Dync2i2/Ift57/Sfpq/Ap3s1/Pex14/Stk11	7
GO:0090130	GO:0090130	tissue migration	7/280	108/5974	0.242167	0.908672	0.908552	Lgmn/Lcn2/Rac1/Myh9/Rhoa/Coro1c/Pdpk1	7
GO:0090132	GO:0090132	epithelium migration	7/280	108/5974	0.242167	0.908672	0.908552	Lgmn/Lcn2/Rac1/Myh9/Rhoa/Coro1c/Pdpk1	7
GO:0044242	GO:0044242	cellular lipid catabolic process	8/280	127/5974	0.244358	0.908672	0.908552	Mgll/Gba/Prkcd/Abcd3/Acsbg2/Echdc2/Acaa2/Crot	8
GO:0032787	GO:0032787	monocarboxylic acid metabolic process	17/280	301/5974	0.244905	0.908672	0.908552	Hk2/Ptgis/Mgll/Gpx4/C3/Ldha/Abcd3/Rbp1/Fabp5/Acsbg2/Echdc2/Gk/Ldhd/Acaa2/Crot/Acsl4/Galk1	17
GO:0034097	GO:0034097	response to cytokine	17/280	301/5974	0.244905	0.908672	0.908552	Hk2/Hnrnph1/Gsn/Gba/Lsp1/Rps2/Stat4/Usp25/Vamp3/Stip1/Cdc37/Gstt2/Ecm1/Zyx/Flnb/Ybx3/Rhoa	17
GO:0017157	GO:0017157	regulation of exocytosis	6/280	90/5974	0.245647	0.908672	0.908552	Fga/Nsf/Fgb/Fgg/Pdcd6ip/Pdpk1	6
GO:0090066	GO:0090066	regulation of anatomical structure size	13/280	223/5974	0.246031	0.908672	0.908552	Fga/Mgll/Gsn/Prkcd/Capzb/Rac1/Dbnl/Fgb/Svil/Fgg/Cyrib/Rhoa/Add1	13
GO:0030038	GO:0030038	contractile actin filament bundle assembly	4/280	54/5974	0.24605	0.908672	0.908552	Rac1/Zyx/Rhoa/Sorbs3	4
GO:0043149	GO:0043149	stress fiber assembly	4/280	54/5974	0.24605	0.908672	0.908552	Rac1/Zyx/Rhoa/Sorbs3	4
GO:2000060	GO:2000060	positive regulation of ubiquitin-dependent protein catabolic process	4/280	54/5974	0.24605	0.908672	0.908552	Gba/Rad23a/Rbx1/Dab2	4
GO:0097435	GO:0097435	supramolecular fiber organization	19/280	341/5974	0.246961	0.908672	0.908552	Diaph1/Gsn/Prkcd/Capzb/Rac1/Kpnb1/Lcp1/Myh10/Dbnl/Zyx/Prune1/Svil/Cyrib/Espn/Rhoa/Plec/Add1/Sorbs3/Coro1c	19
GO:0043010	GO:0043010	camera-type eye development	5/280	72/5974	0.247492	0.908672	0.908552	C3/Lamb2/Myh10/Gpd2/Rpl24	5
GO:0043436	GO:0043436	oxoacid metabolic process	26/280	481/5974	0.247971	0.908672	0.908552	Cad/Hk2/Ptgis/Mgll/Gpx4/C3/Ldha/Wars/Abcd3/Urod/Rbp1/Fabp5/Acsbg2/Echdc2/Gk/Ldhd/Enoph1/Iars2/Acaa2/Gsto2/Mthfd1/Pdxdc1/Psph/Crot/Acsl4/Galk1	26
GO:0001539	GO:0001539	cilium or flagellum-dependent cell motility	7/280	109/5974	0.249313	0.908672	0.908552	Tekt4/Slc22a16/Vps13a/Tekt2/Yif1b/Efhc1/Ropn1	7
GO:0006310	GO:0006310	DNA recombination	7/280	109/5974	0.249313	0.908672	0.908552	Xrcc6/Fus/Ruvbl1/Ube2n/Sfpq/Recql/Actl6a	7
GO:0060285	GO:0060285	cilium-dependent cell motility	7/280	109/5974	0.249313	0.908672	0.908552	Tekt4/Slc22a16/Vps13a/Tekt2/Yif1b/Efhc1/Ropn1	7
GO:0009161	GO:0009161	ribonucleoside monophosphate metabolic process	3/280	37/5974	0.249788	0.908672	0.908552	Cad/Nt5c1b/Prps2	3
GO:0009612	GO:0009612	response to mechanical stimulus	3/280	37/5974	0.249788	0.908672	0.908552	Gsn/Rac1/Plec	3
GO:0046824	GO:0046824	positive regulation of nucleocytoplasmic transport	3/280	37/5974	0.249788	0.908672	0.908552	Prkaca/Prkcd/Trim28	3
GO:0032102	GO:0032102	negative regulation of response to external stimulus	8/280	128/5974	0.250956	0.908672	0.908552	Fga/Ptgis/Prkcd/Nlrx1/Pcbp2/Fgb/Fgg/Cldn3	8
GO:0051223	GO:0051223	regulation of protein transport	13/280	224/5974	0.250999	0.908672	0.908552	Fga/Prkaca/Prkcd/Pdcd5/Rac1/Lcp1/Myh10/Trim28/Pde1c/Fgb/Fgg/Ppid/Acsl4	13
GO:0045893	GO:0045893	positive regulation of transcription, DNA-templated	20/280	362/5974	0.251537	0.908672	0.908552	Gcn1/Sub1/Xrcc6/Stat4/Pcbp1/Eloc/Mllt11/Dab2/Spag8/Hnrnpd/Pcbp2/Tgfb1i1/Trim28/Tbl1xr1/Sfpq/Eif4a3/Psip1/Rtraf/Pcbd2/Fank1	20
GO:1903508	GO:1903508	positive regulation of nucleic acid-templated transcription	20/280	362/5974	0.251537	0.908672	0.908552	Gcn1/Sub1/Xrcc6/Stat4/Pcbp1/Eloc/Mllt11/Dab2/Spag8/Hnrnpd/Pcbp2/Tgfb1i1/Trim28/Tbl1xr1/Sfpq/Eif4a3/Psip1/Rtraf/Pcbd2/Fank1	20
GO:0009967	GO:0009967	positive regulation of signal transduction	24/280	442/5974	0.251958	0.908672	0.908552	Fga/Ptgis/C3/S100a4/Prkcd/Ruvbl1/Ube2n/Ppp1ca/Dab2/Fabp5/Tgfb1i1/Maoa/Clec16a/Tbl1xr1/Eif2a/Fgb/Fgg/Sfpq/Rragc/Bcl2l14/1700037H04Rik/Rhoa/Sorbs3/Stk11	24
GO:0051240	GO:0051240	positive regulation of multicellular organismal process	23/280	422/5974	0.252071	0.908672	0.908552	Fga/Hk2/Ptgis/Mgll/C3/Lcn2/Gba/Tgm2/Xrcc6/Ppp1cc/Dab2/Fabp5/Ecm1/Tgfb1i1/Dbnl/Fgb/Fgg/Golga2/Cyrib/Ybx3/Rhoa/Add1/Stk11	23
GO:1902680	GO:1902680	positive regulation of RNA biosynthetic process	20/280	363/5974	0.25549	0.908672	0.908552	Gcn1/Sub1/Xrcc6/Stat4/Pcbp1/Eloc/Mllt11/Dab2/Spag8/Hnrnpd/Pcbp2/Tgfb1i1/Trim28/Tbl1xr1/Sfpq/Eif4a3/Psip1/Rtraf/Pcbd2/Fank1	20
GO:0016051	GO:0016051	carbohydrate biosynthetic process	5/280	73/5974	0.256424	0.908672	0.908552	Ppp1ca/Ppp1cb/Gpd2/Pask/Stk11	5
GO:0042594	GO:0042594	response to starvation	5/280	73/5974	0.256424	0.908672	0.908552	Gcn1/Gba/Clec16a/Eif2a/Rragc	5
GO:0045185	GO:0045185	maintenance of protein location	4/280	55/5974	0.256432	0.908672	0.908552	Hk2/Gsn/Vps13a/Skp1	4
GO:0007286	GO:0007286	spermatid development	8/280	129/5974	0.257611	0.908672	0.908552	Prkaca/Ccdc136/Spink2/Yif1b/Pacrg/Ropn1/Piwil1/Stk11	8
GO:0000096	GO:0000096	sulfur amino acid metabolic process	2/280	21/5974	0.258199	0.908672	0.908552	Enoph1/Mthfd1	2
GO:0006040	GO:0006040	amino sugar metabolic process	2/280	21/5974	0.258199	0.908672	0.908552	Uap1/Mdp1	2
GO:0007422	GO:0007422	peripheral nervous system development	2/280	21/5974	0.258199	0.908672	0.908552	Lamb2/Plec	2
GO:0030239	GO:0030239	myofibril assembly	2/280	21/5974	0.258199	0.908672	0.908552	Myh10/Plec	2
GO:0042168	GO:0042168	heme metabolic process	2/280	21/5974	0.258199	0.908672	0.908552	Cpox/Urod	2
GO:0043470	GO:0043470	regulation of carbohydrate catabolic process	2/280	21/5974	0.258199	0.908672	0.908552	Ppp1ca/Ppp1cb	2
GO:0051293	GO:0051293	establishment of spindle localization	2/280	21/5974	0.258199	0.908672	0.908552	Kpnb1/Myh9	2
GO:0055002	GO:0055002	striated muscle cell development	2/280	21/5974	0.258199	0.908672	0.908552	Myh10/Plec	2
GO:0072089	GO:0072089	stem cell proliferation	2/280	21/5974	0.258199	0.908672	0.908552	Gba/Dab2	2
GO:0030163	GO:0030163	protein catabolic process	25/280	464/5974	0.258785	0.908672	0.908552	Ube4a/Lgmn/Prkaca/Gba/Nsf/Rpl5/Rad23a/Psmc4/Usp25/Ube2n/Rbx1/Eloc/Dab2/Vps13a/Pcbp2/Tgfb1i1/Ecpas/Clec16a/Tbl1xr1/Pisd/Ubqln3/Psmd2/Chmp4b/Skp1/Pdcd6ip	25
GO:0051054	GO:0051054	positive regulation of DNA metabolic process	6/280	92/5974	0.261545	0.908672	0.908552	Prkcd/Fus/Ube2n/Cct5/Hnrnpd/Trim28	6
GO:0051259	GO:0051259	protein complex oligomerization	6/280	92/5974	0.261545	0.908672	0.908552	Tgm2/Fus/G3bp2/Golga2/Nudt21/Pdcd6ip	6
GO:0032411	GO:0032411	positive regulation of transporter activity	3/280	38/5974	0.262599	0.908672	0.908552	Prkcd/Cox17/Atp1b3	3
GO:0071482	GO:0071482	cellular response to light stimulus	3/280	38/5974	0.262599	0.908672	0.908552	Prkcd/Ppid/Stk11	3
GO:0090501	GO:0090501	RNA phosphodiester bond hydrolysis	3/280	38/5974	0.262599	0.908672	0.908552	Nudt21/Nhp2/Cpsf3	3
GO:0006631	GO:0006631	fatty acid metabolic process	12/280	207/5974	0.263728	0.908672	0.908552	Ptgis/Mgll/Gpx4/C3/Abcd3/Fabp5/Acsbg2/Echdc2/Gk/Acaa2/Crot/Acsl4	12
GO:0002250	GO:0002250	adaptive immune response	7/280	111/5974	0.263795	0.908672	0.908552	Fga/C3/Prkcd/Dbnl/Fgb/Fgg/Cyrib	7
GO:0032886	GO:0032886	regulation of microtubule-based process	8/280	130/5974	0.26432	0.908672	0.908552	Diaph1/Capzb/Rac1/Prune1/Chmp4b/Rhoa/Stk11/Pdcd6ip	8
GO:0034764	GO:0034764	positive regulation of transmembrane transport	5/280	74/5974	0.265433	0.908672	0.908552	C3/Lcn2/Prkcd/Cox17/Atp1b3	5
GO:0010769	GO:0010769	regulation of cell morphogenesis involved in differentiation	4/280	56/5974	0.2669	0.908672	0.908552	Rac1/Dab2/Dbnl/Coro1c	4
GO:0090092	GO:0090092	regulation of transmembrane receptor protein serine/threonine kinase signaling pathway	4/280	56/5974	0.2669	0.908672	0.908552	Dab2/Tgfb1i1/1700037H04Rik/Stk11	4
GO:0051347	GO:0051347	positive regulation of transferase activity	10/280	169/5974	0.268341	0.908672	0.908552	Gcn1/Xrcc6/Rps2/Prkcd/Ube2n/Rac1/Hnrnpd/Rhoa/Stk11/Skp1	10
GO:0000819	GO:0000819	sister chromatid segregation	6/280	93/5974	0.269595	0.908672	0.908552	Kpnb1/Sfpq/Prc1/Dctn2/Chmp4b/Bub3	6
GO:0048871	GO:0048871	multicellular organismal homeostasis	9/280	150/5974	0.270041	0.908672	0.908552	Lcn2/Gba/Rac1/Fabp5/Pask/Chmp4b/Plec/Add1/Stk11	9
GO:0140014	GO:0140014	mitotic nuclear division	8/280	131/5974	0.271081	0.908672	0.908552	Kpnb1/Rpl24/Golga2/Prc1/Dctn2/Chmp4b/Rhoa/Bub3	8
GO:1905114	GO:1905114	cell surface receptor signaling pathway involved in cell-cell signaling	8/280	131/5974	0.271081	0.908672	0.908552	C3/Ruvbl1/Rac1/Dab2/Tgfb1i1/Tbl1xr1/Eif4a3/Stk11	8
GO:0032970	GO:0032970	regulation of actin filament-based process	11/280	189/5974	0.271811	0.908672	0.908552	Gsn/Prkcd/Capzb/Rac1/Dbnl/Svil/Myh9/Cyrib/Rhoa/Add1/Sorbs3	11
GO:0006323	GO:0006323	DNA packaging	5/280	75/5974	0.274513	0.908672	0.908552	Rbbp4/Banf2/Nasp/Acin1/Piwil1	5
GO:0043112	GO:0043112	receptor metabolic process	5/280	75/5974	0.274513	0.908672	0.908552	Lgmn/Nsf/Vamp3/Dab2/Ap2b1	5
GO:0001837	GO:0001837	epithelial to mesenchymal transition	3/280	39/5974	0.275489	0.908672	0.908552	Dab2/Tgfb1i1/Trim28	3
GO:0002687	GO:0002687	positive regulation of leukocyte migration	3/280	39/5974	0.275489	0.908672	0.908552	Lgmn/Rac1/Rhoa	3
GO:0042073	GO:0042073	intraciliary transport	3/280	39/5974	0.275489	0.908672	0.908552	Dynll1/Dync2i2/Ift57	3
GO:0061912	GO:0061912	selective autophagy	3/280	39/5974	0.275489	0.908672	0.908552	Gba/Cdc37/Clec16a	3
GO:1904589	GO:1904589	regulation of protein import	3/280	39/5974	0.275489	0.908672	0.908552	Prkcd/Pdcd5/Trim28	3
GO:0006636	GO:0006636	unsaturated fatty acid biosynthetic process	2/280	22/5974	0.275892	0.908672	0.908552	Ptgis/Fabp5	2
GO:0021695	GO:0021695	cerebellar cortex development	2/280	22/5974	0.275892	0.908672	0.908552	Gba/Myh10	2
GO:0034332	GO:0034332	adherens junction organization	2/280	22/5974	0.275892	0.908672	0.908552	Plec/Add1	2
GO:0042307	GO:0042307	positive regulation of protein import into nucleus	2/280	22/5974	0.275892	0.908672	0.908552	Prkcd/Trim28	2
GO:0045197	GO:0045197	establishment or maintenance of epithelial cell apical/basal polarity	2/280	22/5974	0.275892	0.908672	0.908552	Rhoa/Pdcd6ip	2
GO:0046033	GO:0046033	AMP metabolic process	2/280	22/5974	0.275892	0.908672	0.908552	Nt5c1b/Prps2	2
GO:0046324	GO:0046324	regulation of glucose import	2/280	22/5974	0.275892	0.908672	0.908552	Hk2/Prkcd	2
GO:0046365	GO:0046365	monosaccharide catabolic process	2/280	22/5974	0.275892	0.908672	0.908552	Ldha/Galk1	2
GO:0090207	GO:0090207	regulation of triglyceride metabolic process	2/280	22/5974	0.275892	0.908672	0.908552	C3/Tbl1xr1	2
GO:0097194	GO:0097194	execution phase of apoptosis	2/280	22/5974	0.275892	0.908672	0.908552	Ptgis/Acin1	2
GO:1901224	GO:1901224	positive regulation of NIK/NF-kappaB signaling	2/280	22/5974	0.275892	0.908672	0.908552	1700037H04Rik/Rhoa	2
GO:0008380	GO:0008380	RNA splicing	13/280	229/5974	0.276379	0.908672	0.908552	Dhx15/Hnrnph1/U2af2/Fus/Sfpq/Eif4a3/Psip1/Rnps1/Rtraf/Ubl5/Dazap1/Acin1/Hnrnpf	13
GO:0010675	GO:0010675	regulation of cellular carbohydrate metabolic process	4/280	57/5974	0.277445	0.908672	0.908552	Ppp1ca/Ppp1cb/Pask/Stk11	4
GO:0021915	GO:0021915	neural tube development	4/280	57/5974	0.277445	0.908672	0.908552	Prkaca/Ift57/Mthfd1/Nup50	4
GO:1903900	GO:1903900	regulation of viral life cycle	4/280	57/5974	0.277445	0.908672	0.908552	Gsn/Rad23a/Trim28/Ppid	4
GO:0050769	GO:0050769	positive regulation of neurogenesis	6/280	94/5974	0.277705	0.908672	0.908552	Tgm2/Xrcc6/Ppp1cc/Dbnl/Golga2/Stk11	6
GO:1902904	GO:1902904	negative regulation of supramolecular fiber organization	6/280	94/5974	0.277705	0.908672	0.908552	Gsn/Prkcd/Capzb/Svil/Cyrib/Add1	6
GO:0043161	GO:0043161	proteasome-mediated ubiquitin-dependent protein catabolic process	12/280	210/5974	0.279828	0.908672	0.908552	Ube4a/Gba/Rad23a/Psmc4/Rbx1/Dab2/Pcbp2/Ecpas/Clec16a/Tbl1xr1/Psmd2/Skp1	12
GO:0032956	GO:0032956	regulation of actin cytoskeleton organization	10/280	171/5974	0.280288	0.908672	0.908552	Gsn/Prkcd/Capzb/Rac1/Dbnl/Svil/Cyrib/Rhoa/Add1/Sorbs3	10
GO:0006082	GO:0006082	organic acid metabolic process	26/280	491/5974	0.283101	0.908672	0.908552	Cad/Hk2/Ptgis/Mgll/Gpx4/C3/Ldha/Wars/Abcd3/Urod/Rbp1/Fabp5/Acsbg2/Echdc2/Gk/Ldhd/Enoph1/Iars2/Acaa2/Gsto2/Mthfd1/Pdxdc1/Psph/Crot/Acsl4/Galk1	26
GO:0006468	GO:0006468	protein phosphorylation	26/280	491/5974	0.283101	0.908672	0.908552	Cad/Map3k19/C3/Prkaca/Gba/Xrcc6/Prkcd/Wars/Stat4/Usp25/Rap2b/Rac1/Dab2/Cdc37/Trim28/Eif2a/Pask/Stk33/Rtraf/Ropn1/Rhoa/Plec/Stk11/Coro1c/Cldn3/Pdpk1	26
GO:0008361	GO:0008361	regulation of cell size	5/280	76/5974	0.283657	0.908672	0.908552	Mgll/Rac1/Dbnl/Rhoa/Add1	5
GO:0022409	GO:0022409	positive regulation of cell-cell adhesion	5/280	76/5974	0.283657	0.908672	0.908552	Fga/Fgb/Fgg/Cyrib/Rhoa	5
GO:1905952	GO:1905952	regulation of lipid localization	5/280	76/5974	0.283657	0.908672	0.908552	C3/Prkcd/Dab2/Plin3/Acsl4	5
GO:0099111	GO:0099111	microtubule-based transport	8/280	133/5974	0.284749	0.908672	0.908552	Dynll1/Spag17/Dync2i2/Ift57/Sfpq/Ap3s1/Pex14/Stk11	8
GO:0007178	GO:0007178	transmembrane receptor protein serine/threonine kinase signaling pathway	6/280	95/5974	0.285873	0.908672	0.908552	Sub1/Dab2/Tgfb1i1/Zyx/1700037H04Rik/Stk11	6
GO:0006470	GO:0006470	protein dephosphorylation	7/280	114/5974	0.285941	0.908672	0.908552	Gba/Prkcd/Ppp1ca/Ppp1cb/Ppp1cc/Acp1/Stk11	7
GO:0014706	GO:0014706	striated muscle tissue development	7/280	114/5974	0.285941	0.908672	0.908552	Myl6/Myh10/Flnb/Svil/Ybx3/Rhoa/Plec	7
GO:0000723	GO:0000723	telomere maintenance	4/280	58/5974	0.288057	0.908672	0.908552	Xrcc6/Cct5/Hnrnpd/Nhp2	4
GO:0001678	GO:0001678	cellular glucose homeostasis	4/280	58/5974	0.288057	0.908672	0.908552	Hk2/Prkaca/Rac1/Pde1c	4
GO:0030217	GO:0030217	T cell differentiation	4/280	58/5974	0.288057	0.908672	0.908552	Gba/Rps6/Rhoa/Stk11	4
GO:1901879	GO:1901879	regulation of protein depolymerization	4/280	58/5974	0.288057	0.908672	0.908552	Gsn/Capzb/Svil/Add1	4
GO:0007605	GO:0007605	sensory perception of sound	3/280	40/5974	0.288443	0.908672	0.908552	Diaph1/Serpinb6a/Espn	3
GO:0007409	GO:0007409	axonogenesis	8/280	134/5974	0.291649	0.908672	0.908552	Mgll/Rac1/Lamb2/Myh10/Dbnl/Rpl24/Golga2/Stk11	8
GO:0048515	GO:0048515	spermatid differentiation	8/280	134/5974	0.291649	0.908672	0.908552	Prkaca/Ccdc136/Spink2/Yif1b/Pacrg/Ropn1/Piwil1/Stk11	8
GO:0016052	GO:0016052	carbohydrate catabolic process	5/280	77/5974	0.29286	0.908672	0.908552	Hk2/Ldha/Ppp1ca/Ppp1cb/Galk1	5
GO:0006220	GO:0006220	pyrimidine nucleotide metabolic process	2/280	23/5974	0.293561	0.908672	0.908552	Cad/Dtymk	2
GO:0006778	GO:0006778	porphyrin-containing compound metabolic process	2/280	23/5974	0.293561	0.908672	0.908552	Cpox/Urod	2
GO:0009154	GO:0009154	purine ribonucleotide catabolic process	2/280	23/5974	0.293561	0.908672	0.908552	Nt5c1b/Nudt3	2
GO:0010883	GO:0010883	regulation of lipid storage	2/280	23/5974	0.293561	0.908672	0.908552	C3/Plin3	2
GO:0016574	GO:0016574	histone ubiquitination	2/280	23/5974	0.293561	0.908672	0.908552	Ube2n/Skp1	2
GO:0043967	GO:0043967	histone H4 acetylation	2/280	23/5974	0.293561	0.908672	0.908552	Ruvbl1/Actl6a	2
GO:0045165	GO:0045165	cell fate commitment	2/280	23/5974	0.293561	0.908672	0.908552	Tgfb1i1/Rhoa	2
GO:0046456	GO:0046456	icosanoid biosynthetic process	2/280	23/5974	0.293561	0.908672	0.908552	Ptgis/Fabp5	2
GO:0048240	GO:0048240	sperm capacitation	2/280	23/5974	0.293561	0.908672	0.908552	Prkaca/Ropn1	2
GO:0050886	GO:0050886	endocrine process	2/280	23/5974	0.293561	0.908672	0.908552	Dab2/Rhoa	2
GO:0060840	GO:0060840	artery development	2/280	23/5974	0.293561	0.908672	0.908552	Myh10/Ap2b1	2
GO:1905710	GO:1905710	positive regulation of membrane permeability	2/280	23/5974	0.293561	0.908672	0.908552	Vdac2/Acaa2	2
GO:0009416	GO:0009416	response to light stimulus	6/280	96/5974	0.294092	0.908672	0.908552	Prkcd/Ppp1ca/Ppp1cb/Ppp1cc/Ppid/Stk11	6
GO:0031396	GO:0031396	regulation of protein ubiquitination	6/280	96/5974	0.294092	0.908672	0.908552	Rps2/U2af2/Rpl5/Ube2n/Rbx1/Skp1	6
GO:0006397	GO:0006397	mRNA processing	15/280	273/5974	0.298166	0.908672	0.908552	Dhx15/Hnrnph1/Prkaca/U2af2/Pcbp1/Sfpq/Eif4a3/Psip1/Rnps1/Nudt21/Ubl5/Dazap1/Acin1/Cpsf3/Hnrnpf	15
GO:0045944	GO:0045944	positive regulation of transcription by RNA polymerase II	15/280	273/5974	0.298166	0.908672	0.908552	Gcn1/Sub1/Xrcc6/Stat4/Pcbp1/Eloc/Dab2/Spag8/Hnrnpd/Pcbp2/Tbl1xr1/Sfpq/Eif4a3/Psip1/Rtraf	15
GO:0052548	GO:0052548	regulation of endopeptidase activity	8/280	135/5974	0.298591	0.908672	0.908552	Lgmn/Gsn/Serpinc1/Pdcd5/Serpinb6a/Spink2/Ift57/Rhoa	8
GO:0032200	GO:0032200	telomere organization	4/280	59/5974	0.298725	0.908672	0.908552	Xrcc6/Cct5/Hnrnpd/Nhp2	4
GO:0071478	GO:0071478	cellular response to radiation	4/280	59/5974	0.298725	0.908672	0.908552	Xrcc6/Prkcd/Ppid/Stk11	4
GO:0021987	GO:0021987	cerebral cortex development	3/280	41/5974	0.301442	0.908672	0.908552	Rac1/Efhc1/Rhoa	3
GO:0030177	GO:0030177	positive regulation of Wnt signaling pathway	3/280	41/5974	0.301442	0.908672	0.908552	Ruvbl1/Dab2/Tbl1xr1	3
GO:0097581	GO:0097581	lamellipodium organization	3/280	41/5974	0.301442	0.908672	0.908552	Capzb/Rac1/Coro1c	3
GO:0140056	GO:0140056	organelle localization by membrane tethering	3/280	41/5974	0.301442	0.908672	0.908552	Nsf/Stx12/Snap29	3
GO:0030522	GO:0030522	intracellular receptor signaling pathway	5/280	78/5974	0.302114	0.908672	0.908552	Ptgis/Dab2/Fabp5/Nlrx1/Rhoa	5
GO:0021700	GO:0021700	developmental maturation	6/280	97/5974	0.302358	0.908672	0.908552	C3/Prkaca/Gba/Rac1/Ropn1/Rhoa	6
GO:0016032	GO:0016032	viral process	9/280	156/5974	0.308707	0.908672	0.908552	Gsn/Rad23a/Pcbp1/Nlrx1/Pcbp2/Trim28/Ppid/Chmp4b/Pdcd6ip	9
GO:0001824	GO:0001824	blastocyst development	4/280	60/5974	0.309441	0.908672	0.908552	Psmc4/Tbl1xr1/Nasp/Actl6a	4
GO:0048762	GO:0048762	mesenchymal cell differentiation	4/280	60/5974	0.309441	0.908672	0.908552	Dab2/Tgfb1i1/Trim28/Coro1c	4
GO:1903052	GO:1903052	positive regulation of proteolysis involved in cellular protein catabolic process	4/280	60/5974	0.309441	0.908672	0.908552	Gba/Rad23a/Rbx1/Dab2	4
GO:0003279	GO:0003279	cardiac septum development	2/280	24/5974	0.311171	0.908672	0.908552	Myh10/Ap2b1	2
GO:0006692	GO:0006692	prostanoid metabolic process	2/280	24/5974	0.311171	0.908672	0.908552	Ptgis/Fabp5	2
GO:0006693	GO:0006693	prostaglandin metabolic process	2/280	24/5974	0.311171	0.908672	0.908552	Ptgis/Fabp5	2
GO:0009069	GO:0009069	serine family amino acid metabolic process	2/280	24/5974	0.311171	0.908672	0.908552	Mthfd1/Psph	2
GO:0009156	GO:0009156	ribonucleoside monophosphate biosynthetic process	2/280	24/5974	0.311171	0.908672	0.908552	Cad/Prps2	2
GO:0010824	GO:0010824	regulation of centrosome duplication	2/280	24/5974	0.311171	0.908672	0.908552	Chmp4b/Pdcd6ip	2
GO:0030148	GO:0030148	sphingolipid biosynthetic process	2/280	24/5974	0.311171	0.908672	0.908552	Gba/Prkcd	2
GO:0030261	GO:0030261	chromosome condensation	2/280	24/5974	0.311171	0.908672	0.908552	Banf2/Acin1	2
GO:0030866	GO:0030866	cortical actin cytoskeleton organization	2/280	24/5974	0.311171	0.908672	0.908552	Plec/Pdcd6ip	2
GO:0046173	GO:0046173	polyol biosynthetic process	2/280	24/5974	0.311171	0.908672	0.908552	Gba/Pcbd2	2
GO:0050805	GO:0050805	negative regulation of synaptic transmission	2/280	24/5974	0.311171	0.908672	0.908552	Mgll/Eif4a3	2
GO:0072595	GO:0072595	maintenance of protein localization in organelle	2/280	24/5974	0.311171	0.908672	0.908552	Hk2/Skp1	2
GO:1903426	GO:1903426	regulation of reactive oxygen species biosynthetic process	2/280	24/5974	0.311171	0.908672	0.908552	Lcn2/Rhoa	2
GO:2001238	GO:2001238	positive regulation of extrinsic apoptotic signaling pathway	2/280	24/5974	0.311171	0.908672	0.908552	Ppp1ca/Bcl2l14	2
GO:0007548	GO:0007548	sex differentiation	5/280	79/5974	0.311413	0.908672	0.908552	Rac1/Serpinb6a/Spink2/Ybx3/Adam24	5
GO:0009617	GO:0009617	response to bacterium	11/280	196/5974	0.312133	0.908672	0.908552	Fga/Ddt/C3/Lcn2/Prkcd/Wfdc3/Fgb/Defb19/Mgst1/Cyrib/Rhoa	11
GO:0046903	GO:0046903	secretion	18/280	337/5974	0.315459	0.908672	0.908552	Fga/Prkaca/Nsf/Rac1/Vamp3/Dab2/Slc22a16/Myh10/Pde1c/Pask/Fgb/Fgg/Myh9/Ppid/Snap29/Acsl4/Pdcd6ip/Pdpk1	18
GO:0051254	GO:0051254	positive regulation of RNA metabolic process	23/280	439/5974	0.317288	0.908672	0.908552	Gcn1/Sub1/Xrcc6/U2af2/Stat4/Pcbp1/Eloc/Mllt11/Dab2/Spag8/Hnrnpd/Pcbp2/Tgfb1i1/Trim28/Tbl1xr1/Sfpq/Eif4a3/Psip1/Rtraf/Nudt21/Pcbd2/Fank1/Dazap1	23
GO:0044419	GO:0044419	biological process involved in interspecies interaction between organisms	25/280	480/5974	0.317923	0.908672	0.908552	Fga/Ddt/C3/Lcn2/Gsn/Xrcc6/Prkcd/Vamp3/G3bp2/Wfdc3/Nlrx1/Cdc37/Pcbp2/Trim28/Zyx/Flnb/Fgb/Defb19/Fgg/Hnrnpul1/Sfpq/Mgst1/Cyrib/Chmp4b/Rhoa	25
GO:0051493	GO:0051493	regulation of cytoskeleton organization	14/280	257/5974	0.318381	0.908672	0.908552	Diaph1/Gsn/Prkcd/Capzb/Rac1/Dbnl/Prune1/Svil/Cyrib/Chmp4b/Espn/Rhoa/Add1/Sorbs3	14
GO:0006909	GO:0006909	phagocytosis	6/280	99/5974	0.319015	0.908672	0.908552	C3/Gsn/Tgm2/Rac1/Myh9/Coro1c	6
GO:0032388	GO:0032388	positive regulation of intracellular transport	6/280	99/5974	0.319015	0.908672	0.908552	Prkaca/Prkcd/Pdcd5/Dab2/Trim28/Stk11	6
GO:0051962	GO:0051962	positive regulation of nervous system development	6/280	99/5974	0.319015	0.908672	0.908552	Tgm2/Xrcc6/Ppp1cc/Dbnl/Golga2/Stk11	6
GO:0071103	GO:0071103	DNA conformation change	6/280	99/5974	0.319015	0.908672	0.908552	Rbbp4/Banf2/Nasp/Acin1/Piwil1/Recql	6
GO:0034728	GO:0034728	nucleosome organization	4/280	61/5974	0.320194	0.908672	0.908552	Ptma/Rbbp4/Nasp/Piwil1	4
GO:0046165	GO:0046165	alcohol biosynthetic process	4/280	61/5974	0.320194	0.908672	0.908552	Gba/Dab2/Lbr/Pcbd2	4
GO:0070646	GO:0070646	protein modification by small protein removal	4/280	61/5974	0.320194	0.908672	0.908552	Cops4/Cops6/Usp25/Cops7a	4
GO:0006633	GO:0006633	fatty acid biosynthetic process	5/280	80/5974	0.320752	0.908672	0.908552	Ptgis/Mgll/Abcd3/Fabp5/Acsbg2	5
GO:0070507	GO:0070507	regulation of microtubule cytoskeleton organization	5/280	80/5974	0.320752	0.908672	0.908552	Capzb/Rac1/Prune1/Chmp4b/Rhoa	5
GO:0010817	GO:0010817	regulation of hormone levels	9/280	158/5974	0.321878	0.908672	0.908552	Fga/Rac1/Dab2/Rbp1/Pde1c/Pask/Fgb/Fgg/Acsl4	9
GO:1903362	GO:1903362	regulation of cellular protein catabolic process	8/280	139/5974	0.326718	0.908672	0.908552	Prkaca/Gba/Rpl5/Rad23a/Usp25/Rbx1/Dab2/Clec16a	8
GO:2000058	GO:2000058	regulation of ubiquitin-dependent protein catabolic process	6/280	100/5974	0.327397	0.908672	0.908552	Gba/Rpl5/Rad23a/Rbx1/Dab2/Clec16a	6
GO:0006282	GO:0006282	regulation of DNA repair	3/280	43/5974	0.327509	0.908672	0.908552	Fus/Ube2n/Trim28	3
GO:0019915	GO:0019915	lipid storage	3/280	43/5974	0.327509	0.908672	0.908552	C3/Gba/Plin3	3
GO:0034502	GO:0034502	protein localization to chromosome	3/280	43/5974	0.327509	0.908672	0.908552	Cct5/Trappc12/Bub3	3
GO:0035036	GO:0035036	sperm-egg recognition	3/280	43/5974	0.327509	0.908672	0.908552	Cct5/Vdac2/Izumo1	3
GO:0048041	GO:0048041	focal adhesion assembly	3/280	43/5974	0.327509	0.908672	0.908552	Rac1/Coro1c/Pdpk1	3
GO:0010256	GO:0010256	endomembrane system organization	15/280	279/5974	0.327916	0.908672	0.908552	Gsn/Prkcd/Ccdc136/Myh10/Spink2/Trappc12/Myh9/Golga2/Chmp4b/Lyzl4/Izumo1/Stx12/Snap29/Plec/Coro1c	15
GO:0045861	GO:0045861	negative regulation of proteolysis	9/280	159/5974	0.328506	0.908672	0.908552	Serpinc1/Rpl5/Usp25/Lxn/Wfdc3/Serpinb6a/Ecm1/Clec16a/Spink2	9
GO:0002886	GO:0002886	regulation of myeloid leukocyte mediated immunity	2/280	25/5974	0.328688	0.908672	0.908552	C3/Pdpk1	2
GO:0007031	GO:0007031	peroxisome organization	2/280	25/5974	0.328688	0.908672	0.908552	Abcd3/Pex14	2
GO:0009066	GO:0009066	aspartate family amino acid metabolic process	2/280	25/5974	0.328688	0.908672	0.908552	Enoph1/Mthfd1	2
GO:0035088	GO:0035088	establishment or maintenance of apical/basal cell polarity	2/280	25/5974	0.328688	0.908672	0.908552	Rhoa/Pdcd6ip	2
GO:0046605	GO:0046605	regulation of centrosome cycle	2/280	25/5974	0.328688	0.908672	0.908552	Chmp4b/Pdcd6ip	2
GO:0051653	GO:0051653	spindle localization	2/280	25/5974	0.328688	0.908672	0.908552	Kpnb1/Myh9	2
GO:0061178	GO:0061178	regulation of insulin secretion involved in cellular response to glucose stimulus	2/280	25/5974	0.328688	0.908672	0.908552	Rac1/Pde1c	2
GO:0061245	GO:0061245	establishment or maintenance of bipolar cell polarity	2/280	25/5974	0.328688	0.908672	0.908552	Rhoa/Pdcd6ip	2
GO:1900026	GO:1900026	positive regulation of substrate adhesion-dependent cell spreading	2/280	25/5974	0.328688	0.908672	0.908552	Rac1/Dab2	2
GO:2000378	GO:2000378	negative regulation of reactive oxygen species metabolic process	2/280	25/5974	0.328688	0.908672	0.908552	Hk2/Rhoa	2
GO:1902903	GO:1902903	regulation of supramolecular fiber organization	11/280	199/5974	0.329858	0.908672	0.908552	Gsn/Prkcd/Capzb/Rac1/Dbnl/Prune1/Svil/Cyrib/Rhoa/Add1/Sorbs3	11
GO:0000070	GO:0000070	mitotic sister chromatid segregation	5/280	81/5974	0.330123	0.908672	0.908552	Kpnb1/Prc1/Dctn2/Chmp4b/Bub3	5
GO:0046890	GO:0046890	regulation of lipid biosynthetic process	5/280	81/5974	0.330123	0.908672	0.908552	C3/Prkcd/Dab2/Fabp5/Stk11	5
GO:0060560	GO:0060560	developmental growth involved in morphogenesis	5/280	81/5974	0.330123	0.908672	0.908552	Mgll/Lamb2/Trim28/Dbnl/Stk11	5
GO:0043122	GO:0043122	regulation of I-kappaB kinase/NF-kappaB signaling	4/280	62/5974	0.330976	0.908672	0.908552	S100a4/Ube2n/Nlrx1/Rhoa	4
GO:1901888	GO:1901888	regulation of cell junction assembly	4/280	62/5974	0.330976	0.908672	0.908552	Prkaca/Rac1/Coro1c/Cldn3	4
GO:0060537	GO:0060537	muscle tissue development	7/280	120/5974	0.331422	0.908672	0.908552	Myl6/Myh10/Flnb/Svil/Ybx3/Rhoa/Plec	7
GO:0098813	GO:0098813	nuclear chromosome segregation	7/280	120/5974	0.331422	0.908672	0.908552	Kpnb1/Trappc12/Sfpq/Prc1/Dctn2/Chmp4b/Bub3	7
GO:0010498	GO:0010498	proteasomal protein catabolic process	14/280	260/5974	0.333987	0.908672	0.908552	Ube4a/Prkaca/Gba/Rad23a/Psmc4/Usp25/Rbx1/Dab2/Pcbp2/Ecpas/Clec16a/Tbl1xr1/Psmd2/Skp1	14
GO:0050727	GO:0050727	regulation of inflammatory response	6/280	101/5974	0.335808	0.908672	0.908552	Ptgis/Ddt/Mgll/Gpx4/C3/Nlrx1	6
GO:0048872	GO:0048872	homeostasis of number of cells	7/280	121/5974	0.339117	0.908672	0.908552	Gba/Stat4/Rps6/Rps24/Rac1/Mthfd1/Add1	7
GO:0001654	GO:0001654	eye development	5/280	82/5974	0.339521	0.908672	0.908552	C3/Lamb2/Myh10/Gpd2/Rpl24	5
GO:0045055	GO:0045055	regulated exocytosis	5/280	82/5974	0.339521	0.908672	0.908552	Prkaca/Vamp3/Myh9/Snap29/Pdpk1	5
GO:0071824	GO:0071824	protein-DNA complex subunit organization	5/280	82/5974	0.339521	0.908672	0.908552	Ptma/Rbbp4/Trappc12/Nasp/Piwil1	5
GO:0009123	GO:0009123	nucleoside monophosphate metabolic process	3/280	44/5974	0.340546	0.908672	0.908552	Cad/Nt5c1b/Prps2	3
GO:0018107	GO:0018107	peptidyl-threonine phosphorylation	3/280	44/5974	0.340546	0.908672	0.908552	Cad/Prkaca/Prkcd	3
GO:0120161	GO:0120161	regulation of cold-induced thermogenesis	3/280	44/5974	0.340546	0.908672	0.908552	Lcn2/Fabp5/Stk11	3
GO:1900182	GO:1900182	positive regulation of protein localization to nucleus	3/280	44/5974	0.340546	0.908672	0.908552	Prkcd/Trim28/Stk11	3
GO:0002685	GO:0002685	regulation of leukocyte migration	4/280	63/5974	0.341776	0.908672	0.908552	Lgmn/Rac1/Ecm1/Rhoa	4
GO:0010565	GO:0010565	regulation of cellular ketone metabolic process	4/280	63/5974	0.341776	0.908672	0.908552	Dab2/Fabp5/Gk/Acsl4	4
GO:1903311	GO:1903311	regulation of mRNA metabolic process	9/280	161/5974	0.341839	0.908672	0.908552	U2af2/Fus/Hnrnpd/Myef2/Eif4a3/Rnps1/Nudt21/Dazap1/Acin1	9
GO:0032535	GO:0032535	regulation of cellular component size	10/280	181/5974	0.342053	0.908672	0.908552	Mgll/Gsn/Prkcd/Capzb/Rac1/Dbnl/Svil/Cyrib/Rhoa/Add1	10
GO:0051050	GO:0051050	positive regulation of transport	20/280	384/5974	0.343493	0.908672	0.908552	Fga/C3/Prkaca/Lcn2/Prkcd/Cox17/Pdcd5/Rac1/Atp1b3/Dab2/Myh10/Trim28/Fgb/Fgg/Ppid/Ap2b1/Acsl4/Add1/Stk11/Pdcd6ip	20
GO:0006664	GO:0006664	glycolipid metabolic process	2/280	26/5974	0.346083	0.908672	0.908552	Gba/Prkcd	2
GO:0006734	GO:0006734	NADH metabolic process	2/280	26/5974	0.346083	0.908672	0.908552	Ldha/Gpd2	2
GO:0007007	GO:0007007	inner mitochondrial membrane organization	2/280	26/5974	0.346083	0.908672	0.908552	Dnajc11/Samm50	2
GO:0009261	GO:0009261	ribonucleotide catabolic process	2/280	26/5974	0.346083	0.908672	0.908552	Nt5c1b/Nudt3	2
GO:0010633	GO:0010633	negative regulation of epithelial cell migration	2/280	26/5974	0.346083	0.908672	0.908552	Rhoa/Coro1c	2
GO:0016601	GO:0016601	Rac protein signal transduction	2/280	26/5974	0.346083	0.908672	0.908552	Rac1/Dbnl	2
GO:0032784	GO:0032784	regulation of DNA-templated transcription, elongation	2/280	26/5974	0.346083	0.908672	0.908552	Eloc/Dab2	2
GO:0033013	GO:0033013	tetrapyrrole metabolic process	2/280	26/5974	0.346083	0.908672	0.908552	Cpox/Urod	2
GO:0045621	GO:0045621	positive regulation of lymphocyte differentiation	2/280	26/5974	0.346083	0.908672	0.908552	Xrcc6/Rhoa	2
GO:0050688	GO:0050688	regulation of defense response to virus	2/280	26/5974	0.346083	0.908672	0.908552	Nlrx1/Pcbp2	2
GO:0060999	GO:0060999	positive regulation of dendritic spine development	2/280	26/5974	0.346083	0.908672	0.908552	Rac1/Dbnl	2
GO:0072583	GO:0072583	clathrin-dependent endocytosis	2/280	26/5974	0.346083	0.908672	0.908552	Dab2/Ap2b1	2
GO:0098659	GO:0098659	inorganic cation import across plasma membrane	2/280	26/5974	0.346083	0.908672	0.908552	Lcn2/Atp1b3	2
GO:0099587	GO:0099587	inorganic ion import across plasma membrane	2/280	26/5974	0.346083	0.908672	0.908552	Lcn2/Atp1b3	2
GO:1903509	GO:1903509	liposaccharide metabolic process	2/280	26/5974	0.346083	0.908672	0.908552	Gba/Prkcd	2
GO:0062012	GO:0062012	regulation of small molecule metabolic process	8/280	142/5974	0.348116	0.908672	0.908552	Ppp1ca/Ppp1cb/Dab2/Fabp5/Gk/Pask/Acsl4/Stk11	8
GO:0032434	GO:0032434	regulation of proteasomal ubiquitin-dependent protein catabolic process	5/280	83/5974	0.348939	0.908672	0.908552	Gba/Rad23a/Rbx1/Dab2/Clec16a	5
GO:0061025	GO:0061025	membrane fusion	5/280	83/5974	0.348939	0.908672	0.908552	Vamp3/Lyzl4/Izumo1/Stx12/Snap29	5
GO:0150063	GO:0150063	visual system development	5/280	83/5974	0.348939	0.908672	0.908552	C3/Lamb2/Myh10/Gpd2/Rpl24	5
GO:0060548	GO:0060548	negative regulation of cell death	22/280	427/5974	0.351978	0.908672	0.908552	Fga/Gpx4/Lgmn/Lcn2/Gba/Ptma/Prkcd/Rps6/Dab2/Vdac2/Rpl10/Acaa2/Fgb/Fgg/Ppid/Chmp4b/Pacrg/Fank1/Ap2b1/Ybx3/Rhoa/Pdpk1	22
GO:0009267	GO:0009267	cellular response to starvation	4/280	64/5974	0.352588	0.908672	0.908552	Gcn1/Gba/Clec16a/Rragc	4
GO:1990138	GO:1990138	neuron projection extension	4/280	64/5974	0.352588	0.908672	0.908552	Mgll/Lamb2/Dbnl/Stk11	4
GO:0060294	GO:0060294	cilium movement involved in cell motility	6/280	103/5974	0.352702	0.908672	0.908552	Tekt4/Slc22a16/Vps13a/Tekt2/Yif1b/Ropn1	6
GO:0032270	GO:0032270	positive regulation of cellular protein metabolic process	25/280	489/5974	0.352909	0.908672	0.908552	Lgmn/C3/Gsn/Gba/Xrcc6/Rps2/Prkcd/Rpl5/Rad23a/Pdcd5/Ruvbl1/Ube2n/Rap2b/Rbx1/Rac1/Dab2/Hnrnpd/Ift57/Myh9/Eif4a3/Rhoa/Stk11/Skp1/Cldn3/Uba2	25
GO:0007229	GO:0007229	integrin-mediated signaling pathway	3/280	45/5974	0.353566	0.908672	0.908552	Dab2/Zyx/Rhoa	3
GO:0008584	GO:0008584	male gonad development	3/280	45/5974	0.353566	0.908672	0.908552	Spink2/Ybx3/Adam24	3
GO:0019217	GO:0019217	regulation of fatty acid metabolic process	3/280	45/5974	0.353566	0.908672	0.908552	Fabp5/Gk/Acsl4	3
GO:0022406	GO:0022406	membrane docking	3/280	45/5974	0.353566	0.908672	0.908552	Nsf/Stx12/Snap29	3
GO:0046546	GO:0046546	development of primary male sexual characteristics	3/280	45/5974	0.353566	0.908672	0.908552	Spink2/Ybx3/Adam24	3
GO:0050954	GO:0050954	sensory perception of mechanical stimulus	3/280	45/5974	0.353566	0.908672	0.908552	Diaph1/Serpinb6a/Espn	3
GO:0051492	GO:0051492	regulation of stress fiber assembly	3/280	45/5974	0.353566	0.908672	0.908552	Rac1/Rhoa/Sorbs3	3
GO:0061077	GO:0061077	chaperone-mediated protein folding	3/280	45/5974	0.353566	0.908672	0.908552	Dnajb3/Pdcd5/Ppid	3
GO:0106106	GO:0106106	cold-induced thermogenesis	3/280	45/5974	0.353566	0.908672	0.908552	Lcn2/Fabp5/Stk11	3
GO:0030705	GO:0030705	cytoskeleton-dependent intracellular transport	7/280	123/5974	0.354575	0.908672	0.908552	Dynll1/Dync2i2/Ift57/Sfpq/Ap3s1/Pex14/Stk11	7
GO:0031347	GO:0031347	regulation of defense response	10/280	183/5974	0.354712	0.908672	0.908552	Ptgis/Ddt/Mgll/Gpx4/C3/Xrcc6/Nlrx1/Cdc37/Pcbp2/Sfpq	10
GO:0001525	GO:0001525	angiogenesis	8/280	143/5974	0.355292	0.908672	0.908552	Hk2/Ptgis/C3/Wars/Ecm1/Myh9/Rhoa/Add1	8
GO:0048880	GO:0048880	sensory system development	5/280	84/5974	0.358373	0.908672	0.908552	C3/Lamb2/Myh10/Gpd2/Rpl24	5
GO:0010466	GO:0010466	negative regulation of peptidase activity	6/280	104/5974	0.361176	0.908672	0.908552	Serpinc1/Lxn/Wfdc3/Serpinb6a/Ecm1/Spink2	6
GO:0044057	GO:0044057	regulation of system process	9/280	164/5974	0.361995	0.908672	0.908552	Fga/Mgll/Gba/Dab2/Fabp5/Fgb/Fgg/Eif4a3/Rhoa	9
GO:0017038	GO:0017038	protein import	7/280	124/5974	0.362331	0.908672	0.908552	Prkcd/Pdcd5/Kpnb1/Trim28/Samm50/Nup50/Pex14	7
GO:0043410	GO:0043410	positive regulation of MAPK cascade	7/280	124/5974	0.362331	0.908672	0.908552	Fga/C3/Prkcd/Dab2/Fgb/Fgg/Sorbs3	7
GO:0002690	GO:0002690	positive regulation of leukocyte chemotaxis	2/280	27/5974	0.363327	0.908672	0.908552	Lgmn/Rac1	2
GO:0006195	GO:0006195	purine nucleotide catabolic process	2/280	27/5974	0.363327	0.908672	0.908552	Nt5c1b/Nudt3	2
GO:0007259	GO:0007259	receptor signaling pathway via JAK-STAT	2/280	27/5974	0.363327	0.908672	0.908552	Stat4/Rac1	2
GO:0014910	GO:0014910	regulation of smooth muscle cell migration	2/280	27/5974	0.363327	0.908672	0.908552	Fga/Rhoa	2
GO:0032008	GO:0032008	positive regulation of TOR signaling	2/280	27/5974	0.363327	0.908672	0.908552	Clec16a/Rragc	2
GO:0033363	GO:0033363	secretory granule organization	2/280	27/5974	0.363327	0.908672	0.908552	Ccdc136/Spink2	2
GO:0043457	GO:0043457	regulation of cellular respiration	2/280	27/5974	0.363327	0.908672	0.908552	Prkaca/Rhoa	2
GO:0047496	GO:0047496	vesicle transport along microtubule	2/280	27/5974	0.363327	0.908672	0.908552	Ap3s1/Stk11	2
GO:0048255	GO:0048255	mRNA stabilization	2/280	27/5974	0.363327	0.908672	0.908552	Fus/Hnrnpd	2
GO:0090199	GO:0090199	regulation of release of cytochrome c from mitochondria	2/280	27/5974	0.363327	0.908672	0.908552	Pdcd5/Mllt11	2
GO:0097696	GO:0097696	receptor signaling pathway via STAT	2/280	27/5974	0.363327	0.908672	0.908552	Stat4/Rac1	2
GO:1901998	GO:1901998	toxin transport	2/280	27/5974	0.363327	0.908672	0.908552	Cct5/Rab28	2
GO:1902373	GO:1902373	negative regulation of mRNA catabolic process	2/280	27/5974	0.363327	0.908672	0.908552	Fus/Hnrnpd	2
GO:0046822	GO:0046822	regulation of nucleocytoplasmic transport	4/280	65/5974	0.363401	0.908672	0.908552	Prkaca/Prkcd/Ppp1cc/Trim28	4
GO:0000278	GO:0000278	mitotic cell cycle	18/280	348/5974	0.366109	0.908672	0.908552	Lgmn/Tuba3a/Rps6/Tubb4b/Kpnb1/Myh10/Tubb2a/Rpl24/Golga2/Stk33/Prc1/Dctn2/Nasp/Chmp4b/Efhc1/Rhoa/Pdcd6ip/Bub3	18
GO:0046785	GO:0046785	microtubule polymerization	3/280	46/5974	0.366555	0.908672	0.908552	Capzb/Rac1/Prune1	3
GO:0072384	GO:0072384	organelle transport along microtubule	3/280	46/5974	0.366555	0.908672	0.908552	Ap3s1/Pex14/Stk11	3
GO:1901657	GO:1901657	glycosyl compound metabolic process	3/280	46/5974	0.366555	0.908672	0.908552	Gba/Nt5c1b/Prps2	3
GO:1903051	GO:1903051	negative regulation of proteolysis involved in cellular protein catabolic process	3/280	46/5974	0.366555	0.908672	0.908552	Rpl5/Usp25/Clec16a	3
GO:0000902	GO:0000902	cell morphogenesis	19/280	369/5974	0.368146	0.908672	0.908552	Diaph1/Mgll/Capzb/Rac1/Vamp3/Dab2/Lamb2/Myh10/Dbnl/Flnb/Rpl24/Myh9/Golga2/Rhoa/Plec/Add1/Stk11/Coro1c/Cldn3	19
GO:0006325	GO:0006325	chromatin organization	9/280	165/5974	0.368746	0.908672	0.908552	Gpx4/Ptma/Ruvbl1/Rbbp4/Trim28/Tbl1xr1/Nasp/Piwil1/Actl6a	9
GO:1901135	GO:1901135	carbohydrate derivative metabolic process	22/280	431/5974	0.368849	0.908672	0.908552	Dpy19l1/Cad/Hk2/Itm2b/Gba/Prkcd/Dtymk/Gk/Gpd2/Ldhd/Mogs/Acaa2/Nt5c1b/Uap1/Prps2/Mdp1/Crot/Nudt3/Rhoa/Acsl4/Galk1/Gk2	22
GO:0006457	GO:0006457	protein folding	7/280	125/5974	0.370101	0.908672	0.908552	Dnajb3/Hspa4l/Pdcd5/Cct5/Cdc37/Nudcd3/Ppid	7
GO:0016236	GO:0016236	macroautophagy	7/280	125/5974	0.370101	0.908672	0.908552	Gba/Cdc37/Pafah1b2/Clec16a/Chmp4b/Stx12/Snap29	7
GO:0051640	GO:0051640	organelle localization	14/280	267/5974	0.371017	0.908672	0.908552	Nsf/Kpnb1/Myh10/Trappc12/Myh9/Golga2/Dctn2/Chmp4b/Ap3s1/Stx12/Snap29/Pex14/Stk11/Pdpk1	14
GO:0051129	GO:0051129	negative regulation of cellular component organization	16/280	308/5974	0.371204	0.908672	0.908552	Gsn/Gba/Prkcd/Capzb/Dab2/Vdac2/Clec16a/Acaa2/Svil/Cyrib/Chmp4b/Espn/Rhoa/Add1/Coro1c/Bub3	16
GO:0098609	GO:0098609	cell-cell adhesion	11/280	206/5974	0.371945	0.908672	0.908552	Fga/Prkcd/Rap2b/Lpp/Fgb/Fgg/Myh9/Cyrib/Izumo1/Rhoa/Cldn3	11
GO:0016071	GO:0016071	mRNA metabolic process	19/280	370/5974	0.37271	0.908672	0.908552	Dhx15/Hnrnph1/Prkaca/U2af2/Fus/Usp25/Pcbp1/Hnrnpd/Myef2/Sfpq/Eif4a3/Psip1/Rnps1/Nudt21/Ubl5/Dazap1/Acin1/Cpsf3/Hnrnpf	19
GO:0046649	GO:0046649	lymphocyte activation	10/280	186/5974	0.373823	0.908672	0.908552	Gsn/Gba/Xrcc6/Prkcd/Rps6/Lcp1/Myh9/Cyrib/Rhoa/Stk11	10
GO:0006413	GO:0006413	translational initiation	4/280	66/5974	0.374208	0.908672	0.908552	Rps2/Eif5b/Eif2a/Eif4h	4
GO:0022904	GO:0022904	respiratory electron transport chain	4/280	66/5974	0.374208	0.908672	0.908552	COX3/Gba/Cox7c/Plec	4
GO:0060485	GO:0060485	mesenchyme development	4/280	66/5974	0.374208	0.908672	0.908552	Dab2/Tgfb1i1/Trim28/Coro1c	4
GO:0061564	GO:0061564	axon development	8/280	146/5974	0.376914	0.908672	0.908552	Mgll/Rac1/Lamb2/Myh10/Dbnl/Rpl24/Golga2/Stk11	8
GO:0030098	GO:0030098	lymphocyte differentiation	5/280	86/5974	0.377263	0.908672	0.908552	Gba/Xrcc6/Rps6/Rhoa/Stk11	5
GO:0048511	GO:0048511	rhythmic process	5/280	86/5974	0.377263	0.908672	0.908552	Ppp1ca/Ppp1cb/Ppp1cc/Hnrnpd/Sfpq	5
GO:0050767	GO:0050767	regulation of neurogenesis	7/280	126/5974	0.377883	0.908672	0.908552	Tgm2/Xrcc6/Ppp1cc/Dbnl/Prune1/Golga2/Stk11	7
GO:0006665	GO:0006665	sphingolipid metabolic process	3/280	47/5974	0.379501	0.908672	0.908552	Gba/Prkcd/Sgpp1	3
GO:0018210	GO:0018210	peptidyl-threonine modification	3/280	47/5974	0.379501	0.908672	0.908552	Cad/Prkaca/Prkcd	3
GO:0048675	GO:0048675	axon extension	3/280	47/5974	0.379501	0.908672	0.908552	Mgll/Lamb2/Dbnl	3
GO:0001885	GO:0001885	endothelial cell development	2/280	28/5974	0.380398	0.908672	0.908552	Add1/Cldn3	2
GO:0007613	GO:0007613	memory	2/280	28/5974	0.380398	0.908672	0.908552	Lgmn/Lcn2	2
GO:0008589	GO:0008589	regulation of smoothened signaling pathway	2/280	28/5974	0.380398	0.908672	0.908552	Prkaca/Herc4	2
GO:0010823	GO:0010823	negative regulation of mitochondrion organization	2/280	28/5974	0.380398	0.908672	0.908552	Clec16a/Acaa2	2
GO:0016575	GO:0016575	histone deacetylation	2/280	28/5974	0.380398	0.908672	0.908552	Tbl1xr1/Sfpq	2
GO:0018958	GO:0018958	phenol-containing compound metabolic process	2/280	28/5974	0.380398	0.908672	0.908552	Ddt/Maoa	2
GO:0032206	GO:0032206	positive regulation of telomere maintenance	2/280	28/5974	0.380398	0.908672	0.908552	Cct5/Hnrnpd	2
GO:0070936	GO:0070936	protein K48-linked ubiquitination	2/280	28/5974	0.380398	0.908672	0.908552	Rbx1/Skp1	2
GO:0072527	GO:0072527	pyrimidine-containing compound metabolic process	2/280	28/5974	0.380398	0.908672	0.908552	Cad/Dtymk	2
GO:0003081	GO:0003081	regulation of systemic arterial blood pressure by renin-angiotensin	1/280	10/5974	0.381469	0.908672	0.908552	Rhoa	1
GO:0006002	GO:0006002	fructose 6-phosphate metabolic process	1/280	10/5974	0.381469	0.908672	0.908552	Hk2	1
GO:0006206	GO:0006206	pyrimidine nucleobase metabolic process	1/280	10/5974	0.381469	0.908672	0.908552	Cad	1
GO:0006471	GO:0006471	protein ADP-ribosylation	1/280	10/5974	0.381469	0.908672	0.908552	Wars	1
GO:0008207	GO:0008207	C21-steroid hormone metabolic process	1/280	10/5974	0.381469	0.908672	0.908552	Dab2	1
GO:0009169	GO:0009169	purine ribonucleoside monophosphate catabolic process	1/280	10/5974	0.381469	0.908672	0.908552	Nt5c1b	1
GO:0009437	GO:0009437	carnitine metabolic process	1/280	10/5974	0.381469	0.908672	0.908552	Crot	1
GO:0010232	GO:0010232	vascular transport	1/280	10/5974	0.381469	0.908672	0.908552	Fabp5	1
GO:0010288	GO:0010288	response to lead ion	1/280	10/5974	0.381469	0.908672	0.908552	Ppp1ca	1
GO:0010528	GO:0010528	regulation of transposition	1/280	10/5974	0.381469	0.908672	0.908552	Piwil1	1
GO:0010529	GO:0010529	negative regulation of transposition	1/280	10/5974	0.381469	0.908672	0.908552	Piwil1	1
GO:0014912	GO:0014912	negative regulation of smooth muscle cell migration	1/280	10/5974	0.381469	0.908672	0.908552	Rhoa	1
GO:0021697	GO:0021697	cerebellar cortex formation	1/280	10/5974	0.381469	0.908672	0.908552	Gba	1
GO:0021872	GO:0021872	forebrain generation of neurons	1/280	10/5974	0.381469	0.908672	0.908552	Rhoa	1
GO:0021904	GO:0021904	dorsal/ventral neural tube patterning	1/280	10/5974	0.381469	0.908672	0.908552	Prkaca	1
GO:0030225	GO:0030225	macrophage differentiation	1/280	10/5974	0.381469	0.908672	0.908552	Gba	1
GO:0032196	GO:0032196	transposition	1/280	10/5974	0.381469	0.908672	0.908552	Piwil1	1
GO:0032400	GO:0032400	melanosome localization	1/280	10/5974	0.381469	0.908672	0.908552	Dctn2	1
GO:0032480	GO:0032480	negative regulation of type I interferon production	1/280	10/5974	0.381469	0.908672	0.908552	Nlrx1	1
GO:0033687	GO:0033687	osteoblast proliferation	1/280	10/5974	0.381469	0.908672	0.908552	Rhoa	1
GO:0034755	GO:0034755	iron ion transmembrane transport	1/280	10/5974	0.381469	0.908672	0.908552	Lcn2	1
GO:0035372	GO:0035372	protein localization to microtubule	1/280	10/5974	0.381469	0.908672	0.908552	Diaph1	1
GO:0035729	GO:0035729	cellular response to hepatocyte growth factor stimulus	1/280	10/5974	0.381469	0.908672	0.908552	Lgmn	1
GO:0036159	GO:0036159	inner dynein arm assembly	1/280	10/5974	0.381469	0.908672	0.908552	Tekt2	1
GO:0043114	GO:0043114	regulation of vascular permeability	1/280	10/5974	0.381469	0.908672	0.908552	Plec	1
GO:0043537	GO:0043537	negative regulation of blood vessel endothelial cell migration	1/280	10/5974	0.381469	0.908672	0.908552	Rhoa	1
GO:0044346	GO:0044346	fibroblast apoptotic process	1/280	10/5974	0.381469	0.908672	0.908552	Ruvbl1	1
GO:0045109	GO:0045109	intermediate filament organization	1/280	10/5974	0.381469	0.908672	0.908552	Plec	1
GO:0045604	GO:0045604	regulation of epidermal cell differentiation	1/280	10/5974	0.381469	0.908672	0.908552	Sgpp1	1
GO:0046637	GO:0046637	regulation of alpha-beta T cell differentiation	1/280	10/5974	0.381469	0.908672	0.908552	Rhoa	1
GO:0050667	GO:0050667	homocysteine metabolic process	1/280	10/5974	0.381469	0.908672	0.908552	Mthfd1	1
GO:0051290	GO:0051290	protein heterotetramerization	1/280	10/5974	0.381469	0.908672	0.908552	Nudt21	1
GO:0060100	GO:0060100	positive regulation of phagocytosis, engulfment	1/280	10/5974	0.381469	0.908672	0.908552	C3	1
GO:0060393	GO:0060393	regulation of pathway-restricted SMAD protein phosphorylation	1/280	10/5974	0.381469	0.908672	0.908552	Dab2	1
GO:0060547	GO:0060547	negative regulation of necrotic cell death	1/280	10/5974	0.381469	0.908672	0.908552	Ybx3	1
GO:0060765	GO:0060765	regulation of androgen receptor signaling pathway	1/280	10/5974	0.381469	0.908672	0.908552	Dab2	1
GO:0060972	GO:0060972	left/right pattern formation	1/280	10/5974	0.381469	0.908672	0.908552	Ift57	1
GO:0070200	GO:0070200	establishment of protein localization to telomere	1/280	10/5974	0.381469	0.908672	0.908552	Cct5	1
GO:0070633	GO:0070633	transepithelial transport	1/280	10/5974	0.381469	0.908672	0.908552	Cldn3	1
GO:0071243	GO:0071243	cellular response to arsenic-containing substance	1/280	10/5974	0.381469	0.908672	0.908552	Gsto2	1
GO:0071312	GO:0071312	cellular response to alkaloid	1/280	10/5974	0.381469	0.908672	0.908552	Tgm2	1
GO:0071526	GO:0071526	semaphorin-plexin signaling pathway	1/280	10/5974	0.381469	0.908672	0.908552	Rac1	1
GO:0090218	GO:0090218	positive regulation of lipid kinase activity	1/280	10/5974	0.381469	0.908672	0.908552	Rac1	1
GO:0098884	GO:0098884	postsynaptic neurotransmitter receptor internalization	1/280	10/5974	0.381469	0.908672	0.908552	Ap2b1	1
GO:0099532	GO:0099532	synaptic vesicle endosomal processing	1/280	10/5974	0.381469	0.908672	0.908552	Stx12	1
GO:0099590	GO:0099590	neurotransmitter receptor internalization	1/280	10/5974	0.381469	0.908672	0.908552	Ap2b1	1
GO:0110154	GO:0110154	RNA decapping	1/280	10/5974	0.381469	0.908672	0.908552	Nudt3	1
GO:0140239	GO:0140239	postsynaptic endocytosis	1/280	10/5974	0.381469	0.908672	0.908552	Ap2b1	1
GO:1900273	GO:1900273	positive regulation of long-term synaptic potentiation	1/280	10/5974	0.381469	0.908672	0.908552	Lgmn	1
GO:1902624	GO:1902624	positive regulation of neutrophil migration	1/280	10/5974	0.381469	0.908672	0.908552	Rac1	1
GO:1903214	GO:1903214	regulation of protein targeting to mitochondrion	1/280	10/5974	0.381469	0.908672	0.908552	Pdcd5	1
GO:1903901	GO:1903901	negative regulation of viral life cycle	1/280	10/5974	0.381469	0.908672	0.908552	Gsn	1
GO:1904816	GO:1904816	positive regulation of protein localization to chromosome, telomeric region	1/280	10/5974	0.381469	0.908672	0.908552	Cct5	1
GO:1904994	GO:1904994	regulation of leukocyte adhesion to vascular endothelial cell	1/280	10/5974	0.381469	0.908672	0.908552	Rhoa	1
GO:1905155	GO:1905155	positive regulation of membrane invagination	1/280	10/5974	0.381469	0.908672	0.908552	C3	1
GO:1990868	GO:1990868	response to chemokine	1/280	10/5974	0.381469	0.908672	0.908552	Rhoa	1
GO:1990869	GO:1990869	cellular response to chemokine	1/280	10/5974	0.381469	0.908672	0.908552	Rhoa	1
GO:2000403	GO:2000403	positive regulation of lymphocyte migration	1/280	10/5974	0.381469	0.908672	0.908552	Rhoa	1
GO:2000406	GO:2000406	positive regulation of T cell migration	1/280	10/5974	0.381469	0.908672	0.908552	Rhoa	1
GO:2000781	GO:2000781	positive regulation of double-strand break repair	1/280	10/5974	0.381469	0.908672	0.908552	Fus	1
GO:0006914	GO:0006914	autophagy	11/280	208/5974	0.384103	0.908672	0.908552	Hk2/Gba/Vps13a/Cdc37/Pafah1b2/Clec16a/Rragc/Chmp4b/Stx12/Snap29/Stk11	11
GO:0061919	GO:0061919	process utilizing autophagic mechanism	11/280	208/5974	0.384103	0.908672	0.908552	Hk2/Gba/Vps13a/Cdc37/Pafah1b2/Clec16a/Rragc/Chmp4b/Stx12/Snap29/Stk11	11
GO:0000075	GO:0000075	cell cycle checkpoint signaling	4/280	67/5974	0.385001	0.908672	0.908552	Rps6/Rpl24/Stk33/Bub3	4
GO:0009266	GO:0009266	response to temperature stimulus	4/280	67/5974	0.385001	0.908672	0.908552	Prkaca/Lxn/Tgfb1i1/Psip1	4
GO:0072655	GO:0072655	establishment of protein localization to mitochondrion	4/280	67/5974	0.385001	0.908672	0.908552	Mipep/Hk2/Pdcd5/Samm50	4
GO:0043069	GO:0043069	negative regulation of programmed cell death	19/280	373/5974	0.386459	0.908672	0.908552	Fga/Gpx4/Lgmn/Lcn2/Gba/Ptma/Prkcd/Rps6/Dab2/Vdac2/Rpl10/Acaa2/Fgb/Fgg/Ppid/Fank1/Ybx3/Rhoa/Pdpk1	19
GO:0006302	GO:0006302	double-strand break repair	5/280	87/5974	0.386707	0.908672	0.908552	Xrcc6/Fus/Ube2n/Sfpq/Recql	5
GO:0070372	GO:0070372	regulation of ERK1 and ERK2 cascade	5/280	87/5974	0.386707	0.908672	0.908552	Fga/C3/Dab2/Fgb/Fgg	5
GO:0044089	GO:0044089	positive regulation of cellular component biogenesis	12/280	229/5974	0.387352	0.908672	0.908552	Gsn/Wars/Rac1/Dynll1/G3bp2/Lcp1/Trim28/Espn/Rhoa/Sorbs3/Pdcd6ip/Cldn3	12
GO:0010648	GO:0010648	negative regulation of cell communication	22/280	436/5974	0.390151	0.908672	0.908552	Fga/Mgll/Lgmn/Prkaca/Gba/Prkcd/Dab2/Nlrx1/Vdac2/Ecm1/Tgfb1i1/Pde1c/Herc4/Acaa2/Fgb/Fgg/Eif4a3/Cyrib/Ybx3/Rhoa/Stk11/Pdpk1	22
GO:0023057	GO:0023057	negative regulation of signaling	22/280	436/5974	0.390151	0.908672	0.908552	Fga/Mgll/Lgmn/Prkaca/Gba/Prkcd/Dab2/Nlrx1/Vdac2/Ecm1/Tgfb1i1/Pde1c/Herc4/Acaa2/Fgb/Fgg/Eif4a3/Cyrib/Ybx3/Rhoa/Stk11/Pdpk1	22
GO:0045785	GO:0045785	positive regulation of cell adhesion	8/280	148/5974	0.391382	0.908672	0.908552	Fga/Tgm2/Rac1/Dab2/Fgb/Fgg/Cyrib/Rhoa	8
GO:0009408	GO:0009408	response to heat	3/280	48/5974	0.392389	0.908672	0.908552	Prkaca/Tgfb1i1/Psip1	3
GO:0048562	GO:0048562	embryonic organ morphogenesis	3/280	48/5974	0.392389	0.908672	0.908552	Rac1/Ift57/Eif4a3	3
GO:0120034	GO:0120034	positive regulation of plasma membrane bounded cell projection assembly	3/280	48/5974	0.392389	0.908672	0.908552	Rac1/Dynll1/Espn	3
GO:0061061	GO:0061061	muscle structure development	10/280	189/5974	0.39304	0.908672	0.908552	C3/Capzb/Myl6/Myh10/Flnb/Svil/Myh9/Ybx3/Rhoa/Plec	10
GO:0006959	GO:0006959	humoral immune response	4/280	68/5974	0.395771	0.908672	0.908552	Fga/C3/Wfdc3/Fgb	4
GO:0045807	GO:0045807	positive regulation of endocytosis	4/280	68/5974	0.395771	0.908672	0.908552	C3/Dab2/Ap2b1/Add1	4
GO:0009124	GO:0009124	nucleoside monophosphate biosynthetic process	2/280	29/5974	0.397273	0.908672	0.908552	Cad/Prps2	2
GO:0009167	GO:0009167	purine ribonucleoside monophosphate metabolic process	2/280	29/5974	0.397273	0.908672	0.908552	Nt5c1b/Prps2	2
GO:0014902	GO:0014902	myotube differentiation	2/280	29/5974	0.397273	0.908672	0.908552	Myh9/Plec	2
GO:0032147	GO:0032147	activation of protein kinase activity	2/280	29/5974	0.397273	0.908672	0.908552	Prkcd/Stk11	2
GO:0035773	GO:0035773	insulin secretion involved in cellular response to glucose stimulus	2/280	29/5974	0.397273	0.908672	0.908552	Rac1/Pde1c	2
GO:0046323	GO:0046323	glucose import	2/280	29/5974	0.397273	0.908672	0.908552	Hk2/Prkcd	2
GO:1901890	GO:1901890	positive regulation of cell junction assembly	2/280	29/5974	0.397273	0.908672	0.908552	Rac1/Cldn3	2
GO:1903409	GO:1903409	reactive oxygen species biosynthetic process	2/280	29/5974	0.397273	0.908672	0.908552	Lcn2/Rhoa	2
GO:0009988	GO:0009988	cell-cell recognition	3/280	49/5974	0.405209	0.908672	0.908552	Cct5/Vdac2/Izumo1	3
GO:0050773	GO:0050773	regulation of dendrite development	3/280	49/5974	0.405209	0.908672	0.908552	Dbnl/Rhoa/Stk11	3
GO:0052126	GO:0052126	movement in host environment	3/280	49/5974	0.405209	0.908672	0.908552	Gsn/Trim28/Chmp4b	3
GO:0110020	GO:0110020	regulation of actomyosin structure organization	3/280	49/5974	0.405209	0.908672	0.908552	Rac1/Rhoa/Sorbs3	3
GO:1990845	GO:1990845	adaptive thermogenesis	3/280	49/5974	0.405209	0.908672	0.908552	Lcn2/Fabp5/Stk11	3
GO:0001655	GO:0001655	urogenital system development	5/280	89/5974	0.405569	0.908672	0.908552	Ap1b1/Lamb2/Ap2b1/Rhoa/Stk11	5
GO:0021537	GO:0021537	telencephalon development	4/280	69/5974	0.406513	0.908672	0.908552	Rac1/Myh10/Efhc1/Rhoa	4
GO:0050792	GO:0050792	regulation of viral process	4/280	69/5974	0.406513	0.908672	0.908552	Gsn/Rad23a/Trim28/Ppid	4
GO:0090287	GO:0090287	regulation of cellular response to growth factor stimulus	4/280	69/5974	0.406513	0.908672	0.908552	Dab2/Tgfb1i1/1700037H04Rik/Stk11	4
GO:2001235	GO:2001235	positive regulation of apoptotic signaling pathway	4/280	69/5974	0.406513	0.908672	0.908552	Prkcd/Ppp1ca/Sfpq/Bcl2l14	4
GO:0006163	GO:0006163	purine nucleotide metabolic process	11/280	212/5974	0.408515	0.908672	0.908552	Hk2/Ldhd/Acaa2/Nt5c1b/Mthfd1/Prps2/Crot/Nudt3/Rhoa/Acsl4/Galk1	11
GO:0001656	GO:0001656	metanephros development	1/280	11/5974	0.410508	0.908672	0.908552	Lamb2	1
GO:0001990	GO:0001990	regulation of systemic arterial blood pressure by hormone	1/280	11/5974	0.410508	0.908672	0.908552	Rhoa	1
GO:0002478	GO:0002478	antigen processing and presentation of exogenous peptide antigen	1/280	11/5974	0.410508	0.908672	0.908552	Ifi30	1
GO:0002861	GO:0002861	regulation of inflammatory response to antigenic stimulus	1/280	11/5974	0.410508	0.908672	0.908552	C3	1
GO:0006699	GO:0006699	bile acid biosynthetic process	1/280	11/5974	0.410508	0.908672	0.908552	Abcd3	1
GO:0006775	GO:0006775	fat-soluble vitamin metabolic process	1/280	11/5974	0.410508	0.908672	0.908552	Rbp1	1
GO:0007200	GO:0007200	phospholipase C-activating G protein-coupled receptor signaling pathway	1/280	11/5974	0.410508	0.908672	0.908552	Tgm2	1
GO:0007606	GO:0007606	sensory perception of chemical stimulus	1/280	11/5974	0.410508	0.908672	0.908552	Pde1c	1
GO:0009128	GO:0009128	purine nucleoside monophosphate catabolic process	1/280	11/5974	0.410508	0.908672	0.908552	Nt5c1b	1
GO:0009265	GO:0009265	2'-deoxyribonucleotide biosynthetic process	1/280	11/5974	0.410508	0.908672	0.908552	Dtymk	1
GO:0009311	GO:0009311	oligosaccharide metabolic process	1/280	11/5974	0.410508	0.908672	0.908552	Mogs	1
GO:0010165	GO:0010165	response to X-ray	1/280	11/5974	0.410508	0.908672	0.908552	Xrcc6	1
GO:0010829	GO:0010829	negative regulation of glucose transmembrane transport	1/280	11/5974	0.410508	0.908672	0.908552	Fabp5	1
GO:0014002	GO:0014002	astrocyte development	1/280	11/5974	0.410508	0.908672	0.908552	Lamb2	1
GO:0014888	GO:0014888	striated muscle adaptation	1/280	11/5974	0.410508	0.908672	0.908552	Gsn	1
GO:0016074	GO:0016074	sno(s)RNA metabolic process	1/280	11/5974	0.410508	0.908672	0.908552	Fbl	1
GO:0021675	GO:0021675	nerve development	1/280	11/5974	0.410508	0.908672	0.908552	Rpl24	1
GO:0030011	GO:0030011	maintenance of cell polarity	1/280	11/5974	0.410508	0.908672	0.908552	Pdcd6ip	1
GO:0030449	GO:0030449	regulation of complement activation	1/280	11/5974	0.410508	0.908672	0.908552	C3	1
GO:0032511	GO:0032511	late endosome to vacuole transport via multivesicular body sorting pathway	1/280	11/5974	0.410508	0.908672	0.908552	Chmp4b	1
GO:0032615	GO:0032615	interleukin-12 production	1/280	11/5974	0.410508	0.908672	0.908552	Prkcd	1
GO:0032729	GO:0032729	positive regulation of interferon-gamma production	1/280	11/5974	0.410508	0.908672	0.908552	Cyrib	1
GO:0032930	GO:0032930	positive regulation of superoxide anion generation	1/280	11/5974	0.410508	0.908672	0.908552	Prkcd	1
GO:0034982	GO:0034982	mitochondrial protein processing	1/280	11/5974	0.410508	0.908672	0.908552	Mipep	1
GO:0035092	GO:0035092	sperm chromatin condensation	1/280	11/5974	0.410508	0.908672	0.908552	Piwil1	1
GO:0035728	GO:0035728	response to hepatocyte growth factor	1/280	11/5974	0.410508	0.908672	0.908552	Lgmn	1
GO:0036230	GO:0036230	granulocyte activation	1/280	11/5974	0.410508	0.908672	0.908552	Prkcd	1
GO:0042491	GO:0042491	inner ear auditory receptor cell differentiation	1/280	11/5974	0.410508	0.908672	0.908552	Rac1	1
GO:0042759	GO:0042759	long-chain fatty acid biosynthetic process	1/280	11/5974	0.410508	0.908672	0.908552	Acsbg2	1
GO:0045198	GO:0045198	establishment of epithelial cell apical/basal polarity	1/280	11/5974	0.410508	0.908672	0.908552	Rhoa	1
GO:0045933	GO:0045933	positive regulation of muscle contraction	1/280	11/5974	0.410508	0.908672	0.908552	Rhoa	1
GO:0046385	GO:0046385	deoxyribose phosphate biosynthetic process	1/280	11/5974	0.410508	0.908672	0.908552	Dtymk	1
GO:0048308	GO:0048308	organelle inheritance	1/280	11/5974	0.410508	0.908672	0.908552	Golga2	1
GO:0048313	GO:0048313	Golgi inheritance	1/280	11/5974	0.410508	0.908672	0.908552	Golga2	1
GO:0048499	GO:0048499	synaptic vesicle membrane organization	1/280	11/5974	0.410508	0.908672	0.908552	Snap29	1
GO:0051560	GO:0051560	mitochondrial calcium ion homeostasis	1/280	11/5974	0.410508	0.908672	0.908552	Tgm2	1
GO:0051875	GO:0051875	pigment granule localization	1/280	11/5974	0.410508	0.908672	0.908552	Dctn2	1
GO:0051932	GO:0051932	synaptic transmission, GABAergic	1/280	11/5974	0.410508	0.908672	0.908552	Rac1	1
GO:0055075	GO:0055075	potassium ion homeostasis	1/280	11/5974	0.410508	0.908672	0.908552	Atp1b3	1
GO:0060099	GO:0060099	regulation of phagocytosis, engulfment	1/280	11/5974	0.410508	0.908672	0.908552	C3	1
GO:0060117	GO:0060117	auditory receptor cell development	1/280	11/5974	0.410508	0.908672	0.908552	Rac1	1
GO:0060260	GO:0060260	regulation of transcription initiation from RNA polymerase II promoter	1/280	11/5974	0.410508	0.908672	0.908552	Sub1	1
GO:0061383	GO:0061383	trabecula morphogenesis	1/280	11/5974	0.410508	0.908672	0.908552	Rhoa	1
GO:0071300	GO:0071300	cellular response to retinoic acid	1/280	11/5974	0.410508	0.908672	0.908552	Add1	1
GO:0071711	GO:0071711	basement membrane organization	1/280	11/5974	0.410508	0.908672	0.908552	Lamb2	1
GO:0086009	GO:0086009	membrane repolarization	1/280	11/5974	0.410508	0.908672	0.908552	Atp1b3	1
GO:0090022	GO:0090022	regulation of neutrophil chemotaxis	1/280	11/5974	0.410508	0.908672	0.908552	Rac1	1
GO:0090075	GO:0090075	relaxation of muscle	1/280	11/5974	0.410508	0.908672	0.908552	Gsn	1
GO:0090503	GO:0090503	RNA phosphodiester bond hydrolysis, exonucleolytic	1/280	11/5974	0.410508	0.908672	0.908552	Cpsf3	1
GO:0097284	GO:0097284	hepatocyte apoptotic process	1/280	11/5974	0.410508	0.908672	0.908552	Gsn	1
GO:0098787	GO:0098787	mRNA cleavage involved in mRNA processing	1/280	11/5974	0.410508	0.908672	0.908552	Nudt21	1
GO:0098789	GO:0098789	pre-mRNA cleavage required for polyadenylation	1/280	11/5974	0.410508	0.908672	0.908552	Nudt21	1
GO:0099170	GO:0099170	postsynaptic modulation of chemical synaptic transmission	1/280	11/5974	0.410508	0.908672	0.908552	Eif4a3	1
GO:0120178	GO:0120178	steroid hormone biosynthetic process	1/280	11/5974	0.410508	0.908672	0.908552	Dab2	1
GO:1900363	GO:1900363	regulation of mRNA polyadenylation	1/280	11/5974	0.410508	0.908672	0.908552	Nudt21	1
GO:1901381	GO:1901381	positive regulation of potassium ion transmembrane transport	1/280	11/5974	0.410508	0.908672	0.908552	Atp1b3	1
GO:1902001	GO:1902001	fatty acid transmembrane transport	1/280	11/5974	0.410508	0.908672	0.908552	Abcd3	1
GO:1902275	GO:1902275	regulation of chromatin organization	1/280	11/5974	0.410508	0.908672	0.908552	Trim28	1
GO:1902307	GO:1902307	positive regulation of sodium ion transmembrane transport	1/280	11/5974	0.410508	0.908672	0.908552	Atp1b3	1
GO:1903209	GO:1903209	positive regulation of oxidative stress-induced cell death	1/280	11/5974	0.410508	0.908672	0.908552	Sfpq	1
GO:1903332	GO:1903332	regulation of protein folding	1/280	11/5974	0.410508	0.908672	0.908552	Pdcd5	1
GO:1903543	GO:1903543	positive regulation of exosomal secretion	1/280	11/5974	0.410508	0.908672	0.908552	Pdcd6ip	1
GO:1903651	GO:1903651	positive regulation of cytoplasmic transport	1/280	11/5974	0.410508	0.908672	0.908552	Dab2	1
GO:1904353	GO:1904353	regulation of telomere capping	1/280	11/5974	0.410508	0.908672	0.908552	Hnrnpd	1
GO:1904814	GO:1904814	regulation of protein localization to chromosome, telomeric region	1/280	11/5974	0.410508	0.908672	0.908552	Cct5	1
GO:1905146	GO:1905146	lysosomal protein catabolic process	1/280	11/5974	0.410508	0.908672	0.908552	Vps13a	1
GO:1905153	GO:1905153	regulation of membrane invagination	1/280	11/5974	0.410508	0.908672	0.908552	C3	1
GO:2000144	GO:2000144	positive regulation of DNA-templated transcription, initiation	1/280	11/5974	0.410508	0.908672	0.908552	Sub1	1
GO:2000369	GO:2000369	regulation of clathrin-dependent endocytosis	1/280	11/5974	0.410508	0.908672	0.908552	Dab2	1
GO:0006869	GO:0006869	lipid transport	8/280	151/5974	0.413112	0.908672	0.908552	Prkcd/Abcd3/Dab2/Fabp5/Crot/Stx12/Sgpp1/Acsl4	8
GO:0031329	GO:0031329	regulation of cellular catabolic process	18/280	358/5974	0.413356	0.908672	0.908552	Prkaca/Gba/Prkcd/Rpl5/Rad23a/Fus/Usp25/Ppp1ca/Ppp1cb/Rbx1/Dab2/Hnrnpd/Pafah1b2/Clec16a/Myef2/Rragc/Chmp4b/Stk11	18
GO:0002090	GO:0002090	regulation of receptor internalization	2/280	30/5974	0.413934	0.908672	0.908552	Nsf/Dab2	2
GO:0002824	GO:0002824	positive regulation of adaptive immune response based on somatic recombination of immune receptors built from immunoglobulin superfamily domains	2/280	30/5974	0.413934	0.908672	0.908552	C3/Cyrib	2
GO:0006368	GO:0006368	transcription elongation from RNA polymerase II promoter	2/280	30/5974	0.413934	0.908672	0.908552	Eloc/Dab2	2
GO:0006414	GO:0006414	translational elongation	2/280	30/5974	0.413934	0.908672	0.908552	Tufm/Eif4a3	2
GO:0014909	GO:0014909	smooth muscle cell migration	2/280	30/5974	0.413934	0.908672	0.908552	Fga/Rhoa	2
GO:0034308	GO:0034308	primary alcohol metabolic process	2/280	30/5974	0.413934	0.908672	0.908552	Dab2/Rbp1	2
GO:0048525	GO:0048525	negative regulation of viral process	2/280	30/5974	0.413934	0.908672	0.908552	Gsn/Trim28	2
GO:2000243	GO:2000243	positive regulation of reproductive process	2/280	30/5974	0.413934	0.908672	0.908552	Fam170b/Rac1	2
GO:0009259	GO:0009259	ribonucleotide metabolic process	11/280	213/5974	0.414629	0.908672	0.908552	Cad/Hk2/Ldhd/Acaa2/Nt5c1b/Prps2/Crot/Nudt3/Rhoa/Acsl4/Galk1	11
GO:0002262	GO:0002262	myeloid cell homeostasis	4/280	70/5974	0.417217	0.908672	0.908552	Rps6/Rps24/Mthfd1/Add1	4
GO:0006109	GO:0006109	regulation of carbohydrate metabolic process	4/280	70/5974	0.417217	0.908672	0.908552	Ppp1ca/Ppp1cb/Pask/Stk11	4
GO:0060828	GO:0060828	regulation of canonical Wnt signaling pathway	4/280	70/5974	0.417217	0.908672	0.908552	Ruvbl1/Dab2/Tbl1xr1/Stk11	4
GO:2000377	GO:2000377	regulation of reactive oxygen species metabolic process	4/280	70/5974	0.417217	0.908672	0.908552	Hk2/Lcn2/Prkcd/Rhoa	4
GO:0006813	GO:0006813	potassium ion transport	3/280	50/5974	0.41795	0.908672	0.908552	Cpox/Nsf/Atp1b3	3
GO:0010634	GO:0010634	positive regulation of epithelial cell migration	3/280	50/5974	0.41795	0.908672	0.908552	Lgmn/Lcn2/Rac1	3
GO:0010770	GO:0010770	positive regulation of cell morphogenesis involved in differentiation	3/280	50/5974	0.41795	0.908672	0.908552	Rac1/Dab2/Dbnl	3
GO:0044272	GO:0044272	sulfur compound biosynthetic process	3/280	50/5974	0.41795	0.908672	0.908552	Enoph1/Mthfd1/Acsl4	3
GO:0050680	GO:0050680	negative regulation of epithelial cell proliferation	3/280	50/5974	0.41795	0.908672	0.908552	Dab2/Ift57/Stk11	3
GO:0050796	GO:0050796	regulation of insulin secretion	3/280	50/5974	0.41795	0.908672	0.908552	Rac1/Pde1c/Acsl4	3
GO:0060996	GO:0060996	dendritic spine development	3/280	50/5974	0.41795	0.908672	0.908552	Rac1/Dbnl/Acsl4	3
GO:1903363	GO:1903363	negative regulation of cellular protein catabolic process	3/280	50/5974	0.41795	0.908672	0.908552	Rpl5/Usp25/Clec16a	3
GO:0009117	GO:0009117	nucleotide metabolic process	13/280	255/5974	0.418103	0.908672	0.908552	Cad/Hk2/Dtymk/Ldhd/Acaa2/Nt5c1b/Mthfd1/Prps2/Crot/Nudt3/Rhoa/Acsl4/Galk1	13
GO:0051656	GO:0051656	establishment of organelle localization	10/280	193/5974	0.418743	0.908672	0.908552	Kpnb1/Myh10/Trappc12/Myh9/Dctn2/Chmp4b/Ap3s1/Pex14/Stk11/Pdpk1	10
GO:0006575	GO:0006575	cellular modified amino acid metabolic process	6/280	111/5974	0.420617	0.908672	0.908552	Gpx4/Gstt2/Gsto2/Mgst1/Mthfd1/Crot	6
GO:0050900	GO:0050900	leukocyte migration	6/280	111/5974	0.420617	0.908672	0.908552	Lgmn/Gba/Rac1/Ecm1/Rhoa/Plec	6
GO:0001944	GO:0001944	vasculature development	11/280	214/5974	0.420745	0.908672	0.908552	Hk2/Ptgis/C3/Wars/Ecm1/Myh10/Myh9/Ap2b1/Rhoa/Add1/Stk11	11
GO:0035295	GO:0035295	tube development	16/280	318/5974	0.421443	0.908672	0.908552	Hk2/Ptgis/C3/Prkaca/Lcn2/Tgm2/Wars/Ppp1ca/Ecm1/Spink2/Ift57/Myh9/Mthfd1/Nup50/Rhoa/Add1	16
GO:0009968	GO:0009968	negative regulation of signal transduction	20/280	402/5974	0.423885	0.908672	0.908552	Fga/Lgmn/Prkaca/Gba/Prkcd/Dab2/Nlrx1/Vdac2/Ecm1/Tgfb1i1/Herc4/Acaa2/Fgb/Fgg/Eif4a3/Cyrib/Ybx3/Rhoa/Stk11/Pdpk1	20
GO:0048568	GO:0048568	embryonic organ development	5/280	91/5974	0.424361	0.908672	0.908552	Rac1/Trim28/Rpl10/Ift57/Eif4a3	5
GO:0003341	GO:0003341	cilium movement	7/280	132/5974	0.424623	0.908672	0.908552	Tekt4/Slc22a16/Vps13a/Spag17/Tekt2/Yif1b/Ropn1	7
GO:0030099	GO:0030099	myeloid cell differentiation	7/280	132/5974	0.424623	0.908672	0.908552	Gba/Rps6/Dab2/Rbp1/Lbr/Myh9/Add1	7
GO:0099173	GO:0099173	postsynapse organization	4/280	71/5974	0.427878	0.908672	0.908552	Lgmn/Myh10/Dbnl/Chmp4b	4
GO:0030155	GO:0030155	regulation of cell adhesion	12/280	236/5974	0.428222	0.908672	0.908552	Fga/Gsn/Tgm2/Prkcd/Ppp1cb/Rac1/Dab2/Fgb/Fgg/Cyrib/Rhoa/Coro1c	12
GO:0050821	GO:0050821	protein stabilization	6/280	112/5974	0.429079	0.908672	0.908552	Rpl5/Cct5/Atp1b3/Cdc37/Stx12/Ifi30	6
GO:0006378	GO:0006378	mRNA polyadenylation	2/280	31/5974	0.430363	0.908672	0.908552	Nudt21/Cpsf3	2
GO:0006766	GO:0006766	vitamin metabolic process	2/280	31/5974	0.430363	0.908672	0.908552	Rbp1/Gsto2	2
GO:0009116	GO:0009116	nucleoside metabolic process	2/280	31/5974	0.430363	0.908672	0.908552	Nt5c1b/Prps2	2
GO:0009126	GO:0009126	purine nucleoside monophosphate metabolic process	2/280	31/5974	0.430363	0.908672	0.908552	Nt5c1b/Prps2	2
GO:0015909	GO:0015909	long-chain fatty acid transport	2/280	31/5974	0.430363	0.908672	0.908552	Abcd3/Fabp5	2
GO:0021549	GO:0021549	cerebellum development	2/280	31/5974	0.430363	0.908672	0.908552	Gba/Myh10	2
GO:0030856	GO:0030856	regulation of epithelial cell differentiation	2/280	31/5974	0.430363	0.908672	0.908552	Sgpp1/Add1	2
GO:0032024	GO:0032024	positive regulation of insulin secretion	2/280	31/5974	0.430363	0.908672	0.908552	Rac1/Acsl4	2
GO:0043001	GO:0043001	Golgi to plasma membrane protein transport	2/280	31/5974	0.430363	0.908672	0.908552	Nsf/Vamp3	2
GO:0043631	GO:0043631	RNA polyadenylation	2/280	31/5974	0.430363	0.908672	0.908552	Nudt21/Cpsf3	2
GO:0048260	GO:0048260	positive regulation of receptor-mediated endocytosis	2/280	31/5974	0.430363	0.908672	0.908552	C3/Dab2	2
GO:0051298	GO:0051298	centrosome duplication	2/280	31/5974	0.430363	0.908672	0.908552	Chmp4b/Pdcd6ip	2
GO:0062207	GO:0062207	regulation of pattern recognition receptor signaling pathway	2/280	31/5974	0.430363	0.908672	0.908552	Nlrx1/Pdpk1	2
GO:0072523	GO:0072523	purine-containing compound catabolic process	2/280	31/5974	0.430363	0.908672	0.908552	Nt5c1b/Nudt3	2
GO:0120162	GO:0120162	positive regulation of cold-induced thermogenesis	2/280	31/5974	0.430363	0.908672	0.908552	Lcn2/Fabp5	2
GO:1902017	GO:1902017	regulation of cilium assembly	2/280	31/5974	0.430363	0.908672	0.908552	Odf2/Dynll1	2
GO:2000379	GO:2000379	positive regulation of reactive oxygen species metabolic process	2/280	31/5974	0.430363	0.908672	0.908552	Lcn2/Prkcd	2
GO:0050770	GO:0050770	regulation of axonogenesis	3/280	51/5974	0.430601	0.908672	0.908552	Dbnl/Golga2/Stk11	3
GO:0051302	GO:0051302	regulation of cell division	3/280	51/5974	0.430601	0.908672	0.908552	Prc1/Efhc1/Rhoa	3
GO:0071333	GO:0071333	cellular response to glucose stimulus	3/280	51/5974	0.430601	0.908672	0.908552	Prkaca/Rac1/Pde1c	3
GO:0043066	GO:0043066	negative regulation of apoptotic process	18/280	362/5974	0.43241	0.908672	0.908552	Fga/Lgmn/Lcn2/Gba/Ptma/Prkcd/Rps6/Dab2/Vdac2/Rpl10/Acaa2/Fgb/Fgg/Ppid/Fank1/Ybx3/Rhoa/Pdpk1	18
GO:0016050	GO:0016050	vesicle organization	8/280	154/5974	0.434817	0.908672	0.908552	Vamp3/Ccdc136/Spink2/Chmp4b/Stx12/Snap29/Pdcd6ip/Coro1c	8
GO:0006753	GO:0006753	nucleoside phosphate metabolic process	13/280	258/5974	0.434938	0.908672	0.908552	Cad/Hk2/Dtymk/Ldhd/Acaa2/Nt5c1b/Mthfd1/Prps2/Crot/Nudt3/Rhoa/Acsl4/Galk1	13
GO:0007281	GO:0007281	germ cell development	9/280	175/5974	0.436635	0.908672	0.908552	Prkaca/Rps6/Ccdc136/Spink2/Yif1b/Pacrg/Ropn1/Piwil1/Stk11	9
GO:0030335	GO:0030335	positive regulation of cell migration	9/280	175/5974	0.436635	0.908672	0.908552	Fga/Diaph1/Lgmn/Lcn2/Rac1/Dab2/Cpne3/Rhoa/Cldn3	9
GO:0001914	GO:0001914	regulation of T cell mediated cytotoxicity	1/280	12/5974	0.438188	0.908672	0.908552	Cyrib	1
GO:0001953	GO:0001953	negative regulation of cell-matrix adhesion	1/280	12/5974	0.438188	0.908672	0.908552	Coro1c	1
GO:0002042	GO:0002042	cell migration involved in sprouting angiogenesis	1/280	12/5974	0.438188	0.908672	0.908552	Rhoa	1
GO:0002673	GO:0002673	regulation of acute inflammatory response	1/280	12/5974	0.438188	0.908672	0.908552	C3	1
GO:0002888	GO:0002888	positive regulation of myeloid leukocyte mediated immunity	1/280	12/5974	0.438188	0.908672	0.908552	C3	1
GO:0006007	GO:0006007	glucose catabolic process	1/280	12/5974	0.438188	0.908672	0.908552	Ldha	1
GO:0006301	GO:0006301	postreplication repair	1/280	12/5974	0.438188	0.908672	0.908552	Ube2n	1
GO:0006577	GO:0006577	amino-acid betaine metabolic process	1/280	12/5974	0.438188	0.908672	0.908552	Crot	1
GO:0006620	GO:0006620	posttranslational protein targeting to endoplasmic reticulum membrane	1/280	12/5974	0.438188	0.908672	0.908552	Chmp4b	1
GO:0006884	GO:0006884	cell volume homeostasis	1/280	12/5974	0.438188	0.908672	0.908552	Add1	1
GO:0007039	GO:0007039	protein catabolic process in the vacuole	1/280	12/5974	0.438188	0.908672	0.908552	Vps13a	1
GO:0009129	GO:0009129	pyrimidine nucleoside monophosphate metabolic process	1/280	12/5974	0.438188	0.908672	0.908552	Cad	1
GO:0009158	GO:0009158	ribonucleoside monophosphate catabolic process	1/280	12/5974	0.438188	0.908672	0.908552	Nt5c1b	1
GO:0009220	GO:0009220	pyrimidine ribonucleotide biosynthetic process	1/280	12/5974	0.438188	0.908672	0.908552	Cad	1
GO:0009263	GO:0009263	deoxyribonucleotide biosynthetic process	1/280	12/5974	0.438188	0.908672	0.908552	Dtymk	1
GO:0010569	GO:0010569	regulation of double-strand break repair via homologous recombination	1/280	12/5974	0.438188	0.908672	0.908552	Fus	1
GO:0015740	GO:0015740	C4-dicarboxylate transport	1/280	12/5974	0.438188	0.908672	0.908552	Prkcd	1
GO:0018149	GO:0018149	peptide cross-linking	1/280	12/5974	0.438188	0.908672	0.908552	Tgm2	1
GO:0019081	GO:0019081	viral translation	1/280	12/5974	0.438188	0.908672	0.908552	Pcbp2	1
GO:0021532	GO:0021532	neural tube patterning	1/280	12/5974	0.438188	0.908672	0.908552	Prkaca	1
GO:0021696	GO:0021696	cerebellar cortex morphogenesis	1/280	12/5974	0.438188	0.908672	0.908552	Gba	1
GO:0030850	GO:0030850	prostate gland development	1/280	12/5974	0.438188	0.908672	0.908552	Stk11	1
GO:0031954	GO:0031954	positive regulation of protein autophosphorylation	1/280	12/5974	0.438188	0.908672	0.908552	Rap2b	1
GO:0032069	GO:0032069	regulation of nuclease activity	1/280	12/5974	0.438188	0.908672	0.908552	Prkcd	1
GO:0032094	GO:0032094	response to food	1/280	12/5974	0.438188	0.908672	0.908552	Plec	1
GO:0032835	GO:0032835	glomerulus development	1/280	12/5974	0.438188	0.908672	0.908552	Lamb2	1
GO:0035176	GO:0035176	social behavior	1/280	12/5974	0.438188	0.908672	0.908552	Vps13a	1
GO:0035315	GO:0035315	hair cell differentiation	1/280	12/5974	0.438188	0.908672	0.908552	Rac1	1
GO:0035886	GO:0035886	vascular associated smooth muscle cell differentiation	1/280	12/5974	0.438188	0.908672	0.908552	C3	1
GO:0042133	GO:0042133	neurotransmitter metabolic process	1/280	12/5974	0.438188	0.908672	0.908552	Maoa	1
GO:0043217	GO:0043217	myelin maintenance	1/280	12/5974	0.438188	0.908672	0.908552	Plec	1
GO:0043276	GO:0043276	anoikis	1/280	12/5974	0.438188	0.908672	0.908552	Stk11	1
GO:0043551	GO:0043551	regulation of phosphatidylinositol 3-kinase activity	1/280	12/5974	0.438188	0.908672	0.908552	Rac1	1
GO:0045292	GO:0045292	mRNA cis splicing, via spliceosome	1/280	12/5974	0.438188	0.908672	0.908552	Psip1	1
GO:0045445	GO:0045445	myoblast differentiation	1/280	12/5974	0.438188	0.908672	0.908552	Plec	1
GO:0045601	GO:0045601	regulation of endothelial cell differentiation	1/280	12/5974	0.438188	0.908672	0.908552	Add1	1
GO:0045682	GO:0045682	regulation of epidermis development	1/280	12/5974	0.438188	0.908672	0.908552	Sgpp1	1
GO:0045777	GO:0045777	positive regulation of blood pressure	1/280	12/5974	0.438188	0.908672	0.908552	Rhoa	1
GO:0046174	GO:0046174	polyol catabolic process	1/280	12/5974	0.438188	0.908672	0.908552	Nudt3	1
GO:0046425	GO:0046425	regulation of receptor signaling pathway via JAK-STAT	1/280	12/5974	0.438188	0.908672	0.908552	Rac1	1
GO:0046653	GO:0046653	tetrahydrofolate metabolic process	1/280	12/5974	0.438188	0.908672	0.908552	Mthfd1	1
GO:0046717	GO:0046717	acid secretion	1/280	12/5974	0.438188	0.908672	0.908552	Slc22a16	1
GO:0050996	GO:0050996	positive regulation of lipid catabolic process	1/280	12/5974	0.438188	0.908672	0.908552	Prkcd	1
GO:0051791	GO:0051791	medium-chain fatty acid metabolic process	1/280	12/5974	0.438188	0.908672	0.908552	Crot	1
GO:0060389	GO:0060389	pathway-restricted SMAD protein phosphorylation	1/280	12/5974	0.438188	0.908672	0.908552	Dab2	1
GO:0060986	GO:0060986	endocrine hormone secretion	1/280	12/5974	0.438188	0.908672	0.908552	Dab2	1
GO:0071480	GO:0071480	cellular response to gamma radiation	1/280	12/5974	0.438188	0.908672	0.908552	Xrcc6	1
GO:0097484	GO:0097484	dendrite extension	1/280	12/5974	0.438188	0.908672	0.908552	Stk11	1
GO:1901570	GO:1901570	fatty acid derivative biosynthetic process	1/280	12/5974	0.438188	0.908672	0.908552	Acsl4	1
GO:1902186	GO:1902186	regulation of viral release from host cell	1/280	12/5974	0.438188	0.908672	0.908552	Trim28	1
GO:1903146	GO:1903146	regulation of autophagy of mitochondrion	1/280	12/5974	0.438188	0.908672	0.908552	Clec16a	1
GO:1903427	GO:1903427	negative regulation of reactive oxygen species biosynthetic process	1/280	12/5974	0.438188	0.908672	0.908552	Rhoa	1
GO:1904037	GO:1904037	positive regulation of epithelial cell apoptotic process	1/280	12/5974	0.438188	0.908672	0.908552	Gsn	1
GO:1904263	GO:1904263	positive regulation of TORC1 signaling	1/280	12/5974	0.438188	0.908672	0.908552	Clec16a	1
GO:1904292	GO:1904292	regulation of ERAD pathway	1/280	12/5974	0.438188	0.908672	0.908552	Usp25	1
GO:1904706	GO:1904706	negative regulation of vascular associated smooth muscle cell proliferation	1/280	12/5974	0.438188	0.908672	0.908552	Rhoa	1
GO:1904888	GO:1904888	cranial skeletal system development	1/280	12/5974	0.438188	0.908672	0.908552	Eif4a3	1
GO:1904892	GO:1904892	regulation of receptor signaling pathway via STAT	1/280	12/5974	0.438188	0.908672	0.908552	Rac1	1
GO:0022900	GO:0022900	electron transport chain	4/280	72/5974	0.438489	0.908672	0.908552	COX3/Gba/Cox7c/Plec	4
GO:0045930	GO:0045930	negative regulation of mitotic cell cycle	4/280	72/5974	0.438489	0.908672	0.908552	Rps6/Rpl24/Stk33/Bub3	4
GO:0051261	GO:0051261	protein depolymerization	4/280	72/5974	0.438489	0.908672	0.908552	Gsn/Capzb/Svil/Add1	4
GO:0070585	GO:0070585	protein localization to mitochondrion	4/280	72/5974	0.438489	0.908672	0.908552	Mipep/Hk2/Pdcd5/Samm50	4
GO:0090316	GO:0090316	positive regulation of intracellular protein transport	4/280	72/5974	0.438489	0.908672	0.908552	Prkaca/Prkcd/Pdcd5/Trim28	4
GO:1903313	GO:1903313	positive regulation of mRNA metabolic process	4/280	72/5974	0.438489	0.908672	0.908552	Hnrnpd/Eif4a3/Nudt21/Dazap1	4
GO:1903364	GO:1903364	positive regulation of cellular protein catabolic process	4/280	72/5974	0.438489	0.908672	0.908552	Gba/Rad23a/Rbx1/Dab2	4
GO:0002521	GO:0002521	leukocyte differentiation	7/280	134/5974	0.440152	0.908672	0.908552	Gba/Xrcc6/Rps6/Rbp1/Lbr/Rhoa/Stk11	7
GO:0007264	GO:0007264	small GTPase mediated signal transduction	8/280	155/5974	0.442036	0.908672	0.908552	Rap2b/Rac1/Kpnb1/G3bp2/Trim28/Dbnl/Cyrib/Rhoa	8
GO:0030317	GO:0030317	flagellated sperm motility	5/280	93/5974	0.443043	0.908672	0.908552	Slc22a16/Vps13a/Tekt2/Yif1b/Ropn1	5
GO:0003002	GO:0003002	regionalization	3/280	52/5974	0.443153	0.908672	0.908552	C3/Prkaca/Ift57	3
GO:0007224	GO:0007224	smoothened signaling pathway	3/280	52/5974	0.443153	0.908672	0.908552	Prkaca/Herc4/Ift57	3
GO:0031110	GO:0031110	regulation of microtubule polymerization or depolymerization	3/280	52/5974	0.443153	0.908672	0.908552	Capzb/Rac1/Prune1	3
GO:0032231	GO:0032231	regulation of actin filament bundle assembly	3/280	52/5974	0.443153	0.908672	0.908552	Rac1/Rhoa/Sorbs3	3
GO:0034767	GO:0034767	positive regulation of ion transmembrane transport	3/280	52/5974	0.443153	0.908672	0.908552	Lcn2/Cox17/Atp1b3	3
GO:0046661	GO:0046661	male sex differentiation	3/280	52/5974	0.443153	0.908672	0.908552	Spink2/Ybx3/Adam24	3
GO:0071326	GO:0071326	cellular response to monosaccharide stimulus	3/280	52/5974	0.443153	0.908672	0.908552	Prkaca/Rac1/Pde1c	3
GO:0071331	GO:0071331	cellular response to hexose stimulus	3/280	52/5974	0.443153	0.908672	0.908552	Prkaca/Rac1/Pde1c	3
GO:0051272	GO:0051272	positive regulation of cellular component movement	10/280	197/5974	0.444439	0.908672	0.908552	Fga/Diaph1/Lgmn/Lcn2/Rac1/Dab2/Cpne3/Rhoa/Stk11/Cldn3	10
GO:0006672	GO:0006672	ceramide metabolic process	2/280	32/5974	0.446545	0.908672	0.908552	Gba/Prkcd	2
GO:0007032	GO:0007032	endosome organization	2/280	32/5974	0.446545	0.908672	0.908552	Stx12/Coro1c	2
GO:0010507	GO:0010507	negative regulation of autophagy	2/280	32/5974	0.446545	0.908672	0.908552	Clec16a/Chmp4b	2
GO:0022037	GO:0022037	metencephalon development	2/280	32/5974	0.446545	0.908672	0.908552	Gba/Myh10	2
GO:0031122	GO:0031122	cytoplasmic microtubule organization	2/280	32/5974	0.446545	0.908672	0.908552	Kpnb1/Rhoa	2
GO:0043489	GO:0043489	RNA stabilization	2/280	32/5974	0.446545	0.908672	0.908552	Fus/Hnrnpd	2
GO:0043903	GO:0043903	regulation of biological process involved in symbiotic interaction	2/280	32/5974	0.446545	0.908672	0.908552	Gsn/Trim28	2
GO:0048278	GO:0048278	vesicle docking	2/280	32/5974	0.446545	0.908672	0.908552	Nsf/Stx12	2
GO:0048814	GO:0048814	regulation of dendrite morphogenesis	2/280	32/5974	0.446545	0.908672	0.908552	Dbnl/Stk11	2
GO:0055013	GO:0055013	cardiac muscle cell development	2/280	32/5974	0.446545	0.908672	0.908552	Myh10/Plec	2
GO:1901222	GO:1901222	regulation of NIK/NF-kappaB signaling	2/280	32/5974	0.446545	0.908672	0.908552	1700037H04Rik/Rhoa	2
GO:0001822	GO:0001822	kidney development	4/280	73/5974	0.449044	0.908672	0.908552	Ap1b1/Lamb2/Ap2b1/Rhoa	4
GO:0001894	GO:0001894	tissue homeostasis	4/280	73/5974	0.449044	0.908672	0.908552	Rac1/Chmp4b/Add1/Stk11	4
GO:0009132	GO:0009132	nucleoside diphosphate metabolic process	4/280	73/5974	0.449044	0.908672	0.908552	Cad/Hk2/Dtymk/Galk1	4
GO:0045088	GO:0045088	regulation of innate immune response	4/280	73/5974	0.449044	0.908672	0.908552	Xrcc6/Nlrx1/Cdc37/Sfpq	4
GO:0001667	GO:0001667	ameboidal-type cell migration	8/280	156/5974	0.449243	0.908672	0.908552	Lgmn/Lcn2/Rac1/Myh9/Rhoa/Plec/Coro1c/Pdpk1	8
GO:0003013	GO:0003013	circulatory system process	8/280	156/5974	0.449243	0.908672	0.908552	Fga/Mgll/Gsn/Fabp5/Fgb/Fgg/Rhoa/Plec	8
GO:0007059	GO:0007059	chromosome segregation	8/280	156/5974	0.449243	0.908672	0.908552	Kpnb1/Banf2/Trappc12/Sfpq/Prc1/Dctn2/Chmp4b/Bub3	8
GO:0071363	GO:0071363	cellular response to growth factor stimulus	9/280	177/5974	0.450189	0.908672	0.908552	Lgmn/Pdcd5/Dtymk/Dab2/Tgfb1i1/Zyx/Cpne3/1700037H04Rik/Stk11	9
GO:0009410	GO:0009410	response to xenobiotic stimulus	5/280	94/5974	0.452332	0.908672	0.908552	Lcn2/Gsto2/Mgst1/Crot/Rhoa	5
GO:0030336	GO:0030336	negative regulation of cell migration	5/280	94/5974	0.452332	0.908672	0.908552	Rap2b/Rac1/Rhoa/Coro1c/Cldn3	5
GO:0070371	GO:0070371	ERK1 and ERK2 cascade	5/280	94/5974	0.452332	0.908672	0.908552	Fga/C3/Dab2/Fgb/Fgg	5
GO:2000116	GO:2000116	regulation of cysteine-type endopeptidase activity	5/280	94/5974	0.452332	0.908672	0.908552	Lgmn/Gsn/Pdcd5/Ift57/Rhoa	5
GO:0016055	GO:0016055	Wnt signaling pathway	6/280	115/5974	0.454339	0.908672	0.908552	Ruvbl1/Rac1/Dab2/Tgfb1i1/Tbl1xr1/Stk11	6
GO:0010557	GO:0010557	positive regulation of macromolecule biosynthetic process	23/280	472/5974	0.454474	0.908672	0.908552	Gcn1/Sub1/Xrcc6/Stat4/Rpl5/Pcbp1/Rac1/Cct5/Eloc/Mllt11/Dab2/Spag8/Hnrnpd/Pcbp2/Tgfb1i1/Trim28/Tbl1xr1/Sfpq/Eif4a3/Psip1/Rtraf/Pcbd2/Fank1	23
GO:0001764	GO:0001764	neuron migration	3/280	53/5974	0.455596	0.908672	0.908552	Rac1/Myh10/Tubb2a	3
GO:0006626	GO:0006626	protein targeting to mitochondrion	3/280	53/5974	0.455596	0.908672	0.908552	Mipep/Pdcd5/Samm50	3
GO:0021543	GO:0021543	pallium development	3/280	53/5974	0.455596	0.908672	0.908552	Rac1/Efhc1/Rhoa	3
GO:0031623	GO:0031623	receptor internalization	3/280	53/5974	0.455596	0.908672	0.908552	Nsf/Dab2/Ap2b1	3
GO:0071322	GO:0071322	cellular response to carbohydrate stimulus	3/280	53/5974	0.455596	0.908672	0.908552	Prkaca/Rac1/Pde1c	3
GO:0042176	GO:0042176	regulation of protein catabolic process	10/280	199/5974	0.457251	0.908672	0.908552	Prkaca/Gba/Nsf/Rpl5/Rad23a/Usp25/Rbx1/Dab2/Clec16a/Psmd2	10
GO:0043588	GO:0043588	skin development	4/280	74/5974	0.459536	0.908672	0.908552	Gba/Flnb/Sgpp1/Plec	4
GO:0043085	GO:0043085	positive regulation of catalytic activity	19/280	389/5974	0.460576	0.908672	0.908552	Gcn1/Lgmn/Gsn/Xrcc6/Rps2/Prkcd/Rpl5/Cox17/Pdcd5/Ube2n/Rac1/Atp1b3/Hnrnpd/Ift57/Rhoa/Stk11/Skp1/Coro1c/Cldn3	19
GO:1903131	GO:1903131	mononuclear cell differentiation	5/280	95/5974	0.46158	0.908672	0.908552	Gba/Xrcc6/Rps6/Rhoa/Stk11	5
GO:0006826	GO:0006826	iron ion transport	2/280	33/5974	0.462468	0.908672	0.908552	Lcn2/Pgrmc2	2
GO:0014812	GO:0014812	muscle cell migration	2/280	33/5974	0.462468	0.908672	0.908552	Fga/Rhoa	2
GO:0015718	GO:0015718	monocarboxylic acid transport	2/280	33/5974	0.462468	0.908672	0.908552	Abcd3/Acsl4	2
GO:0030032	GO:0030032	lamellipodium assembly	2/280	33/5974	0.462468	0.908672	0.908552	Capzb/Rac1	2
GO:0032414	GO:0032414	positive regulation of ion transmembrane transporter activity	2/280	33/5974	0.462468	0.908672	0.908552	Cox17/Atp1b3	2
GO:0043525	GO:0043525	positive regulation of neuron apoptotic process	2/280	33/5974	0.462468	0.908672	0.908552	Lcn2/Rhoa	2
GO:0045446	GO:0045446	endothelial cell differentiation	2/280	33/5974	0.462468	0.908672	0.908552	Add1/Cldn3	2
GO:0070252	GO:0070252	actin-mediated cell contraction	2/280	33/5974	0.462468	0.908672	0.908552	Gsn/Myl6	2
GO:0071229	GO:0071229	cellular response to acid chemical	2/280	33/5974	0.462468	0.908672	0.908552	Rragc/Plec	2
GO:0090090	GO:0090090	negative regulation of canonical Wnt signaling pathway	2/280	33/5974	0.462468	0.908672	0.908552	Dab2/Stk11	2
GO:0090263	GO:0090263	positive regulation of canonical Wnt signaling pathway	2/280	33/5974	0.462468	0.908672	0.908552	Ruvbl1/Tbl1xr1	2
GO:0198738	GO:0198738	cell-cell signaling by wnt	6/280	116/5974	0.462706	0.908672	0.908552	Ruvbl1/Rac1/Dab2/Tgfb1i1/Tbl1xr1/Stk11	6
GO:0010608	GO:0010608	posttranscriptional regulation of gene expression	13/280	263/5974	0.462958	0.908672	0.908552	Gcn1/Rpl5/Fus/Ppp1ca/Eif5b/Hnrnpd/Cdc37/Rpl10/Eif2a/Myef2/Eif4a3/Nudt21/Piwil1	13
GO:0009314	GO:0009314	response to radiation	7/280	137/5974	0.463318	0.908672	0.908552	Xrcc6/Prkcd/Ppp1ca/Ppp1cb/Ppp1cc/Ppid/Stk11	7
GO:1901214	GO:1901214	regulation of neuron death	7/280	137/5974	0.463318	0.908672	0.908552	Lgmn/Lcn2/Gba/Chmp4b/Ap2b1/Rhoa/Pdpk1	7
GO:0001568	GO:0001568	blood vessel development	10/280	200/5974	0.463642	0.908672	0.908552	Hk2/Ptgis/C3/Wars/Ecm1/Myh10/Myh9/Ap2b1/Rhoa/Add1	10
GO:0001835	GO:0001835	blastocyst hatching	1/280	13/5974	0.464573	0.908672	0.908552	Tbl1xr1	1
GO:0001947	GO:0001947	heart looping	1/280	13/5974	0.464573	0.908672	0.908552	Ift57	1
GO:0002066	GO:0002066	columnar/cuboidal epithelial cell development	1/280	13/5974	0.464573	0.908672	0.908552	Pdpk1	1
GO:0002092	GO:0002092	positive regulation of receptor internalization	1/280	13/5974	0.464573	0.908672	0.908552	Dab2	1
GO:0002548	GO:0002548	monocyte chemotaxis	1/280	13/5974	0.464573	0.908672	0.908552	Lgmn	1
GO:0006625	GO:0006625	protein targeting to peroxisome	1/280	13/5974	0.464573	0.908672	0.908552	Pex14	1
GO:0007435	GO:0007435	salivary gland morphogenesis	1/280	13/5974	0.464573	0.908672	0.908552	Tgm2	1
GO:0007520	GO:0007520	myoblast fusion	1/280	13/5974	0.464573	0.908672	0.908552	Myh9	1
GO:0008299	GO:0008299	isoprenoid biosynthetic process	1/280	13/5974	0.464573	0.908672	0.908552	Rbp1	1
GO:0009219	GO:0009219	pyrimidine deoxyribonucleotide metabolic process	1/280	13/5974	0.464573	0.908672	0.908552	Dtymk	1
GO:0010390	GO:0010390	histone monoubiquitination	1/280	13/5974	0.464573	0.908672	0.908552	Skp1	1
GO:0010667	GO:0010667	negative regulation of cardiac muscle cell apoptotic process	1/280	13/5974	0.464573	0.908672	0.908552	Pdpk1	1
GO:0010922	GO:0010922	positive regulation of phosphatase activity	1/280	13/5974	0.464573	0.908672	0.908552	Rpl5	1
GO:0015695	GO:0015695	organic cation transport	1/280	13/5974	0.464573	0.908672	0.908552	Slc22a16	1
GO:0015936	GO:0015936	coenzyme A metabolic process	1/280	13/5974	0.464573	0.908672	0.908552	Crot	1
GO:0016202	GO:0016202	regulation of striated muscle tissue development	1/280	13/5974	0.464573	0.908672	0.908552	Ybx3	1
GO:0021799	GO:0021799	cerebral cortex radially oriented cell migration	1/280	13/5974	0.464573	0.908672	0.908552	Rac1	1
GO:0022011	GO:0022011	myelination in peripheral nervous system	1/280	13/5974	0.464573	0.908672	0.908552	Plec	1
GO:0032292	GO:0032292	peripheral nervous system axon ensheathment	1/280	13/5974	0.464573	0.908672	0.908552	Plec	1
GO:0032309	GO:0032309	icosanoid secretion	1/280	13/5974	0.464573	0.908672	0.908552	Acsl4	1
GO:0032801	GO:0032801	receptor catabolic process	1/280	13/5974	0.464573	0.908672	0.908552	Lgmn	1
GO:0032928	GO:0032928	regulation of superoxide anion generation	1/280	13/5974	0.464573	0.908672	0.908552	Prkcd	1
GO:0033522	GO:0033522	histone H2A ubiquitination	1/280	13/5974	0.464573	0.908672	0.908552	Skp1	1
GO:0034331	GO:0034331	cell junction maintenance	1/280	13/5974	0.464573	0.908672	0.908552	Cldn3	1
GO:0034587	GO:0034587	piRNA metabolic process	1/280	13/5974	0.464573	0.908672	0.908552	Piwil1	1
GO:0035188	GO:0035188	hatching	1/280	13/5974	0.464573	0.908672	0.908552	Tbl1xr1	1
GO:0035337	GO:0035337	fatty-acyl-CoA metabolic process	1/280	13/5974	0.464573	0.908672	0.908552	Acsl4	1
GO:0039529	GO:0039529	RIG-I signaling pathway	1/280	13/5974	0.464573	0.908672	0.908552	Nlrx1	1
GO:0044848	GO:0044848	biological phase	1/280	13/5974	0.464573	0.908672	0.908552	Piwil1	1
GO:0045214	GO:0045214	sarcomere organization	1/280	13/5974	0.464573	0.908672	0.908552	Plec	1
GO:0045724	GO:0045724	positive regulation of cilium assembly	1/280	13/5974	0.464573	0.908672	0.908552	Dynll1	1
GO:0045730	GO:0045730	respiratory burst	1/280	13/5974	0.464573	0.908672	0.908552	Rac1	1
GO:0046326	GO:0046326	positive regulation of glucose import	1/280	13/5974	0.464573	0.908672	0.908552	Prkcd	1
GO:0046337	GO:0046337	phosphatidylethanolamine metabolic process	1/280	13/5974	0.464573	0.908672	0.908552	Pisd	1
GO:0046676	GO:0046676	negative regulation of insulin secretion	1/280	13/5974	0.464573	0.908672	0.908552	Pde1c	1
GO:0048634	GO:0048634	regulation of muscle organ development	1/280	13/5974	0.464573	0.908672	0.908552	Ybx3	1
GO:0048706	GO:0048706	embryonic skeletal system development	1/280	13/5974	0.464573	0.908672	0.908552	Eif4a3	1
GO:0051291	GO:0051291	protein heterooligomerization	1/280	13/5974	0.464573	0.908672	0.908552	Nudt21	1
GO:0051703	GO:0051703	biological process involved in intraspecies interaction between organisms	1/280	13/5974	0.464573	0.908672	0.908552	Vps13a	1
GO:0051900	GO:0051900	regulation of mitochondrial depolarization	1/280	13/5974	0.464573	0.908672	0.908552	Mllt11	1
GO:0061615	GO:0061615	glycolytic process through fructose-6-phosphate	1/280	13/5974	0.464573	0.908672	0.908552	Galk1	1
GO:0061756	GO:0061756	leukocyte adhesion to vascular endothelial cell	1/280	13/5974	0.464573	0.908672	0.908552	Rhoa	1
GO:0070266	GO:0070266	necroptotic process	1/280	13/5974	0.464573	0.908672	0.908552	Ybx3	1
GO:0071276	GO:0071276	cellular response to cadmium ion	1/280	13/5974	0.464573	0.908672	0.908552	Gsn	1
GO:0071684	GO:0071684	organism emergence from protective structure	1/280	13/5974	0.464573	0.908672	0.908552	Tbl1xr1	1
GO:0072662	GO:0072662	protein localization to peroxisome	1/280	13/5974	0.464573	0.908672	0.908552	Pex14	1
GO:0072663	GO:0072663	establishment of protein localization to peroxisome	1/280	13/5974	0.464573	0.908672	0.908552	Pex14	1
GO:0089718	GO:0089718	amino acid import across plasma membrane	1/280	13/5974	0.464573	0.908672	0.908552	Prkcd	1
GO:0120163	GO:0120163	negative regulation of cold-induced thermogenesis	1/280	13/5974	0.464573	0.908672	0.908552	Stk11	1
GO:1901673	GO:1901673	regulation of mitotic spindle assembly	1/280	13/5974	0.464573	0.908672	0.908552	Chmp4b	1
GO:1903541	GO:1903541	regulation of exosomal secretion	1/280	13/5974	0.464573	0.908672	0.908552	Pdcd6ip	1
GO:1903747	GO:1903747	regulation of establishment of protein localization to mitochondrion	1/280	13/5974	0.464573	0.908672	0.908552	Pdcd5	1
GO:1990000	GO:1990000	amyloid fibril formation	1/280	13/5974	0.464573	0.908672	0.908552	Gsn	1
GO:1990573	GO:1990573	potassium ion import across plasma membrane	1/280	13/5974	0.464573	0.908672	0.908552	Atp1b3	1
GO:2000142	GO:2000142	regulation of DNA-templated transcription, initiation	1/280	13/5974	0.464573	0.908672	0.908552	Sub1	1
GO:0032880	GO:0032880	regulation of protein localization	19/280	390/5974	0.465216	0.908672	0.908552	Fga/Prkaca/Gsn/Prkcd/Pdcd5/Rac1/Cct5/Dab2/Lcp1/Myh10/Trim28/Pde1c/Fgb/Trappc12/Fgg/Ppid/Ap2b1/Acsl4/Stk11	19
GO:0001659	GO:0001659	temperature homeostasis	3/280	54/5974	0.467923	0.908672	0.908552	Lcn2/Fabp5/Stk11	3
GO:0016241	GO:0016241	regulation of macroautophagy	3/280	54/5974	0.467923	0.908672	0.908552	Pafah1b2/Clec16a/Chmp4b	3
GO:1903531	GO:1903531	negative regulation of secretion by cell	3/280	54/5974	0.467923	0.908672	0.908552	Vamp3/Pde1c/Acsl4	3
GO:0019693	GO:0019693	ribose phosphate metabolic process	11/280	222/5974	0.469561	0.908672	0.908552	Cad/Hk2/Ldhd/Acaa2/Nt5c1b/Prps2/Crot/Nudt3/Rhoa/Acsl4/Galk1	11
GO:0031345	GO:0031345	negative regulation of cell projection organization	4/280	75/5974	0.469959	0.908672	0.908552	Prkcd/Capzb/Dab2/Rhoa	4
GO:0097722	GO:0097722	sperm motility	5/280	96/5974	0.470782	0.908672	0.908552	Slc22a16/Vps13a/Tekt2/Yif1b/Ropn1	5
GO:0050808	GO:0050808	synapse organization	7/280	138/5974	0.470995	0.908672	0.908552	Lgmn/C3/Lamb2/Myh10/Dbnl/Chmp4b/Rhoa	7
GO:0072594	GO:0072594	establishment of protein localization to organelle	12/280	244/5974	0.474874	0.908672	0.908552	Mipep/Hk2/Prkcd/Pdcd5/Kpnb1/Cct5/Vps13a/Trim28/Samm50/Chmp4b/Nup50/Pex14	12
GO:0006281	GO:0006281	DNA repair	10/280	202/5974	0.476388	0.908672	0.908552	Xrcc6/Rad23a/Fus/Ruvbl1/Ube2n/Rbx1/Trim28/Sfpq/Recql/Actl6a	10
GO:0009150	GO:0009150	purine ribonucleotide metabolic process	10/280	202/5974	0.476388	0.908672	0.908552	Hk2/Ldhd/Acaa2/Nt5c1b/Prps2/Crot/Nudt3/Rhoa/Acsl4/Galk1	10
GO:0051345	GO:0051345	positive regulation of hydrolase activity	10/280	202/5974	0.476388	0.908672	0.908552	Lgmn/Gsn/Prkcd/Rpl5/Pdcd5/Atp1b3/Ift57/Rhoa/Coro1c/Cldn3	10
GO:0016570	GO:0016570	histone modification	8/280	160/5974	0.477908	0.908672	0.908552	Prkcd/Fbl/Ruvbl1/Ube2n/Tbl1xr1/Sfpq/Skp1/Actl6a	8
GO:0002688	GO:0002688	regulation of leukocyte chemotaxis	2/280	34/5974	0.47812	0.908672	0.908552	Lgmn/Rac1	2
GO:0002708	GO:0002708	positive regulation of lymphocyte mediated immunity	2/280	34/5974	0.47812	0.908672	0.908552	C3/Cyrib	2
GO:0006094	GO:0006094	gluconeogenesis	2/280	34/5974	0.47812	0.908672	0.908552	Gpd2/Stk11	2
GO:0006278	GO:0006278	RNA-dependent DNA biosynthetic process	2/280	34/5974	0.47812	0.908672	0.908552	Cct5/Nhp2	2
GO:0007004	GO:0007004	telomere maintenance via telomerase	2/280	34/5974	0.47812	0.908672	0.908552	Cct5/Nhp2	2
GO:0033143	GO:0033143	regulation of intracellular steroid hormone receptor signaling pathway	2/280	34/5974	0.47812	0.908672	0.908552	Dab2/Rhoa	2
GO:0055006	GO:0055006	cardiac cell development	2/280	34/5974	0.47812	0.908672	0.908552	Myh10/Plec	2
GO:0060998	GO:0060998	regulation of dendritic spine development	2/280	34/5974	0.47812	0.908672	0.908552	Rac1/Dbnl	2
GO:0071901	GO:0071901	negative regulation of protein serine/threonine kinase activity	2/280	34/5974	0.47812	0.908672	0.908552	Gba/Prkcd	2
GO:1902369	GO:1902369	negative regulation of RNA catabolic process	2/280	34/5974	0.47812	0.908672	0.908552	Fus/Hnrnpd	2
GO:1905515	GO:1905515	non-motile cilium assembly	2/280	34/5974	0.47812	0.908672	0.908552	Dynll1/Ift57	2
GO:0051960	GO:0051960	regulation of nervous system development	7/280	139/5974	0.478646	0.908672	0.908552	Tgm2/Xrcc6/Ppp1cc/Dbnl/Prune1/Golga2/Stk11	7
GO:1903829	GO:1903829	positive regulation of cellular protein localization	7/280	139/5974	0.478646	0.908672	0.908552	Prkcd/Pdcd5/Cct5/Trim28/Trappc12/Ap2b1/Stk11	7
GO:0001933	GO:0001933	negative regulation of protein phosphorylation	6/280	118/5974	0.47934	0.908672	0.908552	Gba/Prkcd/Wars/Rtraf/Plec/Coro1c	6
GO:0016477	GO:0016477	cell migration	23/280	478/5974	0.479875	0.908672	0.908552	Fga/Diaph1/Lgmn/Lcn2/Gba/Prkcd/Rap2b/Rac1/Dab2/Lcp1/Lamb2/Ecm1/Myh10/Tubb2a/Cpne3/Myh9/Cyrib/Efhc1/Rhoa/Plec/Coro1c/Cldn3/Pdpk1	23
GO:0043523	GO:0043523	regulation of neuron apoptotic process	5/280	97/5974	0.479936	0.908672	0.908552	Lgmn/Lcn2/Gba/Rhoa/Pdpk1	5
GO:0002573	GO:0002573	myeloid leukocyte differentiation	3/280	55/5974	0.480124	0.908672	0.908552	Gba/Rbp1/Lbr	3
GO:0098739	GO:0098739	import across plasma membrane	3/280	55/5974	0.480124	0.908672	0.908552	Lcn2/Prkcd/Atp1b3	3
GO:1905037	GO:1905037	autophagosome organization	3/280	55/5974	0.480124	0.908672	0.908552	Gba/Chmp4b/Stx12	3
GO:0008544	GO:0008544	epidermis development	4/280	76/5974	0.48031	0.908672	0.908552	Rac1/Flnb/Sgpp1/Plec	4
GO:0060070	GO:0060070	canonical Wnt signaling pathway	4/280	76/5974	0.48031	0.908672	0.908552	Ruvbl1/Dab2/Tbl1xr1/Stk11	4
GO:0022412	GO:0022412	cellular process involved in reproduction in multicellular organism	11/280	224/5974	0.481683	0.908672	0.908552	Prkaca/Rps6/Ccdc136/Spink2/Yif1b/Lyzl4/Izumo1/Pacrg/Ropn1/Piwil1/Stk11	11
GO:0051094	GO:0051094	positive regulation of developmental process	19/280	394/5974	0.483742	0.908672	0.908552	Hk2/Ptgis/C3/Lcn2/Tgm2/Xrcc6/Rac1/Ppp1cc/Dab2/Ecm1/Tgfb1i1/Dbnl/Golga2/Nudt21/Ybx3/Rhoa/Add1/Stk11/Coro1c	19
GO:0006790	GO:0006790	sulfur compound metabolic process	9/280	182/5974	0.48385	0.908672	0.908552	Gpx4/Gstt2/Enoph1/Acaa2/Gsto2/Mgst1/Mthfd1/Acsl4/Nfs1	9
GO:0080134	GO:0080134	regulation of response to stress	22/280	458/5974	0.485111	0.908672	0.908552	Fga/Ptgis/Ddt/Mgll/Gpx4/C3/Xrcc6/Prkcd/Serpinc1/Fus/Usp25/Ube2n/Dab2/Nlrx1/Cdc37/Pcbp2/Trim28/Fgb/Fgg/Sfpq/Ybx3/Cldn3	22
GO:0008202	GO:0008202	steroid metabolic process	6/280	119/5974	0.487602	0.908672	0.908552	Gba/Abcd3/Dab2/Cyb5r2/Lbr/Acbd3	6
GO:1903047	GO:1903047	mitotic cell cycle process	14/280	289/5974	0.489483	0.908672	0.908552	Rps6/Kpnb1/Myh10/Rpl24/Golga2/Stk33/Prc1/Dctn2/Nasp/Chmp4b/Efhc1/Rhoa/Pdcd6ip/Bub3	14
GO:0000462	GO:0000462	maturation of SSU-rRNA from tricistronic rRNA transcript (SSU-rRNA, 5.8S rRNA, LSU-rRNA)	1/280	14/5974	0.489723	0.908672	0.908552	Rps8	1
GO:0002082	GO:0002082	regulation of oxidative phosphorylation	1/280	14/5974	0.489723	0.908672	0.908552	Rhoa	1
GO:0002711	GO:0002711	positive regulation of T cell mediated immunity	1/280	14/5974	0.489723	0.908672	0.908552	Cyrib	1
GO:0002714	GO:0002714	positive regulation of B cell mediated immunity	1/280	14/5974	0.489723	0.908672	0.908552	C3	1
GO:0002891	GO:0002891	positive regulation of immunoglobulin mediated immune response	1/280	14/5974	0.489723	0.908672	0.908552	C3	1
GO:0003044	GO:0003044	regulation of systemic arterial blood pressure mediated by a chemical signal	1/280	14/5974	0.489723	0.908672	0.908552	Rhoa	1
GO:0003143	GO:0003143	embryonic heart tube morphogenesis	1/280	14/5974	0.489723	0.908672	0.908552	Ift57	1
GO:0006167	GO:0006167	AMP biosynthetic process	1/280	14/5974	0.489723	0.908672	0.908552	Prps2	1
GO:0006379	GO:0006379	mRNA cleavage	1/280	14/5974	0.489723	0.908672	0.908552	Nudt21	1
GO:0006656	GO:0006656	phosphatidylcholine biosynthetic process	1/280	14/5974	0.489723	0.908672	0.908552	Fabp5	1
GO:0006929	GO:0006929	substrate-dependent cell migration	1/280	14/5974	0.489723	0.908672	0.908552	Myh10	1
GO:0007431	GO:0007431	salivary gland development	1/280	14/5974	0.489723	0.908672	0.908552	Tgm2	1
GO:0007588	GO:0007588	excretion	1/280	14/5974	0.489723	0.908672	0.908552	Dab2	1
GO:0008206	GO:0008206	bile acid metabolic process	1/280	14/5974	0.489723	0.908672	0.908552	Abcd3	1
GO:0009125	GO:0009125	nucleoside monophosphate catabolic process	1/280	14/5974	0.489723	0.908672	0.908552	Nt5c1b	1
GO:0009226	GO:0009226	nucleotide-sugar biosynthetic process	1/280	14/5974	0.489723	0.908672	0.908552	Uap1	1
GO:0010664	GO:0010664	negative regulation of striated muscle cell apoptotic process	1/280	14/5974	0.489723	0.908672	0.908552	Pdpk1	1
GO:0016137	GO:0016137	glycoside metabolic process	1/280	14/5974	0.489723	0.908672	0.908552	Gba	1
GO:0030859	GO:0030859	polarized epithelial cell differentiation	1/280	14/5974	0.489723	0.908672	0.908552	Rhoa	1
GO:0031507	GO:0031507	heterochromatin assembly	1/280	14/5974	0.489723	0.908672	0.908552	Trim28	1
GO:0032369	GO:0032369	negative regulation of lipid transport	1/280	14/5974	0.489723	0.908672	0.908552	Acsl4	1
GO:0032469	GO:0032469	endoplasmic reticulum calcium ion homeostasis	1/280	14/5974	0.489723	0.908672	0.908552	Tgm2	1
GO:0033006	GO:0033006	regulation of mast cell activation involved in immune response	1/280	14/5974	0.489723	0.908672	0.908552	Pdpk1	1
GO:0034389	GO:0034389	lipid droplet organization	1/280	14/5974	0.489723	0.908672	0.908552	Ppid	1
GO:0035089	GO:0035089	establishment of apical/basal cell polarity	1/280	14/5974	0.489723	0.908672	0.908552	Rhoa	1
GO:0035272	GO:0035272	exocrine system development	1/280	14/5974	0.489723	0.908672	0.908552	Tgm2	1
GO:0039528	GO:0039528	cytoplasmic pattern recognition receptor signaling pathway in response to virus	1/280	14/5974	0.489723	0.908672	0.908552	Nlrx1	1
GO:0042417	GO:0042417	dopamine metabolic process	1/280	14/5974	0.489723	0.908672	0.908552	Maoa	1
GO:0043304	GO:0043304	regulation of mast cell degranulation	1/280	14/5974	0.489723	0.908672	0.908552	Pdpk1	1
GO:0045599	GO:0045599	negative regulation of fat cell differentiation	1/280	14/5974	0.489723	0.908672	0.908552	Tgfb1i1	1
GO:0046112	GO:0046112	nucleobase biosynthetic process	1/280	14/5974	0.489723	0.908672	0.908552	Cad	1
GO:0046596	GO:0046596	regulation of viral entry into host cell	1/280	14/5974	0.489723	0.908672	0.908552	Gsn	1
GO:0046635	GO:0046635	positive regulation of alpha-beta T cell activation	1/280	14/5974	0.489723	0.908672	0.908552	Rhoa	1
GO:0046685	GO:0046685	response to arsenic-containing substance	1/280	14/5974	0.489723	0.908672	0.908552	Gsto2	1
GO:0046827	GO:0046827	positive regulation of protein export from nucleus	1/280	14/5974	0.489723	0.908672	0.908552	Prkaca	1
GO:0048147	GO:0048147	negative regulation of fibroblast proliferation	1/280	14/5974	0.489723	0.908672	0.908552	Ifi30	1
GO:0048490	GO:0048490	anterograde synaptic vesicle transport	1/280	14/5974	0.489723	0.908672	0.908552	Ap3s1	1
GO:0050906	GO:0050906	detection of stimulus involved in sensory perception	1/280	14/5974	0.489723	0.908672	0.908552	Lxn	1
GO:0051445	GO:0051445	regulation of meiotic cell cycle	1/280	14/5974	0.489723	0.908672	0.908552	Prkaca	1
GO:0055078	GO:0055078	sodium ion homeostasis	1/280	14/5974	0.489723	0.908672	0.908552	Atp1b3	1
GO:0061053	GO:0061053	somite development	1/280	14/5974	0.489723	0.908672	0.908552	Mthfd1	1
GO:0061371	GO:0061371	determination of heart left/right asymmetry	1/280	14/5974	0.489723	0.908672	0.908552	Ift57	1
GO:0070231	GO:0070231	T cell apoptotic process	1/280	14/5974	0.489723	0.908672	0.908552	Rps6	1
GO:0070528	GO:0070528	protein kinase C signaling	1/280	14/5974	0.489723	0.908672	0.908552	Capzb	1
GO:0071108	GO:0071108	protein K48-linked deubiquitination	1/280	14/5974	0.489723	0.908672	0.908552	Usp25	1
GO:0090102	GO:0090102	cochlea development	1/280	14/5974	0.489723	0.908672	0.908552	Rac1	1
GO:0097009	GO:0097009	energy homeostasis	1/280	14/5974	0.489723	0.908672	0.908552	Pask	1
GO:0098815	GO:0098815	modulation of excitatory postsynaptic potential	1/280	14/5974	0.489723	0.908672	0.908552	Eif4a3	1
GO:0099514	GO:0099514	synaptic vesicle cytoskeletal transport	1/280	14/5974	0.489723	0.908672	0.908552	Ap3s1	1
GO:0099517	GO:0099517	synaptic vesicle transport along microtubule	1/280	14/5974	0.489723	0.908672	0.908552	Ap3s1	1
GO:1901861	GO:1901861	regulation of muscle tissue development	1/280	14/5974	0.489723	0.908672	0.908552	Ybx3	1
GO:1901889	GO:1901889	negative regulation of cell junction assembly	1/280	14/5974	0.489723	0.908672	0.908552	Coro1c	1
GO:1902622	GO:1902622	regulation of neutrophil migration	1/280	14/5974	0.489723	0.908672	0.908552	Rac1	1
GO:1903077	GO:1903077	negative regulation of protein localization to plasma membrane	1/280	14/5974	0.489723	0.908672	0.908552	Dab2	1
GO:0070848	GO:0070848	response to growth factor	9/280	183/5974	0.49053	0.908672	0.908552	Lgmn/Pdcd5/Dtymk/Dab2/Tgfb1i1/Zyx/Cpne3/1700037H04Rik/Stk11	9
GO:0006986	GO:0006986	response to unfolded protein	3/280	56/5974	0.492193	0.908672	0.908552	Hspa4l/Eif2a/Pacrg	3
GO:0010508	GO:0010508	positive regulation of autophagy	3/280	56/5974	0.492193	0.908672	0.908552	Pafah1b2/Clec16a/Stk11	3
GO:0050920	GO:0050920	regulation of chemotaxis	3/280	56/5974	0.492193	0.908672	0.908552	Lgmn/Rac1/Cyrib	3
GO:0002821	GO:0002821	positive regulation of adaptive immune response	2/280	35/5974	0.493492	0.908672	0.908552	C3/Cyrib	2
GO:0006513	GO:0006513	protein monoubiquitination	2/280	35/5974	0.493492	0.908672	0.908552	Rbx1/Skp1	2
GO:0008277	GO:0008277	regulation of G protein-coupled receptor signaling pathway	2/280	35/5974	0.493492	0.908672	0.908552	Mgll/C3	2
GO:0042306	GO:0042306	regulation of protein import into nucleus	2/280	35/5974	0.493492	0.908672	0.908552	Prkcd/Trim28	2
GO:0046467	GO:0046467	membrane lipid biosynthetic process	2/280	35/5974	0.493492	0.908672	0.908552	Gba/Prkcd	2
GO:0051893	GO:0051893	regulation of focal adhesion assembly	2/280	35/5974	0.493492	0.908672	0.908552	Rac1/Coro1c	2
GO:0090109	GO:0090109	regulation of cell-substrate junction assembly	2/280	35/5974	0.493492	0.908672	0.908552	Rac1/Coro1c	2
GO:0072521	GO:0072521	purine-containing compound metabolic process	11/280	226/5974	0.49375	0.908672	0.908552	Hk2/Ldhd/Acaa2/Nt5c1b/Mthfd1/Prps2/Crot/Nudt3/Rhoa/Acsl4/Galk1	11
GO:0042326	GO:0042326	negative regulation of phosphorylation	7/280	141/5974	0.493859	0.908672	0.908552	Gba/Prkcd/Wars/Dynll1/Rtraf/Plec/Coro1c	7
GO:0055086	GO:0055086	nucleobase-containing small molecule metabolic process	14/280	290/5974	0.494828	0.908672	0.908552	Cad/Hk2/Dtymk/Ldhd/Acaa2/Nt5c1b/Uap1/Mthfd1/Prps2/Crot/Nudt3/Rhoa/Acsl4/Galk1	14
GO:0043086	GO:0043086	negative regulation of catalytic activity	13/280	269/5974	0.496354	0.908672	0.908552	Gba/Prkcd/Serpinc1/Wars/Rpl5/Lxn/Wfdc3/Serpinb6a/Ecm1/Spink2/Rtraf/Plec/Coro1c	13
GO:0031346	GO:0031346	positive regulation of cell projection organization	8/280	163/5974	0.499176	0.908672	0.908552	Lcn2/Rac1/Dynll1/Dbnl/Golga2/Espn/Stk11/Coro1c	8
GO:0034762	GO:0034762	regulation of transmembrane transport	8/280	163/5974	0.499176	0.908672	0.908552	Hk2/Diaph1/C3/Lcn2/Prkcd/Cox17/Atp1b3/Fabp5	8
GO:0001578	GO:0001578	microtubule bundle formation	4/280	78/5974	0.500768	0.908672	0.908552	Spag17/Tekt2/Prc1/Yif1b	4
GO:0009141	GO:0009141	nucleoside triphosphate metabolic process	4/280	78/5974	0.500768	0.908672	0.908552	Cad/Dtymk/Ldhd/Rhoa	4
GO:0072001	GO:0072001	renal system development	4/280	78/5974	0.500768	0.908672	0.908552	Ap1b1/Lamb2/Ap2b1/Rhoa	4
GO:0007265	GO:0007265	Ras protein signal transduction	6/280	121/5974	0.503998	0.908672	0.908552	Rap2b/Rac1/Kpnb1/Trim28/Dbnl/Rhoa	6
GO:0006906	GO:0006906	vesicle fusion	3/280	57/5974	0.504124	0.908672	0.908552	Vamp3/Stx12/Snap29	3
GO:0007098	GO:0007098	centrosome cycle	3/280	57/5974	0.504124	0.908672	0.908552	Odf2/Chmp4b/Pdcd6ip	3
GO:0009142	GO:0009142	nucleoside triphosphate biosynthetic process	3/280	57/5974	0.504124	0.908672	0.908552	Cad/Dtymk/Ldhd	3
GO:0030838	GO:0030838	positive regulation of actin filament polymerization	3/280	57/5974	0.504124	0.908672	0.908552	Gsn/Rac1/Rhoa	3
GO:0034101	GO:0034101	erythrocyte homeostasis	3/280	57/5974	0.504124	0.908672	0.908552	Rps6/Rps24/Add1	3
GO:0035082	GO:0035082	axoneme assembly	3/280	57/5974	0.504124	0.908672	0.908552	Spag17/Tekt2/Yif1b	3
GO:0061448	GO:0061448	connective tissue development	3/280	57/5974	0.504124	0.908672	0.908552	Ecm1/Pgrmc2/Tbl1xr1	3
GO:0045321	GO:0045321	leukocyte activation	11/280	228/5974	0.505753	0.908672	0.908552	Gsn/Gba/Xrcc6/Prkcd/Rps6/Lcp1/Myh9/Cyrib/Rhoa/Stk11/Pdpk1	11
GO:1901137	GO:1901137	carbohydrate derivative biosynthetic process	11/280	228/5974	0.505753	0.908672	0.908552	Dpy19l1/Cad/Itm2b/Dtymk/Gk/Ldhd/Mogs/Uap1/Prps2/Acsl4/Gk2	11
GO:0072359	GO:0072359	circulatory system development	16/280	335/5974	0.507026	0.908672	0.908552	Hk2/Ptgis/Ap1b1/C3/Wars/Rac1/Ecm1/Myh10/Ift57/Myh9/Mthfd1/Ap2b1/Rhoa/Plec/Add1/Stk11	16
GO:2000146	GO:2000146	negative regulation of cell motility	5/280	100/5974	0.507063	0.908672	0.908552	Rap2b/Rac1/Rhoa/Coro1c/Cldn3	5
GO:0001776	GO:0001776	leukocyte homeostasis	2/280	36/5974	0.508575	0.908672	0.908552	Rps6/Mthfd1	2
GO:0002444	GO:0002444	myeloid leukocyte mediated immunity	2/280	36/5974	0.508575	0.908672	0.908552	C3/Pdpk1	2
GO:0006418	GO:0006418	tRNA aminoacylation for protein translation	2/280	36/5974	0.508575	0.908672	0.908552	Wars/Iars2	2
GO:0006476	GO:0006476	protein deacetylation	2/280	36/5974	0.508575	0.908672	0.908552	Tbl1xr1/Sfpq	2
GO:0010833	GO:0010833	telomere maintenance via telomere lengthening	2/280	36/5974	0.508575	0.908672	0.908552	Cct5/Nhp2	2
GO:0016079	GO:0016079	synaptic vesicle exocytosis	2/280	36/5974	0.508575	0.908672	0.908552	Prkaca/Snap29	2
GO:0016239	GO:0016239	positive regulation of macroautophagy	2/280	36/5974	0.508575	0.908672	0.908552	Pafah1b2/Clec16a	2
GO:0019319	GO:0019319	hexose biosynthetic process	2/280	36/5974	0.508575	0.908672	0.908552	Gpd2/Stk11	2
GO:0034754	GO:0034754	cellular hormone metabolic process	2/280	36/5974	0.508575	0.908672	0.908552	Dab2/Rbp1	2
GO:0043534	GO:0043534	blood vessel endothelial cell migration	2/280	36/5974	0.508575	0.908672	0.908552	Myh9/Rhoa	2
GO:1901799	GO:1901799	negative regulation of proteasomal protein catabolic process	2/280	36/5974	0.508575	0.908672	0.908552	Usp25/Clec16a	2
GO:0008015	GO:0008015	blood circulation	7/280	143/5974	0.508937	0.908672	0.908552	Fga/Mgll/Gsn/Fgb/Fgg/Rhoa/Plec	7
GO:0031669	GO:0031669	cellular response to nutrient levels	4/280	79/5974	0.510867	0.908672	0.908552	Gcn1/Gba/Clec16a/Rragc	4
GO:0050803	GO:0050803	regulation of synapse structure or activity	4/280	79/5974	0.510867	0.908672	0.908552	Myh10/Dbnl/Chmp4b/Rhoa	4
GO:0050807	GO:0050807	regulation of synapse organization	4/280	79/5974	0.510867	0.908672	0.908552	Myh10/Dbnl/Chmp4b/Rhoa	4
GO:1901136	GO:1901136	carbohydrate derivative catabolic process	4/280	79/5974	0.510867	0.908672	0.908552	Gba/Prkcd/Nt5c1b/Nudt3	4
GO:0007267	GO:0007267	cell-cell signaling	19/280	400/5974	0.511361	0.908672	0.908552	Fga/Mgll/Lgmn/C3/Prkaca/Ruvbl1/Rac1/Dab2/Fabp5/Tgfb1i1/Pde1c/Tbl1xr1/Pask/Fgb/Fgg/Eif4a3/Snap29/Acsl4/Stk11	19
GO:0007423	GO:0007423	sensory organ development	6/280	122/5974	0.512127	0.908672	0.908552	C3/Rac1/Lamb2/Myh10/Gpd2/Rpl24	6
GO:0031330	GO:0031330	negative regulation of cellular catabolic process	6/280	122/5974	0.512127	0.908672	0.908552	Rpl5/Fus/Usp25/Hnrnpd/Clec16a/Chmp4b	6
GO:0031344	GO:0031344	regulation of cell projection organization	13/280	272/5974	0.512894	0.908672	0.908552	Odf2/Lcn2/Prkcd/Capzb/Rac1/Dynll1/Dab2/Dbnl/Golga2/Espn/Rhoa/Stk11/Coro1c	13
GO:0031647	GO:0031647	regulation of protein stability	8/280	165/5974	0.513216	0.908672	0.908552	Gsn/Rpl5/Rad23a/Cct5/Atp1b3/Cdc37/Stx12/Ifi30	8
GO:0000028	GO:0000028	ribosomal small subunit assembly	1/280	15/5974	0.513696	0.908672	0.908552	Rps2	1
GO:0000469	GO:0000469	cleavage involved in rRNA processing	1/280	15/5974	0.513696	0.908672	0.908552	Nhp2	1
GO:0001755	GO:0001755	neural crest cell migration	1/280	15/5974	0.513696	0.908672	0.908552	Coro1c	1
GO:0002474	GO:0002474	antigen processing and presentation of peptide antigen via MHC class I	1/280	15/5974	0.513696	0.908672	0.908552	Ifi30	1
GO:0002920	GO:0002920	regulation of humoral immune response	1/280	15/5974	0.513696	0.908672	0.908552	C3	1
GO:0006509	GO:0006509	membrane protein ectodomain proteolysis	1/280	15/5974	0.513696	0.908672	0.908552	Myh9	1
GO:0006541	GO:0006541	glutamine metabolic process	1/280	15/5974	0.513696	0.908672	0.908552	Cad	1
GO:0006760	GO:0006760	folic acid-containing compound metabolic process	1/280	15/5974	0.513696	0.908672	0.908552	Mthfd1	1
GO:0007498	GO:0007498	mesoderm development	1/280	15/5974	0.513696	0.908672	0.908552	Prkaca	1
GO:0009200	GO:0009200	deoxyribonucleoside triphosphate metabolic process	1/280	15/5974	0.513696	0.908672	0.908552	Dtymk	1
GO:0010155	GO:0010155	regulation of proton transport	1/280	15/5974	0.513696	0.908672	0.908552	Cox17	1
GO:0010559	GO:0010559	regulation of glycoprotein biosynthetic process	1/280	15/5974	0.513696	0.908672	0.908552	Itm2b	1
GO:0010592	GO:0010592	positive regulation of lamellipodium assembly	1/280	15/5974	0.513696	0.908672	0.908552	Rac1	1
GO:0019884	GO:0019884	antigen processing and presentation of exogenous antigen	1/280	15/5974	0.513696	0.908672	0.908552	Ifi30	1
GO:0031016	GO:0031016	pancreas development	1/280	15/5974	0.513696	0.908672	0.908552	Pdpk1	1
GO:0031103	GO:0031103	axon regeneration	1/280	15/5974	0.513696	0.908672	0.908552	Lamb2	1
GO:0031579	GO:0031579	membrane raft organization	1/280	15/5974	0.513696	0.908672	0.908552	Gsn	1
GO:0034067	GO:0034067	protein localization to Golgi apparatus	1/280	15/5974	0.513696	0.908672	0.908552	Vps13a	1
GO:0042472	GO:0042472	inner ear morphogenesis	1/280	15/5974	0.513696	0.908672	0.908552	Rac1	1
GO:0043029	GO:0043029	T cell homeostasis	1/280	15/5974	0.513696	0.908672	0.908552	Rps6	1
GO:0043268	GO:0043268	positive regulation of potassium ion transport	1/280	15/5974	0.513696	0.908672	0.908552	Atp1b3	1
GO:0045071	GO:0045071	negative regulation of viral genome replication	1/280	15/5974	0.513696	0.908672	0.908552	Trim28	1
GO:0045332	GO:0045332	phospholipid translocation	1/280	15/5974	0.513696	0.908672	0.908552	Prkcd	1
GO:0045940	GO:0045940	positive regulation of steroid metabolic process	1/280	15/5974	0.513696	0.908672	0.908552	Dab2	1
GO:0046622	GO:0046622	positive regulation of organ growth	1/280	15/5974	0.513696	0.908672	0.908552	Ybx3	1
GO:0048821	GO:0048821	erythrocyte development	1/280	15/5974	0.513696	0.908672	0.908552	Rps6	1
GO:0050732	GO:0050732	negative regulation of peptidyl-tyrosine phosphorylation	1/280	15/5974	0.513696	0.908672	0.908552	Prkcd	1
GO:0051457	GO:0051457	maintenance of protein location in nucleus	1/280	15/5974	0.513696	0.908672	0.908552	Skp1	1
GO:0051882	GO:0051882	mitochondrial depolarization	1/280	15/5974	0.513696	0.908672	0.908552	Mllt11	1
GO:0060338	GO:0060338	regulation of type I interferon-mediated signaling pathway	1/280	15/5974	0.513696	0.908672	0.908552	Cdc37	1
GO:0061003	GO:0061003	positive regulation of dendritic spine morphogenesis	1/280	15/5974	0.513696	0.908672	0.908552	Dbnl	1
GO:0061162	GO:0061162	establishment of monopolar cell polarity	1/280	15/5974	0.513696	0.908672	0.908552	Rhoa	1
GO:0061339	GO:0061339	establishment or maintenance of monopolar cell polarity	1/280	15/5974	0.513696	0.908672	0.908552	Rhoa	1
GO:0070198	GO:0070198	protein localization to chromosome, telomeric region	1/280	15/5974	0.513696	0.908672	0.908552	Cct5	1
GO:0070536	GO:0070536	protein K63-linked deubiquitination	1/280	15/5974	0.513696	0.908672	0.908552	Usp25	1
GO:0070839	GO:0070839	metal ion export	1/280	15/5974	0.513696	0.908672	0.908552	Atp1b3	1
GO:1900027	GO:1900027	regulation of ruffle assembly	1/280	15/5974	0.513696	0.908672	0.908552	Coro1c	1
GO:1901185	GO:1901185	negative regulation of ERBB signaling pathway	1/280	15/5974	0.513696	0.908672	0.908552	Lgmn	1
GO:1903579	GO:1903579	negative regulation of ATP metabolic process	1/280	15/5974	0.513696	0.908672	0.908552	Rhoa	1
GO:1904376	GO:1904376	negative regulation of protein localization to cell periphery	1/280	15/5974	0.513696	0.908672	0.908552	Dab2	1
GO:1904645	GO:1904645	response to amyloid-beta	1/280	15/5974	0.513696	0.908672	0.908552	Lgmn	1
GO:1904646	GO:1904646	cellular response to amyloid-beta	1/280	15/5974	0.513696	0.908672	0.908552	Lgmn	1
GO:1990182	GO:1990182	exosomal secretion	1/280	15/5974	0.513696	0.908672	0.908552	Pdcd6ip	1
GO:0003008	GO:0003008	system process	22/280	465/5974	0.515159	0.908672	0.908552	Fga/Diaph1/Man2b1/Mgll/Lgmn/Lcn2/Gsn/Gba/Lxn/Dab2/Fabp5/Myl6/Serpinb6a/Lamb2/Myh10/Pde1c/Fgb/Fgg/Eif4a3/Espn/Rhoa/Plec	22
GO:0006643	GO:0006643	membrane lipid metabolic process	3/280	58/5974	0.515909	0.908672	0.908552	Gba/Prkcd/Sgpp1	3
GO:0009411	GO:0009411	response to UV	3/280	58/5974	0.515909	0.908672	0.908552	Prkcd/Ppid/Stk11	3
GO:0043409	GO:0043409	negative regulation of MAPK cascade	3/280	58/5974	0.515909	0.908672	0.908552	Gba/Prkcd/Dab2	3
GO:0009894	GO:0009894	regulation of catabolic process	20/280	423/5974	0.518628	0.908672	0.908552	Prkaca/Gba/Prkcd/Nsf/Rpl5/Rad23a/Fus/Usp25/Ppp1ca/Ppp1cb/Rbx1/Dab2/Hnrnpd/Pafah1b2/Clec16a/Myef2/Psmd2/Rragc/Chmp4b/Stk11	20
GO:0000375	GO:0000375	RNA splicing, via transesterification reactions	8/280	166/5974	0.520188	0.908672	0.908552	U2af2/Sfpq/Eif4a3/Psip1/Rnps1/Ubl5/Dazap1/Acin1	8
GO:0000377	GO:0000377	RNA splicing, via transesterification reactions with bulged adenosine as nucleophile	8/280	166/5974	0.520188	0.908672	0.908552	U2af2/Sfpq/Eif4a3/Psip1/Rnps1/Ubl5/Dazap1/Acin1	8
GO:0000398	GO:0000398	mRNA splicing, via spliceosome	8/280	166/5974	0.520188	0.908672	0.908552	U2af2/Sfpq/Eif4a3/Psip1/Rnps1/Ubl5/Dazap1/Acin1	8
GO:0010001	GO:0010001	glial cell differentiation	4/280	80/5974	0.520873	0.908672	0.908552	Gba/Lamb2/Rhoa/Plec	4
GO:0031349	GO:0031349	positive regulation of defense response	4/280	80/5974	0.520873	0.908672	0.908552	Ddt/C3/Xrcc6/Sfpq	4
GO:0019637	GO:0019637	organophosphate metabolic process	21/280	445/5974	0.521206	0.908672	0.908552	Cad/Hk2/Prkcd/Dtymk/Fabp5/Gk/Gpd2/Ldhd/Pisd/Acaa2/Nt5c1b/Mthfd1/Prps2/Crot/Nudt3/Sgpp1/Rhoa/Acsl4/Galk1/Gk2/Nfs1	21
GO:0007368	GO:0007368	determination of left/right symmetry	2/280	37/5974	0.523363	0.908672	0.908552	Ap1b1/Ift57	2
GO:0038061	GO:0038061	NIK/NF-kappaB signaling	2/280	37/5974	0.523363	0.908672	0.908552	1700037H04Rik/Rhoa	2
GO:0050729	GO:0050729	positive regulation of inflammatory response	2/280	37/5974	0.523363	0.908672	0.908552	Ddt/C3	2
GO:0050921	GO:0050921	positive regulation of chemotaxis	2/280	37/5974	0.523363	0.908672	0.908552	Lgmn/Rac1	2
GO:0051205	GO:0051205	protein insertion into membrane	2/280	37/5974	0.523363	0.908672	0.908552	Pdcd5/Samm50	2
GO:1902107	GO:1902107	positive regulation of leukocyte differentiation	2/280	37/5974	0.523363	0.908672	0.908552	Xrcc6/Rhoa	2
GO:1903708	GO:1903708	positive regulation of hemopoiesis	2/280	37/5974	0.523363	0.908672	0.908552	Xrcc6/Rhoa	2
GO:0044282	GO:0044282	small molecule catabolic process	9/280	188/5974	0.523572	0.908672	0.908552	Ldha/Abcd3/Acsbg2/Echdc2/Ldhd/Acaa2/Crot/Nudt3/Galk1	9
GO:1902533	GO:1902533	positive regulation of intracellular signal transduction	14/280	296/5974	0.526635	0.908672	0.908552	Fga/C3/S100a4/Prkcd/Ube2n/Dab2/Clec16a/Fgb/Fgg/Sfpq/Rragc/1700037H04Rik/Rhoa/Sorbs3	14
GO:0065004	GO:0065004	protein-DNA complex assembly	3/280	59/5974	0.527544	0.908672	0.908552	Rbbp4/Trappc12/Nasp	3
GO:0090305	GO:0090305	nucleic acid phosphodiester bond hydrolysis	3/280	59/5974	0.527544	0.908672	0.908552	Nudt21/Nhp2/Cpsf3	3
GO:0022407	GO:0022407	regulation of cell-cell adhesion	6/280	124/5974	0.528234	0.908672	0.908552	Fga/Prkcd/Fgb/Fgg/Cyrib/Rhoa	6
GO:0032103	GO:0032103	positive regulation of response to external stimulus	6/280	124/5974	0.528234	0.908672	0.908552	Ddt/Lgmn/C3/Xrcc6/Rac1/Sfpq	6
GO:2000147	GO:2000147	positive regulation of cell motility	9/280	189/5974	0.530099	0.908672	0.908552	Fga/Diaph1/Lgmn/Lcn2/Rac1/Dab2/Cpne3/Rhoa/Cldn3	9
GO:0009615	GO:0009615	response to virus	4/280	81/5974	0.530782	0.908672	0.908552	Lcn2/Nlrx1/Pcbp2/Hnrnpul1	4
GO:0034250	GO:0034250	positive regulation of cellular amide metabolic process	4/280	81/5974	0.530782	0.908672	0.908552	Prkcd/Rpl5/Hnrnpd/Eif4a3	4
GO:0060326	GO:0060326	cell chemotaxis	4/280	81/5974	0.530782	0.908672	0.908552	Lgmn/Prkcd/Rac1/Plec	4
GO:0030334	GO:0030334	regulation of cell migration	14/280	297/5974	0.531885	0.908672	0.908552	Fga/Diaph1/Lgmn/Lcn2/Rap2b/Rac1/Dab2/Ecm1/Cpne3/Cyrib/Rhoa/Coro1c/Cldn3/Pdpk1	14
GO:0002253	GO:0002253	activation of immune response	5/280	103/5974	0.533618	0.908672	0.908552	C3/Xrcc6/Ube2n/Sfpq/Stk11	5
GO:0015849	GO:0015849	organic acid transport	5/280	103/5974	0.533618	0.908672	0.908552	Prkcd/Abcd3/Fabp5/Crot/Acsl4	5
GO:0046486	GO:0046486	glycerolipid metabolic process	8/280	168/5974	0.534029	0.908672	0.908552	Mgll/C3/Fabp5/Gk/Tbl1xr1/Pisd/Acsl4/Gk2	8
GO:0046395	GO:0046395	carboxylic acid catabolic process	6/280	125/5974	0.536207	0.908672	0.908552	Abcd3/Acsbg2/Echdc2/Ldhd/Acaa2/Crot	6
GO:0001913	GO:0001913	T cell mediated cytotoxicity	1/280	16/5974	0.536546	0.908672	0.908552	Cyrib	1
GO:0002753	GO:0002753	cytoplasmic pattern recognition receptor signaling pathway	1/280	16/5974	0.536546	0.908672	0.908552	Nlrx1	1
GO:0002931	GO:0002931	response to ischemia	1/280	16/5974	0.536546	0.908672	0.908552	Hk2	1
GO:0003281	GO:0003281	ventricular septum development	1/280	16/5974	0.536546	0.908672	0.908552	Ap2b1	1
GO:0006940	GO:0006940	regulation of smooth muscle contraction	1/280	16/5974	0.536546	0.908672	0.908552	Rhoa	1
GO:0007097	GO:0007097	nuclear migration	1/280	16/5974	0.536546	0.908672	0.908552	Myh10	1
GO:0010259	GO:0010259	multicellular organism aging	1/280	16/5974	0.536546	0.908672	0.908552	Gba	1
GO:0010765	GO:0010765	positive regulation of sodium ion transport	1/280	16/5974	0.536546	0.908672	0.908552	Atp1b3	1
GO:0010939	GO:0010939	regulation of necrotic cell death	1/280	16/5974	0.536546	0.908672	0.908552	Ybx3	1
GO:0016233	GO:0016233	telomere capping	1/280	16/5974	0.536546	0.908672	0.908552	Hnrnpd	1
GO:0016572	GO:0016572	histone phosphorylation	1/280	16/5974	0.536546	0.908672	0.908552	Prkcd	1
GO:0031102	GO:0031102	neuron projection regeneration	1/280	16/5974	0.536546	0.908672	0.908552	Lamb2	1
GO:0032467	GO:0032467	positive regulation of cytokinesis	1/280	16/5974	0.536546	0.908672	0.908552	Rhoa	1
GO:0033003	GO:0033003	regulation of mast cell activation	1/280	16/5974	0.536546	0.908672	0.908552	Pdpk1	1
GO:0034204	GO:0034204	lipid translocation	1/280	16/5974	0.536546	0.908672	0.908552	Prkcd	1
GO:0034453	GO:0034453	microtubule anchoring	1/280	16/5974	0.536546	0.908672	0.908552	Pex14	1
GO:0040001	GO:0040001	establishment of mitotic spindle localization	1/280	16/5974	0.536546	0.908672	0.908552	Kpnb1	1
GO:0043618	GO:0043618	regulation of transcription from RNA polymerase II promoter in response to stress	1/280	16/5974	0.536546	0.908672	0.908552	Gcn1	1
GO:0045911	GO:0045911	positive regulation of DNA recombination	1/280	16/5974	0.536546	0.908672	0.908552	Fus	1
GO:0046839	GO:0046839	phospholipid dephosphorylation	1/280	16/5974	0.536546	0.908672	0.908552	Sgpp1	1
GO:0048854	GO:0048854	brain morphogenesis	1/280	16/5974	0.536546	0.908672	0.908552	Gba	1
GO:0050832	GO:0050832	defense response to fungus	1/280	16/5974	0.536546	0.908672	0.908552	Defb19	1
GO:0051125	GO:0051125	regulation of actin nucleation	1/280	16/5974	0.536546	0.908672	0.908552	Gsn	1
GO:0051491	GO:0051491	positive regulation of filopodium assembly	1/280	16/5974	0.536546	0.908672	0.908552	Espn	1
GO:0051966	GO:0051966	regulation of synaptic transmission, glutamatergic	1/280	16/5974	0.536546	0.908672	0.908552	Prkaca	1
GO:0060337	GO:0060337	type I interferon signaling pathway	1/280	16/5974	0.536546	0.908672	0.908552	Cdc37	1
GO:0070199	GO:0070199	establishment of protein localization to chromosome	1/280	16/5974	0.536546	0.908672	0.908552	Cct5	1
GO:0071353	GO:0071353	cellular response to interleukin-4	1/280	16/5974	0.536546	0.908672	0.908552	Rps2	1
GO:0071357	GO:0071357	cellular response to type I interferon	1/280	16/5974	0.536546	0.908672	0.908552	Cdc37	1
GO:0071622	GO:0071622	regulation of granulocyte chemotaxis	1/280	16/5974	0.536546	0.908672	0.908552	Rac1	1
GO:0071715	GO:0071715	icosanoid transport	1/280	16/5974	0.536546	0.908672	0.908552	Acsl4	1
GO:0071763	GO:0071763	nuclear membrane organization	1/280	16/5974	0.536546	0.908672	0.908552	Chmp4b	1
GO:0090162	GO:0090162	establishment of epithelial cell polarity	1/280	16/5974	0.536546	0.908672	0.908552	Rhoa	1
GO:0090169	GO:0090169	regulation of spindle assembly	1/280	16/5974	0.536546	0.908672	0.908552	Chmp4b	1
GO:0090322	GO:0090322	regulation of superoxide metabolic process	1/280	16/5974	0.536546	0.908672	0.908552	Prkcd	1
GO:0097734	GO:0097734	extracellular exosome biogenesis	1/280	16/5974	0.536546	0.908672	0.908552	Pdcd6ip	1
GO:0140112	GO:0140112	extracellular vesicle biogenesis	1/280	16/5974	0.536546	0.908672	0.908552	Pdcd6ip	1
GO:1901532	GO:1901532	regulation of hematopoietic progenitor cell differentiation	1/280	16/5974	0.536546	0.908672	0.908552	Nudt21	1
GO:1902116	GO:1902116	negative regulation of organelle assembly	1/280	16/5974	0.536546	0.908672	0.908552	Chmp4b	1
GO:1902930	GO:1902930	regulation of alcohol biosynthetic process	1/280	16/5974	0.536546	0.908672	0.908552	Dab2	1
GO:2000641	GO:2000641	regulation of early endosome to late endosome transport	1/280	16/5974	0.536546	0.908672	0.908552	Dab2	1
GO:2001239	GO:2001239	regulation of extrinsic apoptotic signaling pathway in absence of ligand	1/280	16/5974	0.536546	0.908672	0.908552	Ppp1ca	1
GO:0007339	GO:0007339	binding of sperm to zona pellucida	2/280	38/5974	0.53785	0.908672	0.908552	Cct5/Vdac2	2
GO:0010822	GO:0010822	positive regulation of mitochondrion organization	2/280	38/5974	0.53785	0.908672	0.908552	Pdcd5/Mllt11	2
GO:0016126	GO:0016126	sterol biosynthetic process	2/280	38/5974	0.53785	0.908672	0.908552	Cyb5r2/Lbr	2
GO:0021782	GO:0021782	glial cell development	2/280	38/5974	0.53785	0.908672	0.908552	Lamb2/Plec	2
GO:0030516	GO:0030516	regulation of axon extension	2/280	38/5974	0.53785	0.908672	0.908552	Mgll/Dbnl	2
GO:0032418	GO:0032418	lysosome localization	2/280	38/5974	0.53785	0.908672	0.908552	Myh9/Pdpk1	2
GO:0032465	GO:0032465	regulation of cytokinesis	2/280	38/5974	0.53785	0.908672	0.908552	Prc1/Rhoa	2
GO:0032635	GO:0032635	interleukin-6 production	2/280	38/5974	0.53785	0.908672	0.908552	Gba/Nlrx1	2
GO:0032675	GO:0032675	regulation of interleukin-6 production	2/280	38/5974	0.53785	0.908672	0.908552	Gba/Nlrx1	2
GO:0043038	GO:0043038	amino acid activation	2/280	38/5974	0.53785	0.908672	0.908552	Wars/Iars2	2
GO:0043039	GO:0043039	tRNA aminoacylation	2/280	38/5974	0.53785	0.908672	0.908552	Wars/Iars2	2
GO:0048524	GO:0048524	positive regulation of viral process	2/280	38/5974	0.53785	0.908672	0.908552	Rad23a/Ppid	2
GO:0099518	GO:0099518	vesicle cytoskeletal trafficking	2/280	38/5974	0.53785	0.908672	0.908552	Ap3s1/Stk11	2
GO:0150116	GO:0150116	regulation of cell-substrate junction organization	2/280	38/5974	0.53785	0.908672	0.908552	Rac1/Coro1c	2
GO:2000059	GO:2000059	negative regulation of ubiquitin-dependent protein catabolic process	2/280	38/5974	0.53785	0.908672	0.908552	Rpl5/Clec16a	2
GO:0009199	GO:0009199	ribonucleoside triphosphate metabolic process	3/280	60/5974	0.539023	0.908672	0.908552	Cad/Ldhd/Rhoa	3
GO:0030073	GO:0030073	insulin secretion	3/280	60/5974	0.539023	0.908672	0.908552	Rac1/Pde1c/Acsl4	3
GO:0048813	GO:0048813	dendrite morphogenesis	3/280	60/5974	0.539023	0.908672	0.908552	Rac1/Dbnl/Stk11	3
GO:0090174	GO:0090174	organelle membrane fusion	3/280	60/5974	0.539023	0.908672	0.908552	Vamp3/Stx12/Snap29	3
GO:0007389	GO:0007389	pattern specification process	4/280	82/5974	0.540591	0.908672	0.908552	Ap1b1/C3/Prkaca/Ift57	4
GO:0034660	GO:0034660	ncRNA metabolic process	11/280	234/5974	0.54128	0.908672	0.908552	Wars/Fbl/Rpl5/Rps8/Rps6/Rps24/Rpl35/Iars2/Rtraf/Nhp2/Piwil1	11
GO:0051253	GO:0051253	negative regulation of RNA metabolic process	16/280	342/5974	0.541584	0.908672	0.908552	Xrcc6/U2af2/Fus/Dab2/Hnrnpd/Trim28/Rpl10/Tbl1xr1/Myef2/Sfpq/Rnps1/Ppid/Acin1/Ybx3/Pex14/Sorbs3	16
GO:0010506	GO:0010506	regulation of autophagy	5/280	104/5974	0.542327	0.908672	0.908552	Pafah1b2/Clec16a/Rragc/Chmp4b/Stk11	5
GO:0040013	GO:0040013	negative regulation of locomotion	5/280	104/5974	0.542327	0.908672	0.908552	Rap2b/Rac1/Rhoa/Coro1c/Cldn3	5
GO:0045732	GO:0045732	positive regulation of protein catabolic process	5/280	104/5974	0.542327	0.908672	0.908552	Gba/Nsf/Rad23a/Rbx1/Dab2	5
GO:0034470	GO:0034470	ncRNA processing	8/280	170/5974	0.547721	0.908672	0.908552	Fbl/Rpl5/Rps8/Rps6/Rps24/Rpl35/Rtraf/Nhp2	8
GO:0040017	GO:0040017	positive regulation of locomotion	9/280	192/5974	0.549489	0.908672	0.908552	Fga/Diaph1/Lgmn/Lcn2/Rac1/Dab2/Cpne3/Rhoa/Cldn3	9
GO:0030595	GO:0030595	leukocyte chemotaxis	3/280	61/5974	0.550342	0.908672	0.908552	Lgmn/Rac1/Plec	3
GO:0035303	GO:0035303	regulation of dephosphorylation	3/280	61/5974	0.550342	0.908672	0.908552	Gba/Prkcd/Rpl5	3
GO:0048167	GO:0048167	regulation of synaptic plasticity	3/280	61/5974	0.550342	0.908672	0.908552	Mgll/Lgmn/Rac1	3
GO:0048259	GO:0048259	regulation of receptor-mediated endocytosis	3/280	61/5974	0.550342	0.908672	0.908552	C3/Nsf/Dab2	3
GO:0051271	GO:0051271	negative regulation of cellular component movement	5/280	105/5974	0.55096	0.908672	0.908552	Rap2b/Rac1/Rhoa/Coro1c/Cldn3	5
GO:0009165	GO:0009165	nucleotide biosynthetic process	6/280	127/5974	0.55198	0.908672	0.908552	Cad/Dtymk/Ldhd/Mthfd1/Prps2/Acsl4	6
GO:0016054	GO:0016054	organic acid catabolic process	6/280	127/5974	0.55198	0.908672	0.908552	Abcd3/Acsbg2/Echdc2/Ldhd/Acaa2/Crot	6
GO:0009799	GO:0009799	specification of symmetry	2/280	39/5974	0.552032	0.908672	0.908552	Ap1b1/Ift57	2
GO:0009855	GO:0009855	determination of bilateral symmetry	2/280	39/5974	0.552032	0.908672	0.908552	Ap1b1/Ift57	2
GO:0030178	GO:0030178	negative regulation of Wnt signaling pathway	2/280	39/5974	0.552032	0.908672	0.908552	Dab2/Stk11	2
GO:0031397	GO:0031397	negative regulation of protein ubiquitination	2/280	39/5974	0.552032	0.908672	0.908552	U2af2/Rpl5	2
GO:0032543	GO:0032543	mitochondrial translation	2/280	39/5974	0.552032	0.908672	0.908552	Tufm/Iars2	2
GO:0050728	GO:0050728	negative regulation of inflammatory response	2/280	39/5974	0.552032	0.908672	0.908552	Ptgis/Nlrx1	2
GO:0050852	GO:0050852	T cell receptor signaling pathway	2/280	39/5974	0.552032	0.908672	0.908552	Ube2n/Stk11	2
GO:0051262	GO:0051262	protein tetramerization	2/280	39/5974	0.552032	0.908672	0.908552	Golga2/Nudt21	2
GO:0000038	GO:0000038	very long-chain fatty acid metabolic process	1/280	17/5974	0.558327	0.908672	0.908552	Abcd3	1
GO:0000413	GO:0000413	protein peptidyl-prolyl isomerization	1/280	17/5974	0.558327	0.908672	0.908552	Ppid	1
GO:0000768	GO:0000768	syncytium formation by plasma membrane fusion	1/280	17/5974	0.558327	0.908672	0.908552	Myh9	1
GO:0001912	GO:0001912	positive regulation of leukocyte mediated cytotoxicity	1/280	17/5974	0.558327	0.908672	0.908552	Cyrib	1
GO:0002279	GO:0002279	mast cell activation involved in immune response	1/280	17/5974	0.558327	0.908672	0.908552	Pdpk1	1
GO:0002448	GO:0002448	mast cell mediated immunity	1/280	17/5974	0.558327	0.908672	0.908552	Pdpk1	1
GO:0006376	GO:0006376	mRNA splice site selection	1/280	17/5974	0.558327	0.908672	0.908552	Psip1	1
GO:0006949	GO:0006949	syncytium formation	1/280	17/5974	0.558327	0.908672	0.908552	Myh9	1
GO:0009218	GO:0009218	pyrimidine ribonucleotide metabolic process	1/280	17/5974	0.558327	0.908672	0.908552	Cad	1
GO:0009409	GO:0009409	response to cold	1/280	17/5974	0.558327	0.908672	0.908552	Prkaca	1
GO:0009953	GO:0009953	dorsal/ventral pattern formation	1/280	17/5974	0.558327	0.908672	0.908552	Prkaca	1
GO:0010596	GO:0010596	negative regulation of endothelial cell migration	1/280	17/5974	0.558327	0.908672	0.908552	Rhoa	1
GO:0014911	GO:0014911	positive regulation of smooth muscle cell migration	1/280	17/5974	0.558327	0.908672	0.908552	Fga	1
GO:0021575	GO:0021575	hindbrain morphogenesis	1/280	17/5974	0.558327	0.908672	0.908552	Gba	1
GO:0021587	GO:0021587	cerebellum morphogenesis	1/280	17/5974	0.558327	0.908672	0.908552	Gba	1
GO:0032613	GO:0032613	interleukin-10 production	1/280	17/5974	0.558327	0.908672	0.908552	Prkcd	1
GO:0033273	GO:0033273	response to vitamin	1/280	17/5974	0.558327	0.908672	0.908552	Rbp1	1
GO:0034340	GO:0034340	response to type I interferon	1/280	17/5974	0.558327	0.908672	0.908552	Cdc37	1
GO:0035774	GO:0035774	positive regulation of insulin secretion involved in cellular response to glucose stimulus	1/280	17/5974	0.558327	0.908672	0.908552	Rac1	1
GO:0042446	GO:0042446	hormone biosynthetic process	1/280	17/5974	0.558327	0.908672	0.908552	Dab2	1
GO:0043090	GO:0043090	amino acid import	1/280	17/5974	0.558327	0.908672	0.908552	Prkcd	1
GO:0043303	GO:0043303	mast cell degranulation	1/280	17/5974	0.558327	0.908672	0.908552	Pdpk1	1
GO:0045814	GO:0045814	negative regulation of gene expression, epigenetic	1/280	17/5974	0.558327	0.908672	0.908552	Trim28	1
GO:0046632	GO:0046632	alpha-beta T cell differentiation	1/280	17/5974	0.558327	0.908672	0.908552	Rhoa	1
GO:0051145	GO:0051145	smooth muscle cell differentiation	1/280	17/5974	0.558327	0.908672	0.908552	C3	1
GO:0051156	GO:0051156	glucose 6-phosphate metabolic process	1/280	17/5974	0.558327	0.908672	0.908552	Hk2	1
GO:0051894	GO:0051894	positive regulation of focal adhesion assembly	1/280	17/5974	0.558327	0.908672	0.908552	Rac1	1
GO:0070670	GO:0070670	response to interleukin-4	1/280	17/5974	0.558327	0.908672	0.908552	Rps2	1
GO:0070988	GO:0070988	demethylation	1/280	17/5974	0.558327	0.908672	0.908552	Trim28	1
GO:0085029	GO:0085029	extracellular matrix assembly	1/280	17/5974	0.558327	0.908672	0.908552	Lamb2	1
GO:0090140	GO:0090140	regulation of mitochondrial fission	1/280	17/5974	0.558327	0.908672	0.908552	Cyrib	1
GO:0097242	GO:0097242	amyloid-beta clearance	1/280	17/5974	0.558327	0.908672	0.908552	C3	1
GO:0140253	GO:0140253	cell-cell fusion	1/280	17/5974	0.558327	0.908672	0.908552	Myh9	1
GO:1901658	GO:1901658	glycosyl compound catabolic process	1/280	17/5974	0.558327	0.908672	0.908552	Gba	1
GO:1903018	GO:1903018	regulation of glycoprotein metabolic process	1/280	17/5974	0.558327	0.908672	0.908552	Itm2b	1
GO:2000191	GO:2000191	regulation of fatty acid transport	1/280	17/5974	0.558327	0.908672	0.908552	Acsl4	1
GO:0000209	GO:0000209	protein polyubiquitination	4/280	84/5974	0.559891	0.908672	0.908552	Ube4a/Ube2n/Rbx1/Skp1	4
GO:0030111	GO:0030111	regulation of Wnt signaling pathway	4/280	84/5974	0.559891	0.908672	0.908552	Ruvbl1/Dab2/Tbl1xr1/Stk11	4
GO:1901988	GO:1901988	negative regulation of cell cycle phase transition	4/280	84/5974	0.559891	0.908672	0.908552	Rps6/Rpl24/Stk33/Bub3	4
GO:2001020	GO:2001020	regulation of response to DNA damage stimulus	4/280	84/5974	0.559891	0.908672	0.908552	Prkcd/Fus/Ube2n/Trim28	4
GO:0051052	GO:0051052	regulation of DNA metabolic process	7/280	150/5974	0.560402	0.908672	0.908552	Sub1/Prkcd/Fus/Ube2n/Cct5/Hnrnpd/Trim28	7
GO:0071219	GO:0071219	cellular response to molecule of bacterial origin	3/280	62/5974	0.561496	0.908672	0.908552	Ddt/Cyrib/Rhoa	3
GO:0071902	GO:0071902	positive regulation of protein serine/threonine kinase activity	3/280	62/5974	0.561496	0.908672	0.908552	Prkcd/Rhoa/Stk11	3
GO:0048285	GO:0048285	organelle fission	10/280	216/5974	0.563328	0.908672	0.908552	Kpnb1/Rpl24/Golga2/Cyrib/Prc1/Dctn2/Chmp4b/Rhoa/Coro1c/Bub3	10
GO:0006354	GO:0006354	DNA-templated transcription, elongation	2/280	40/5974	0.565905	0.908672	0.908552	Eloc/Dab2	2
GO:0031124	GO:0031124	mRNA 3'-end processing	2/280	40/5974	0.565905	0.908672	0.908552	Nudt21/Cpsf3	2
GO:0055007	GO:0055007	cardiac muscle cell differentiation	2/280	40/5974	0.565905	0.908672	0.908552	Myh10/Plec	2
GO:0097061	GO:0097061	dendritic spine organization	2/280	40/5974	0.565905	0.908672	0.908552	Lgmn/Dbnl	2
GO:1901293	GO:1901293	nucleoside phosphate biosynthetic process	6/280	129/5974	0.567508	0.908672	0.908552	Cad/Dtymk/Ldhd/Mthfd1/Prps2/Acsl4	6
GO:0070997	GO:0070997	neuron death	7/280	151/5974	0.567562	0.908672	0.908552	Lgmn/Lcn2/Gba/Chmp4b/Ap2b1/Rhoa/Pdpk1	7
GO:0032386	GO:0032386	regulation of intracellular transport	8/280	173/5974	0.567952	0.908672	0.908552	Prkaca/Prkcd/Pdcd5/Ppp1cc/Dab2/Lcp1/Trim28/Stk11	8
GO:0016358	GO:0016358	dendrite development	5/280	107/5974	0.567988	0.908672	0.908552	Rac1/Dbnl/Rhoa/Acsl4/Stk11	5
GO:0042063	GO:0042063	gliogenesis	5/280	107/5974	0.567988	0.908672	0.908552	Gba/Ppp1cc/Lamb2/Rhoa/Plec	5
GO:0051402	GO:0051402	neuron apoptotic process	5/280	107/5974	0.567988	0.908672	0.908552	Lgmn/Lcn2/Gba/Rhoa/Pdpk1	5
GO:0071900	GO:0071900	regulation of protein serine/threonine kinase activity	5/280	107/5974	0.567988	0.908672	0.908552	Gba/Prkcd/Dab2/Rhoa/Stk11	5
GO:0031401	GO:0031401	positive regulation of protein modification process	15/280	326/5974	0.569361	0.908672	0.908552	C3/Gba/Xrcc6/Rps2/Prkcd/Ube2n/Rap2b/Rbx1/Rac1/Dab2/Rhoa/Stk11/Skp1/Cldn3/Uba2	15
GO:0031023	GO:0031023	microtubule organizing center organization	3/280	63/5974	0.572482	0.908672	0.908552	Odf2/Chmp4b/Pdcd6ip	3
GO:0031109	GO:0031109	microtubule polymerization or depolymerization	3/280	63/5974	0.572482	0.908672	0.908552	Capzb/Rac1/Prune1	3
GO:0032368	GO:0032368	regulation of lipid transport	3/280	63/5974	0.572482	0.908672	0.908552	Prkcd/Dab2/Acsl4	3
GO:0051048	GO:0051048	negative regulation of secretion	3/280	63/5974	0.572482	0.908672	0.908552	Vamp3/Pde1c/Acsl4	3
GO:0051100	GO:0051100	negative regulation of binding	3/280	63/5974	0.572482	0.908672	0.908552	Dab2/Eif4a3/Pex14	3
GO:0048514	GO:0048514	blood vessel morphogenesis	8/280	174/5974	0.574608	0.908672	0.908552	Hk2/Ptgis/C3/Wars/Ecm1/Myh9/Rhoa/Add1	8
GO:0033674	GO:0033674	positive regulation of kinase activity	6/280	130/5974	0.575176	0.908672	0.908552	Gcn1/Xrcc6/Prkcd/Rac1/Rhoa/Stk11	6
GO:0045927	GO:0045927	positive regulation of growth	5/280	108/5974	0.576378	0.908672	0.908552	C3/Dbnl/Ybx3/Rhoa/Acsl4	5
GO:0002237	GO:0002237	response to molecule of bacterial origin	4/280	86/5974	0.578747	0.908672	0.908552	Ddt/Mgst1/Cyrib/Rhoa	4
GO:0043281	GO:0043281	regulation of cysteine-type endopeptidase activity involved in apoptotic process	4/280	86/5974	0.578747	0.908672	0.908552	Gsn/Pdcd5/Ift57/Rhoa	4
GO:0001541	GO:0001541	ovarian follicle development	1/280	18/5974	0.579087	0.908672	0.908552	Rac1	1
GO:0006584	GO:0006584	catecholamine metabolic process	1/280	18/5974	0.579087	0.908672	0.908552	Maoa	1
GO:0006767	GO:0006767	water-soluble vitamin metabolic process	1/280	18/5974	0.579087	0.908672	0.908552	Gsto2	1
GO:0007528	GO:0007528	neuromuscular junction development	1/280	18/5974	0.579087	0.908672	0.908552	Lamb2	1
GO:0009168	GO:0009168	purine ribonucleoside monophosphate biosynthetic process	1/280	18/5974	0.579087	0.908672	0.908552	Prps2	1
GO:0009620	GO:0009620	response to fungus	1/280	18/5974	0.579087	0.908672	0.908552	Defb19	1
GO:0009712	GO:0009712	catechol-containing compound metabolic process	1/280	18/5974	0.579087	0.908672	0.908552	Maoa	1
GO:0010677	GO:0010677	negative regulation of cellular carbohydrate metabolic process	1/280	18/5974	0.579087	0.908672	0.908552	Pask	1
GO:0010907	GO:0010907	positive regulation of glucose metabolic process	1/280	18/5974	0.579087	0.908672	0.908552	Stk11	1
GO:0030500	GO:0030500	regulation of bone mineralization	1/280	18/5974	0.579087	0.908672	0.908552	Ecm1	1
GO:0042181	GO:0042181	ketone biosynthetic process	1/280	18/5974	0.579087	0.908672	0.908552	Dab2	1
GO:0042490	GO:0042490	mechanoreceptor differentiation	1/280	18/5974	0.579087	0.908672	0.908552	Rac1	1
GO:0042554	GO:0042554	superoxide anion generation	1/280	18/5974	0.579087	0.908672	0.908552	Prkcd	1
GO:0045324	GO:0045324	late endosome to vacuole transport	1/280	18/5974	0.579087	0.908672	0.908552	Chmp4b	1
GO:0046128	GO:0046128	purine ribonucleoside metabolic process	1/280	18/5974	0.579087	0.908672	0.908552	Nt5c1b	1
GO:0051972	GO:0051972	regulation of telomerase activity	1/280	18/5974	0.579087	0.908672	0.908552	Hnrnpd	1
GO:0060113	GO:0060113	inner ear receptor cell differentiation	1/280	18/5974	0.579087	0.908672	0.908552	Rac1	1
GO:0060119	GO:0060119	inner ear receptor cell development	1/280	18/5974	0.579087	0.908672	0.908552	Rac1	1
GO:0070828	GO:0070828	heterochromatin organization	1/280	18/5974	0.579087	0.908672	0.908552	Trim28	1
GO:0072348	GO:0072348	sulfur compound transport	1/280	18/5974	0.579087	0.908672	0.908552	Mgst1	1
GO:0090278	GO:0090278	negative regulation of peptide hormone secretion	1/280	18/5974	0.579087	0.908672	0.908552	Pde1c	1
GO:0097035	GO:0097035	regulation of membrane lipid distribution	1/280	18/5974	0.579087	0.908672	0.908552	Prkcd	1
GO:0098900	GO:0098900	regulation of action potential	1/280	18/5974	0.579087	0.908672	0.908552	Gba	1
GO:1902175	GO:1902175	regulation of oxidative stress-induced intrinsic apoptotic signaling pathway	1/280	18/5974	0.579087	0.908672	0.908552	Sfpq	1
GO:1903715	GO:1903715	regulation of aerobic respiration	1/280	18/5974	0.579087	0.908672	0.908552	Rhoa	1
GO:1905476	GO:1905476	negative regulation of protein localization to membrane	1/280	18/5974	0.579087	0.908672	0.908552	Dab2	1
GO:0000380	GO:0000380	alternative mRNA splicing, via spliceosome	2/280	41/5974	0.579467	0.908672	0.908552	Sfpq/Rnps1	2
GO:0006334	GO:0006334	nucleosome assembly	2/280	41/5974	0.579467	0.908672	0.908552	Rbbp4/Nasp	2
GO:0009166	GO:0009166	nucleotide catabolic process	2/280	41/5974	0.579467	0.908672	0.908552	Nt5c1b/Nudt3	2
GO:0032204	GO:0032204	regulation of telomere maintenance	2/280	41/5974	0.579467	0.908672	0.908552	Cct5/Hnrnpd	2
GO:0043123	GO:0043123	positive regulation of I-kappaB kinase/NF-kappaB signaling	2/280	41/5974	0.579467	0.908672	0.908552	S100a4/Ube2n	2
GO:0045089	GO:0045089	positive regulation of innate immune response	2/280	41/5974	0.579467	0.908672	0.908552	Xrcc6/Sfpq	2
GO:0051881	GO:0051881	regulation of mitochondrial membrane potential	2/280	41/5974	0.579467	0.908672	0.908552	Mllt11/Ppid	2
GO:0061138	GO:0061138	morphogenesis of a branching epithelium	2/280	41/5974	0.579467	0.908672	0.908552	Tgm2/Ppp1ca	2
GO:0070301	GO:0070301	cellular response to hydrogen peroxide	2/280	41/5974	0.579467	0.908672	0.908552	Lcn2/Prkcd	2
GO:0044092	GO:0044092	negative regulation of molecular function	17/280	372/5974	0.581126	0.908672	0.908552	Ptgis/Gba/Prkcd/Serpinc1/Wars/Rpl5/Lxn/Dab2/Wfdc3/Serpinb6a/Ecm1/Spink2/Eif4a3/Rtraf/Plec/Pex14/Coro1c	17
GO:0040008	GO:0040008	regulation of growth	11/280	241/5974	0.581566	0.908672	0.908552	Mgll/Lgmn/C3/Ruvbl1/Dab2/Dbnl/Ybx3/Rhoa/Acsl4/Stk11/Actl6a	11
GO:0006839	GO:0006839	mitochondrial transport	6/280	131/5974	0.582776	0.908672	0.908552	Mipep/Hk2/Pdcd5/Vdac2/Samm50/Acaa2	6
GO:0009185	GO:0009185	ribonucleoside diphosphate metabolic process	3/280	64/5974	0.583296	0.908672	0.908552	Cad/Hk2/Galk1	3
GO:0051701	GO:0051701	biological process involved in interaction with host	3/280	64/5974	0.583296	0.908672	0.908552	Gsn/Trim28/Chmp4b	3
GO:0042391	GO:0042391	regulation of membrane potential	5/280	109/5974	0.584682	0.908672	0.908552	Gba/Atp1b3/Mllt11/Eif4a3/Ppid	5
GO:0001932	GO:0001932	regulation of protein phosphorylation	16/280	351/5974	0.584878	0.908672	0.908552	C3/Gba/Xrcc6/Prkcd/Wars/Rap2b/Rac1/Dab2/Cdc37/Rtraf/Ropn1/Rhoa/Plec/Stk11/Coro1c/Cldn3	16
GO:0007162	GO:0007162	negative regulation of cell adhesion	4/280	87/5974	0.588002	0.908672	0.908552	Prkcd/Fgg/Rhoa/Coro1c	4
GO:0045017	GO:0045017	glycerolipid biosynthetic process	4/280	87/5974	0.588002	0.908672	0.908552	C3/Fabp5/Pisd/Acsl4	4
GO:0003205	GO:0003205	cardiac chamber development	2/280	42/5974	0.592717	0.908672	0.908552	Myh10/Ap2b1	2
GO:0038127	GO:0038127	ERBB signaling pathway	2/280	42/5974	0.592717	0.908672	0.908552	Lgmn/Cpne3	2
GO:0046364	GO:0046364	monosaccharide biosynthetic process	2/280	42/5974	0.592717	0.908672	0.908552	Gpd2/Stk11	2
GO:0046889	GO:0046889	positive regulation of lipid biosynthetic process	2/280	42/5974	0.592717	0.908672	0.908552	Prkcd/Dab2	2
GO:0061387	GO:0061387	regulation of extent of cell growth	2/280	42/5974	0.592717	0.908672	0.908552	Mgll/Dbnl	2
GO:1904064	GO:1904064	positive regulation of cation transmembrane transport	2/280	42/5974	0.592717	0.908672	0.908552	Lcn2/Atp1b3	2
GO:0045597	GO:0045597	positive regulation of cell differentiation	12/280	265/5974	0.592828	0.908672	0.908552	Tgm2/Xrcc6/Rac1/Ppp1cc/Dab2/Tgfb1i1/Dbnl/Golga2/Nudt21/Rhoa/Add1/Stk11	12
GO:0120035	GO:0120035	regulation of plasma membrane bounded cell projection organization	12/280	265/5974	0.592828	0.908672	0.908552	Odf2/Prkcd/Capzb/Rac1/Dynll1/Dab2/Dbnl/Golga2/Espn/Rhoa/Stk11/Coro1c	12
GO:0002831	GO:0002831	regulation of response to biotic stimulus	5/280	110/5974	0.592898	0.908672	0.908552	Xrcc6/Nlrx1/Cdc37/Pcbp2/Sfpq	5
GO:0051321	GO:0051321	meiotic cell cycle	5/280	110/5974	0.592898	0.908672	0.908552	Prkaca/Myh9/Golga2/Piwil1/Bub3	5
GO:0001523	GO:0001523	retinoid metabolic process	1/280	19/5974	0.598875	0.908672	0.908552	Rbp1	1
GO:0002065	GO:0002065	columnar/cuboidal epithelial cell differentiation	1/280	19/5974	0.598875	0.908672	0.908552	Pdpk1	1
GO:0002792	GO:0002792	negative regulation of peptide secretion	1/280	19/5974	0.598875	0.908672	0.908552	Pde1c	1
GO:0006891	GO:0006891	intra-Golgi vesicle-mediated transport	1/280	19/5974	0.598875	0.908672	0.908552	Nsf	1
GO:0006907	GO:0006907	pinocytosis	1/280	19/5974	0.598875	0.908672	0.908552	Dab2	1
GO:0007289	GO:0007289	spermatid nucleus differentiation	1/280	19/5974	0.598875	0.908672	0.908552	Piwil1	1
GO:0009119	GO:0009119	ribonucleoside metabolic process	1/280	19/5974	0.598875	0.908672	0.908552	Nt5c1b	1
GO:0009127	GO:0009127	purine nucleoside monophosphate biosynthetic process	1/280	19/5974	0.598875	0.908672	0.908552	Prps2	1
GO:0009581	GO:0009581	detection of external stimulus	1/280	19/5974	0.598875	0.908672	0.908552	Lxn	1
GO:0009582	GO:0009582	detection of abiotic stimulus	1/280	19/5974	0.598875	0.908672	0.908552	Lxn	1
GO:0010676	GO:0010676	positive regulation of cellular carbohydrate metabolic process	1/280	19/5974	0.598875	0.908672	0.908552	Stk11	1
GO:0019674	GO:0019674	NAD metabolic process	1/280	19/5974	0.598875	0.908672	0.908552	Ldha	1
GO:0019748	GO:0019748	secondary metabolic process	1/280	19/5974	0.598875	0.908672	0.908552	Ddt	1
GO:0021591	GO:0021591	ventricular system development	1/280	19/5974	0.598875	0.908672	0.908552	Myh10	1
GO:0030490	GO:0030490	maturation of SSU-rRNA	1/280	19/5974	0.598875	0.908672	0.908552	Rps8	1
GO:0031440	GO:0031440	regulation of mRNA 3'-end processing	1/280	19/5974	0.598875	0.908672	0.908552	Nudt21	1
GO:0032007	GO:0032007	negative regulation of TOR signaling	1/280	19/5974	0.598875	0.908672	0.908552	Stk11	1
GO:0032212	GO:0032212	positive regulation of telomere maintenance via telomerase	1/280	19/5974	0.598875	0.908672	0.908552	Cct5	1
GO:0032508	GO:0032508	DNA duplex unwinding	1/280	19/5974	0.598875	0.908672	0.908552	Recql	1
GO:0032609	GO:0032609	interferon-gamma production	1/280	19/5974	0.598875	0.908672	0.908552	Cyrib	1
GO:0032649	GO:0032649	regulation of interferon-gamma production	1/280	19/5974	0.598875	0.908672	0.908552	Cyrib	1
GO:0032781	GO:0032781	positive regulation of ATPase activity	1/280	19/5974	0.598875	0.908672	0.908552	Atp1b3	1
GO:0035249	GO:0035249	synaptic transmission, glutamatergic	1/280	19/5974	0.598875	0.908672	0.908552	Prkaca	1
GO:0042100	GO:0042100	B cell proliferation	1/280	19/5974	0.598875	0.908672	0.908552	Prkcd	1
GO:0043388	GO:0043388	positive regulation of DNA binding	1/280	19/5974	0.598875	0.908672	0.908552	Trim28	1
GO:0043550	GO:0043550	regulation of lipid kinase activity	1/280	19/5974	0.598875	0.908672	0.908552	Rac1	1
GO:0043620	GO:0043620	regulation of DNA-templated transcription in response to stress	1/280	19/5974	0.598875	0.908672	0.908552	Gcn1	1
GO:0043627	GO:0043627	response to estrogen	1/280	19/5974	0.598875	0.908672	0.908552	Gba	1
GO:0045103	GO:0045103	intermediate filament-based process	1/280	19/5974	0.598875	0.908672	0.908552	Plec	1
GO:0045104	GO:0045104	intermediate filament cytoskeleton organization	1/280	19/5974	0.598875	0.908672	0.908552	Plec	1
GO:0045453	GO:0045453	bone resorption	1/280	19/5974	0.598875	0.908672	0.908552	Rac1	1
GO:0045665	GO:0045665	negative regulation of neuron differentiation	1/280	19/5974	0.598875	0.908672	0.908552	Rhoa	1
GO:0046039	GO:0046039	GTP metabolic process	1/280	19/5974	0.598875	0.908672	0.908552	Rhoa	1
GO:0048168	GO:0048168	regulation of neuronal synaptic plasticity	1/280	19/5974	0.598875	0.908672	0.908552	Rac1	1
GO:0051058	GO:0051058	negative regulation of small GTPase mediated signal transduction	1/280	19/5974	0.598875	0.908672	0.908552	Cyrib	1
GO:0051647	GO:0051647	nucleus localization	1/280	19/5974	0.598875	0.908672	0.908552	Myh10	1
GO:0052372	GO:0052372	modulation by symbiont of entry into host	1/280	19/5974	0.598875	0.908672	0.908552	Gsn	1
GO:0070584	GO:0070584	mitochondrion morphogenesis	1/280	19/5974	0.598875	0.908672	0.908552	Plec	1
GO:0097300	GO:0097300	programmed necrotic cell death	1/280	19/5974	0.598875	0.908672	0.908552	Ybx3	1
GO:1900271	GO:1900271	regulation of long-term synaptic potentiation	1/280	19/5974	0.598875	0.908672	0.908552	Lgmn	1
GO:1903350	GO:1903350	response to dopamine	1/280	19/5974	0.598875	0.908672	0.908552	Tgm2	1
GO:1903351	GO:1903351	cellular response to dopamine	1/280	19/5974	0.598875	0.908672	0.908552	Tgm2	1
GO:1904705	GO:1904705	regulation of vascular associated smooth muscle cell proliferation	1/280	19/5974	0.598875	0.908672	0.908552	Rhoa	1
GO:1990874	GO:1990874	vascular associated smooth muscle cell proliferation	1/280	19/5974	0.598875	0.908672	0.908552	Rhoa	1
GO:0010628	GO:0010628	positive regulation of gene expression	16/280	354/5974	0.598955	0.908672	0.908552	C3/Lcn2/Gsn/U2af2/Wars/Stat4/Rpl5/Pdcd5/Fus/Ruvbl1/Hnrnpd/Myh9/Eif4a3/Cyrib/Dazap1/Cldn3	16
GO:0062197	GO:0062197	cellular response to chemical stress	7/280	156/5974	0.602532	0.908672	0.908552	Lcn2/Prkcd/Serpinb6a/Sfpq/Mgst1/Ybx3/Plec	7
GO:0006090	GO:0006090	pyruvate metabolic process	3/280	66/5974	0.6044	0.908672	0.908552	Hk2/Ldha/Galk1	3
GO:0036503	GO:0036503	ERAD pathway	3/280	66/5974	0.6044	0.908672	0.908552	Ube4a/Usp25/Ecpas	3
GO:0045834	GO:0045834	positive regulation of lipid metabolic process	3/280	66/5974	0.6044	0.908672	0.908552	Prkcd/Rac1/Dab2	3
GO:0048639	GO:0048639	positive regulation of developmental growth	3/280	66/5974	0.6044	0.908672	0.908552	C3/Dbnl/Ybx3	3
GO:0055001	GO:0055001	muscle cell development	3/280	66/5974	0.6044	0.908672	0.908552	Capzb/Myh10/Plec	3
GO:0000122	GO:0000122	negative regulation of transcription by RNA polymerase II	9/280	201/5974	0.605641	0.908672	0.908552	Dab2/Trim28/Rpl10/Tbl1xr1/Myef2/Sfpq/Ppid/Ybx3/Sorbs3	9
GO:0031331	GO:0031331	positive regulation of cellular catabolic process	9/280	201/5974	0.605641	0.908672	0.908552	Gba/Prkcd/Rad23a/Rbx1/Dab2/Hnrnpd/Pafah1b2/Clec16a/Stk11	9
GO:1902532	GO:1902532	negative regulation of intracellular signal transduction	9/280	201/5974	0.605641	0.908672	0.908552	Gba/Prkcd/Dab2/Nlrx1/Vdac2/Cyrib/Ybx3/Rhoa/Stk11	9
GO:0019646	GO:0019646	aerobic electron transport chain	2/280	43/5974	0.605654	0.908672	0.908552	COX3/Cox7c	2
GO:0030902	GO:0030902	hindbrain development	2/280	43/5974	0.605654	0.908672	0.908552	Gba/Myh10	2
GO:0032370	GO:0032370	positive regulation of lipid transport	2/280	43/5974	0.605654	0.908672	0.908552	Prkcd/Dab2	2
GO:0034620	GO:0034620	cellular response to unfolded protein	2/280	43/5974	0.605654	0.908672	0.908552	Eif2a/Pacrg	2
GO:0045619	GO:0045619	regulation of lymphocyte differentiation	2/280	43/5974	0.605654	0.908672	0.908552	Xrcc6/Rhoa	2
GO:0071456	GO:0071456	cellular response to hypoxia	2/280	43/5974	0.605654	0.908672	0.908552	Ptgis/Acaa2	2
GO:0099175	GO:0099175	regulation of postsynapse organization	2/280	43/5974	0.605654	0.908672	0.908552	Dbnl/Chmp4b	2
GO:1903321	GO:1903321	negative regulation of protein modification by small protein conjugation or removal	2/280	43/5974	0.605654	0.908672	0.908552	U2af2/Rpl5	2
GO:0006606	GO:0006606	protein import into nucleus	4/280	89/5974	0.606153	0.908672	0.908552	Prkcd/Kpnb1/Trim28/Nup50	4
GO:0010810	GO:0010810	regulation of cell-substrate adhesion	4/280	89/5974	0.606153	0.908672	0.908552	Rac1/Dab2/Rhoa/Coro1c	4
GO:0032989	GO:0032989	cellular component morphogenesis	12/280	269/5974	0.614017	0.908672	0.908552	Mgll/Rac1/Ccdc136/Lamb2/Myh10/Dbnl/Spink2/Rpl24/Golga2/Plec/Stk11/Coro1c	12
GO:0009749	GO:0009749	response to glucose	3/280	67/5974	0.614684	0.908672	0.908552	Prkaca/Rac1/Pde1c	3
GO:0060249	GO:0060249	anatomical structure homeostasis	4/280	90/5974	0.615045	0.908672	0.908552	Rac1/Chmp4b/Add1/Stk11	4
GO:0044255	GO:0044255	cellular lipid metabolic process	19/280	424/5974	0.617561	0.908672	0.908552	Ptgis/Mgll/Gpx4/C3/Gba/Prkcd/Abcd3/Rbp1/Fabp5/Acsbg2/Echdc2/Gk/Tbl1xr1/Pisd/Acaa2/Crot/Sgpp1/Acsl4/Gk2	19
GO:0001825	GO:0001825	blastocyst formation	1/280	20/5974	0.617735	0.908672	0.908552	Actl6a	1
GO:0002437	GO:0002437	inflammatory response to antigenic stimulus	1/280	20/5974	0.617735	0.908672	0.908552	C3	1
GO:0003254	GO:0003254	regulation of membrane depolarization	1/280	20/5974	0.617735	0.908672	0.908552	Mllt11	1
GO:0007094	GO:0007094	mitotic spindle assembly checkpoint signaling	1/280	20/5974	0.617735	0.908672	0.908552	Bub3	1
GO:0007340	GO:0007340	acrosome reaction	1/280	20/5974	0.617735	0.908672	0.908552	Fam170b	1
GO:0007492	GO:0007492	endoderm development	1/280	20/5974	0.617735	0.908672	0.908552	Dab2	1
GO:0008608	GO:0008608	attachment of spindle microtubules to kinetochore	1/280	20/5974	0.617735	0.908672	0.908552	Bub3	1
GO:0010665	GO:0010665	regulation of cardiac muscle cell apoptotic process	1/280	20/5974	0.617735	0.908672	0.908552	Pdpk1	1
GO:0031116	GO:0031116	positive regulation of microtubule polymerization	1/280	20/5974	0.617735	0.908672	0.908552	Rac1	1
GO:0031343	GO:0031343	positive regulation of cell killing	1/280	20/5974	0.617735	0.908672	0.908552	Cyrib	1
GO:0042476	GO:0042476	odontogenesis	1/280	20/5974	0.617735	0.908672	0.908552	Rhoa	1
GO:0045576	GO:0045576	mast cell activation	1/280	20/5974	0.617735	0.908672	0.908552	Pdpk1	1
GO:0045582	GO:0045582	positive regulation of T cell differentiation	1/280	20/5974	0.617735	0.908672	0.908552	Rhoa	1
GO:0045667	GO:0045667	regulation of osteoblast differentiation	1/280	20/5974	0.617735	0.908672	0.908552	Prkaca	1
GO:0046634	GO:0046634	regulation of alpha-beta T cell activation	1/280	20/5974	0.617735	0.908672	0.908552	Rhoa	1
GO:0050885	GO:0050885	neuromuscular process controlling balance	1/280	20/5974	0.617735	0.908672	0.908552	Myh10	1
GO:0060079	GO:0060079	excitatory postsynaptic potential	1/280	20/5974	0.617735	0.908672	0.908552	Eif4a3	1
GO:0060193	GO:0060193	positive regulation of lipase activity	1/280	20/5974	0.617735	0.908672	0.908552	Rhoa	1
GO:0070167	GO:0070167	regulation of biomineral tissue development	1/280	20/5974	0.617735	0.908672	0.908552	Ecm1	1
GO:0071173	GO:0071173	spindle assembly checkpoint signaling	1/280	20/5974	0.617735	0.908672	0.908552	Bub3	1
GO:0071174	GO:0071174	mitotic spindle checkpoint signaling	1/280	20/5974	0.617735	0.908672	0.908552	Bub3	1
GO:0071709	GO:0071709	membrane assembly	1/280	20/5974	0.617735	0.908672	0.908552	Chmp4b	1
GO:0110149	GO:0110149	regulation of biomineralization	1/280	20/5974	0.617735	0.908672	0.908552	Ecm1	1
GO:0140115	GO:0140115	export across plasma membrane	1/280	20/5974	0.617735	0.908672	0.908552	Atp1b3	1
GO:0150117	GO:0150117	positive regulation of cell-substrate junction organization	1/280	20/5974	0.617735	0.908672	0.908552	Rac1	1
GO:1901016	GO:1901016	regulation of potassium ion transmembrane transporter activity	1/280	20/5974	0.617735	0.908672	0.908552	Atp1b3	1
GO:2000785	GO:2000785	regulation of autophagosome assembly	1/280	20/5974	0.617735	0.908672	0.908552	Chmp4b	1
GO:0001101	GO:0001101	response to acid chemical	2/280	44/5974	0.618278	0.908672	0.908552	Rragc/Plec	2
GO:0002705	GO:0002705	positive regulation of leukocyte mediated immunity	2/280	44/5974	0.618278	0.908672	0.908552	C3/Cyrib	2
GO:0035304	GO:0035304	regulation of protein dephosphorylation	2/280	44/5974	0.618278	0.908672	0.908552	Gba/Prkcd	2
GO:0035601	GO:0035601	protein deacylation	2/280	44/5974	0.618278	0.908672	0.908552	Tbl1xr1/Sfpq	2
GO:0061951	GO:0061951	establishment of protein localization to plasma membrane	2/280	44/5974	0.618278	0.908672	0.908552	Nsf/Vamp3	2
GO:0098732	GO:0098732	macromolecule deacylation	2/280	44/5974	0.618278	0.908672	0.908552	Tbl1xr1/Sfpq	2
GO:0060627	GO:0060627	regulation of vesicle-mediated transport	12/280	270/5974	0.619233	0.908672	0.908552	Fga/C3/Tgm2/Nsf/Dab2/Fgb/Fgg/Ap2b1/Snap29/Add1/Pdcd6ip/Pdpk1	12
GO:0001505	GO:0001505	regulation of neurotransmitter levels	3/280	68/5974	0.624788	0.908672	0.908552	Prkaca/Maoa/Snap29	3
GO:0009746	GO:0009746	response to hexose	3/280	68/5974	0.624788	0.908672	0.908552	Prkaca/Rac1/Pde1c	3
GO:0010951	GO:0010951	negative regulation of endopeptidase activity	3/280	68/5974	0.624788	0.908672	0.908552	Serpinc1/Serpinb6a/Spink2	3
GO:0034284	GO:0034284	response to monosaccharide	3/280	68/5974	0.624788	0.908672	0.908552	Prkaca/Rac1/Pde1c	3
GO:0042177	GO:0042177	negative regulation of protein catabolic process	3/280	68/5974	0.624788	0.908672	0.908552	Rpl5/Usp25/Clec16a	3
GO:0071897	GO:0071897	DNA biosynthetic process	3/280	68/5974	0.624788	0.908672	0.908552	Cct5/Hnrnpd/Nhp2	3
GO:0033157	GO:0033157	regulation of intracellular protein transport	5/280	114/5974	0.624848	0.908672	0.908552	Prkaca/Prkcd/Pdcd5/Lcp1/Trim28	5
GO:0090407	GO:0090407	organophosphate biosynthetic process	11/280	249/5974	0.625671	0.908672	0.908552	Cad/Dtymk/Fabp5/Gk/Ldhd/Pisd/Mthfd1/Prps2/Acsl4/Gk2/Nfs1	11
GO:0045934	GO:0045934	negative regulation of nucleobase-containing compound metabolic process	17/280	382/5974	0.626191	0.908672	0.908552	Sub1/Xrcc6/U2af2/Fus/Dab2/Hnrnpd/Trim28/Rpl10/Tbl1xr1/Myef2/Sfpq/Rnps1/Ppid/Acin1/Ybx3/Pex14/Sorbs3	17
GO:0006605	GO:0006605	protein targeting	7/280	160/5974	0.629428	0.908672	0.908552	Mipep/Pdcd5/Vps13a/Samm50/Yif1b/Chmp4b/Pex14	7
GO:0001959	GO:0001959	regulation of cytokine-mediated signaling pathway	2/280	45/5974	0.63059	0.908672	0.908552	Cdc37/Ecm1	2
GO:0002832	GO:0002832	negative regulation of response to biotic stimulus	2/280	45/5974	0.63059	0.908672	0.908552	Nlrx1/Pcbp2	2
GO:0006893	GO:0006893	Golgi to plasma membrane transport	2/280	45/5974	0.63059	0.908672	0.908552	Nsf/Vamp3	2
GO:0007369	GO:0007369	gastrulation	2/280	45/5974	0.63059	0.908672	0.908552	Prkaca/Rps6	2
GO:0019882	GO:0019882	antigen processing and presentation	2/280	45/5974	0.63059	0.908672	0.908552	Gba/Ifi30	2
GO:0032091	GO:0032091	negative regulation of protein binding	2/280	45/5974	0.63059	0.908672	0.908552	Dab2/Pex14	2
GO:0036294	GO:0036294	cellular response to decreased oxygen levels	2/280	45/5974	0.63059	0.908672	0.908552	Ptgis/Acaa2	2
GO:0043433	GO:0043433	negative regulation of DNA-binding transcription factor activity	2/280	45/5974	0.63059	0.908672	0.908552	Ptgis/Pex14	2
GO:0106027	GO:0106027	neuron projection organization	2/280	45/5974	0.63059	0.908672	0.908552	Lgmn/Dbnl	2
GO:1901654	GO:1901654	response to ketone	2/280	45/5974	0.63059	0.908672	0.908552	Gba/Hnrnpd	2
GO:0048588	GO:0048588	developmental cell growth	4/280	92/5974	0.632453	0.908672	0.908552	Mgll/Lamb2/Dbnl/Stk11	4
GO:0051170	GO:0051170	import into nucleus	4/280	92/5974	0.632453	0.908672	0.908552	Prkcd/Kpnb1/Trim28/Nup50	4
GO:0006898	GO:0006898	receptor-mediated endocytosis	5/280	115/5974	0.632598	0.908672	0.908552	C3/Nsf/Dab2/Dbnl/Ap2b1	5
GO:0042325	GO:0042325	regulation of phosphorylation	18/280	406/5974	0.634548	0.908672	0.908552	Gcn1/C3/Gba/Xrcc6/Prkcd/Wars/Rap2b/Rac1/Dynll1/Dab2/Cdc37/Rtraf/Ropn1/Rhoa/Plec/Stk11/Coro1c/Cldn3	18
GO:0008037	GO:0008037	cell recognition	3/280	69/5974	0.634709	0.908672	0.908552	Cct5/Vdac2/Izumo1	3
GO:0033865	GO:0033865	nucleoside bisphosphate metabolic process	3/280	69/5974	0.634709	0.908672	0.908552	Acaa2/Crot/Acsl4	3
GO:0033875	GO:0033875	ribonucleoside bisphosphate metabolic process	3/280	69/5974	0.634709	0.908672	0.908552	Acaa2/Crot/Acsl4	3
GO:0034032	GO:0034032	purine nucleoside bisphosphate metabolic process	3/280	69/5974	0.634709	0.908672	0.908552	Acaa2/Crot/Acsl4	3
GO:0045727	GO:0045727	positive regulation of translation	3/280	69/5974	0.634709	0.908672	0.908552	Rpl5/Hnrnpd/Eif4a3	3
GO:0006417	GO:0006417	regulation of translation	9/280	206/5974	0.635308	0.908672	0.908552	Gcn1/Rpl5/Ppp1ca/Eif5b/Hnrnpd/Rpl10/Eif2a/Eif4a3/Piwil1	9
GO:0006979	GO:0006979	response to oxidative stress	9/280	206/5974	0.635308	0.908672	0.908552	Gpx4/Lcn2/Prkcd/Usp25/Myef2/Sfpq/Mgst1/Psip1/Ppid	9
GO:0001704	GO:0001704	formation of primary germ layer	1/280	21/5974	0.635712	0.908672	0.908552	Prkaca	1
GO:0006289	GO:0006289	nucleotide-excision repair	1/280	21/5974	0.635712	0.908672	0.908552	Rad23a	1
GO:0006303	GO:0006303	double-strand break repair via nonhomologous end joining	1/280	21/5974	0.635712	0.908672	0.908552	Xrcc6	1
GO:0006958	GO:0006958	complement activation, classical pathway	1/280	21/5974	0.635712	0.908672	0.908552	C3	1
GO:0006984	GO:0006984	ER-nucleus signaling pathway	1/280	21/5974	0.635712	0.908672	0.908552	Eif2a	1
GO:0007288	GO:0007288	sperm axoneme assembly	1/280	21/5974	0.635712	0.908672	0.908552	Yif1b	1
GO:0009225	GO:0009225	nucleotide-sugar metabolic process	1/280	21/5974	0.635712	0.908672	0.908552	Uap1	1
GO:0010659	GO:0010659	cardiac muscle cell apoptotic process	1/280	21/5974	0.635712	0.908672	0.908552	Pdpk1	1
GO:0010662	GO:0010662	regulation of striated muscle cell apoptotic process	1/280	21/5974	0.635712	0.908672	0.908552	Pdpk1	1
GO:0016101	GO:0016101	diterpenoid metabolic process	1/280	21/5974	0.635712	0.908672	0.908552	Rbp1	1
GO:0031112	GO:0031112	positive regulation of microtubule polymerization or depolymerization	1/280	21/5974	0.635712	0.908672	0.908552	Rac1	1
GO:0031577	GO:0031577	spindle checkpoint signaling	1/280	21/5974	0.635712	0.908672	0.908552	Bub3	1
GO:0032509	GO:0032509	endosome transport via multivesicular body sorting pathway	1/280	21/5974	0.635712	0.908672	0.908552	Chmp4b	1
GO:0032526	GO:0032526	response to retinoic acid	1/280	21/5974	0.635712	0.908672	0.908552	Add1	1
GO:0033046	GO:0033046	negative regulation of sister chromatid segregation	1/280	21/5974	0.635712	0.908672	0.908552	Bub3	1
GO:0033048	GO:0033048	negative regulation of mitotic sister chromatid segregation	1/280	21/5974	0.635712	0.908672	0.908552	Bub3	1
GO:0033059	GO:0033059	cellular pigmentation	1/280	21/5974	0.635712	0.908672	0.908552	Dctn2	1
GO:0035050	GO:0035050	embryonic heart tube development	1/280	21/5974	0.635712	0.908672	0.908552	Ift57	1
GO:0042471	GO:0042471	ear morphogenesis	1/280	21/5974	0.635712	0.908672	0.908552	Rac1	1
GO:0043279	GO:0043279	response to alkaloid	1/280	21/5974	0.635712	0.908672	0.908552	Tgm2	1
GO:0043300	GO:0043300	regulation of leukocyte degranulation	1/280	21/5974	0.635712	0.908672	0.908552	Pdpk1	1
GO:0044088	GO:0044088	regulation of vacuole organization	1/280	21/5974	0.635712	0.908672	0.908552	Chmp4b	1
GO:0044743	GO:0044743	protein transmembrane import into intracellular organelle	1/280	21/5974	0.635712	0.908672	0.908552	Pex14	1
GO:0045841	GO:0045841	negative regulation of mitotic metaphase/anaphase transition	1/280	21/5974	0.635712	0.908672	0.908552	Bub3	1
GO:0045912	GO:0045912	negative regulation of carbohydrate metabolic process	1/280	21/5974	0.635712	0.908672	0.908552	Pask	1
GO:0046164	GO:0046164	alcohol catabolic process	1/280	21/5974	0.635712	0.908672	0.908552	Nudt3	1
GO:0046686	GO:0046686	response to cadmium ion	1/280	21/5974	0.635712	0.908672	0.908552	Gsn	1
GO:0046825	GO:0046825	regulation of protein export from nucleus	1/280	21/5974	0.635712	0.908672	0.908552	Prkaca	1
GO:0048002	GO:0048002	antigen processing and presentation of peptide antigen	1/280	21/5974	0.635712	0.908672	0.908552	Ifi30	1
GO:0048678	GO:0048678	response to axon injury	1/280	21/5974	0.635712	0.908672	0.908552	Lamb2	1
GO:0051055	GO:0051055	negative regulation of lipid biosynthetic process	1/280	21/5974	0.635712	0.908672	0.908552	Stk11	1
GO:0051781	GO:0051781	positive regulation of cell division	1/280	21/5974	0.635712	0.908672	0.908552	Rhoa	1
GO:0051985	GO:0051985	negative regulation of chromosome segregation	1/280	21/5974	0.635712	0.908672	0.908552	Bub3	1
GO:0060078	GO:0060078	regulation of postsynaptic membrane potential	1/280	21/5974	0.635712	0.908672	0.908552	Eif4a3	1
GO:0071985	GO:0071985	multivesicular body sorting pathway	1/280	21/5974	0.635712	0.908672	0.908552	Chmp4b	1
GO:0072009	GO:0072009	nephron epithelium development	1/280	21/5974	0.635712	0.908672	0.908552	Lamb2	1
GO:0090303	GO:0090303	positive regulation of wound healing	1/280	21/5974	0.635712	0.908672	0.908552	Cldn3	1
GO:0099565	GO:0099565	chemical synaptic transmission, postsynaptic	1/280	21/5974	0.635712	0.908672	0.908552	Eif4a3	1
GO:0120316	GO:0120316	sperm flagellum assembly	1/280	21/5974	0.635712	0.908672	0.908552	Yif1b	1
GO:1902100	GO:1902100	negative regulation of metaphase/anaphase transition of cell cycle	1/280	21/5974	0.635712	0.908672	0.908552	Bub3	1
GO:1904358	GO:1904358	positive regulation of telomere maintenance via telomere lengthening	1/280	21/5974	0.635712	0.908672	0.908552	Cct5	1
GO:1905819	GO:1905819	negative regulation of chromosome separation	1/280	21/5974	0.635712	0.908672	0.908552	Bub3	1
GO:2000736	GO:2000736	regulation of stem cell differentiation	1/280	21/5974	0.635712	0.908672	0.908552	Nudt21	1
GO:2000816	GO:2000816	negative regulation of mitotic sister chromatid separation	1/280	21/5974	0.635712	0.908672	0.908552	Bub3	1
GO:0070647	GO:0070647	protein modification by small protein conjugation or removal	14/280	318/5974	0.637103	0.909938	0.909818	Ube4a/Cops4/Cops6/Rps2/U2af2/Rpl5/Usp25/Ube2n/Rbx1/Trim28/Herc4/Cops7a/Skp1/Uba2	14
GO:0006259	GO:0006259	DNA metabolic process	15/280	341/5974	0.64076	0.909938	0.909818	Sub1/Xrcc6/Prkcd/Rad23a/Fus/Ruvbl1/Ube2n/Rbx1/Cct5/Hnrnpd/Trim28/Sfpq/Nhp2/Recql/Actl6a	15
GO:0045333	GO:0045333	cellular respiration	6/280	139/5974	0.640964	0.909938	0.909818	COX3/Prkaca/Gba/Cox7c/Rhoa/Plec	6
GO:1905475	GO:1905475	regulation of protein localization to membrane	4/280	93/5974	0.640966	0.909938	0.909818	Gsn/Pdcd5/Dab2/Ap2b1	4
GO:0002285	GO:0002285	lymphocyte activation involved in immune response	2/280	46/5974	0.642592	0.909938	0.909818	Rps6/Lcp1	2
GO:1901292	GO:1901292	nucleoside phosphate catabolic process	2/280	46/5974	0.642592	0.909938	0.909818	Nt5c1b/Nudt3	2
GO:0009896	GO:0009896	positive regulation of catabolic process	10/280	230/5974	0.643917	0.909938	0.909818	Gba/Prkcd/Nsf/Rad23a/Rbx1/Dab2/Hnrnpd/Pafah1b2/Clec16a/Stk11	10
GO:0032990	GO:0032990	cell part morphogenesis	10/280	230/5974	0.643917	0.909938	0.909818	Mgll/Rac1/Lamb2/Myh10/Dbnl/Rpl24/Golga2/Plec/Stk11/Coro1c	10
GO:0035966	GO:0035966	response to topologically incorrect protein	3/280	70/5974	0.644448	0.909938	0.909818	Hspa4l/Eif2a/Pacrg	3
GO:1900180	GO:1900180	regulation of protein localization to nucleus	3/280	70/5974	0.644448	0.909938	0.909818	Prkcd/Trim28/Stk11	3
GO:0030100	GO:0030100	regulation of endocytosis	5/280	117/5974	0.647805	0.909938	0.909818	C3/Nsf/Dab2/Ap2b1/Add1	5
GO:0060341	GO:0060341	regulation of cellular localization	17/280	387/5974	0.647864	0.909938	0.909818	Diaph1/Prkaca/Lcn2/Gsn/Prkcd/Pdcd5/Rac1/Ppp1cc/Cct5/Dab2/Lcp1/Trim28/Pde1c/Trappc12/Ap2b1/Stk11/Pdpk1	17
GO:0034248	GO:0034248	regulation of cellular amide metabolic process	10/280	231/5974	0.649361	0.909938	0.909818	Gcn1/Prkcd/Rpl5/Ppp1ca/Eif5b/Hnrnpd/Rpl10/Eif2a/Eif4a3/Piwil1	10
GO:0000280	GO:0000280	nuclear division	8/280	186/5974	0.650532	0.909938	0.909818	Kpnb1/Rpl24/Golga2/Prc1/Dctn2/Chmp4b/Rhoa/Bub3	8
GO:0001938	GO:0001938	positive regulation of endothelial cell proliferation	1/280	22/5974	0.652846	0.909938	0.909818	Ecm1	1
GO:0002062	GO:0002062	chondrocyte differentiation	1/280	22/5974	0.652846	0.909938	0.909818	Ecm1	1
GO:0006730	GO:0006730	one-carbon metabolic process	1/280	22/5974	0.652846	0.909938	0.909818	Mthfd1	1
GO:0010332	GO:0010332	response to gamma radiation	1/280	22/5974	0.652846	0.909938	0.909818	Xrcc6	1
GO:0010656	GO:0010656	negative regulation of muscle cell apoptotic process	1/280	22/5974	0.652846	0.909938	0.909818	Pdpk1	1
GO:0010658	GO:0010658	striated muscle cell apoptotic process	1/280	22/5974	0.652846	0.909938	0.909818	Pdpk1	1
GO:0030512	GO:0030512	negative regulation of transforming growth factor beta receptor signaling pathway	1/280	22/5974	0.652846	0.909938	0.909818	Tgfb1i1	1
GO:0031952	GO:0031952	regulation of protein autophosphorylation	1/280	22/5974	0.652846	0.909938	0.909818	Rap2b	1
GO:0031960	GO:0031960	response to corticosteroid	1/280	22/5974	0.652846	0.909938	0.909818	Gba	1
GO:0032392	GO:0032392	DNA geometric change	1/280	22/5974	0.652846	0.909938	0.909818	Recql	1
GO:0032608	GO:0032608	interferon-beta production	1/280	22/5974	0.652846	0.909938	0.909818	Nlrx1	1
GO:0032648	GO:0032648	regulation of interferon-beta production	1/280	22/5974	0.652846	0.909938	0.909818	Nlrx1	1
GO:0033619	GO:0033619	membrane protein proteolysis	1/280	22/5974	0.652846	0.909938	0.909818	Myh9	1
GO:0034121	GO:0034121	regulation of toll-like receptor signaling pathway	1/280	22/5974	0.652846	0.909938	0.909818	Pdpk1	1
GO:0035270	GO:0035270	endocrine system development	1/280	22/5974	0.652846	0.909938	0.909818	Pdpk1	1
GO:0035384	GO:0035384	thioester biosynthetic process	1/280	22/5974	0.652846	0.909938	0.909818	Acsl4	1
GO:0042278	GO:0042278	purine nucleoside metabolic process	1/280	22/5974	0.652846	0.909938	0.909818	Nt5c1b	1
GO:0043647	GO:0043647	inositol phosphate metabolic process	1/280	22/5974	0.652846	0.909938	0.909818	Nudt3	1
GO:0045740	GO:0045740	positive regulation of DNA replication	1/280	22/5974	0.652846	0.909938	0.909818	Rac1	1
GO:0045773	GO:0045773	positive regulation of axon extension	1/280	22/5974	0.652846	0.909938	0.909818	Dbnl	1
GO:0045839	GO:0045839	negative regulation of mitotic nuclear division	1/280	22/5974	0.652846	0.909938	0.909818	Bub3	1
GO:0046461	GO:0046461	neutral lipid catabolic process	1/280	22/5974	0.652846	0.909938	0.909818	Mgll	1
GO:0046464	GO:0046464	acylglycerol catabolic process	1/280	22/5974	0.652846	0.909938	0.909818	Mgll	1
GO:0048662	GO:0048662	negative regulation of smooth muscle cell proliferation	1/280	22/5974	0.652846	0.909938	0.909818	Rhoa	1
GO:0051279	GO:0051279	regulation of release of sequestered calcium ion into cytosol	1/280	22/5974	0.652846	0.909938	0.909818	Diaph1	1
GO:0051384	GO:0051384	response to glucocorticoid	1/280	22/5974	0.652846	0.909938	0.909818	Gba	1
GO:0060236	GO:0060236	regulation of mitotic spindle organization	1/280	22/5974	0.652846	0.909938	0.909818	Chmp4b	1
GO:0071616	GO:0071616	acyl-CoA biosynthetic process	1/280	22/5974	0.652846	0.909938	0.909818	Acsl4	1
GO:0086003	GO:0086003	cardiac muscle cell contraction	1/280	22/5974	0.652846	0.909938	0.909818	Gsn	1
GO:1903649	GO:1903649	regulation of cytoplasmic transport	1/280	22/5974	0.652846	0.909938	0.909818	Dab2	1
GO:1903725	GO:1903725	regulation of phospholipid metabolic process	1/280	22/5974	0.652846	0.909938	0.909818	Prkcd	1
[truncated: 794 more rows]
