# Supplementary material for: The vertebrate- and testis- specific transmembrane protein C11ORF94 plays a critical role in sperm-oocyte membrane binding
Source: Mol Biomed. 2022 Sep 2;3:27. doi: 10.1186/s43556-022-00092-1 (PMC9437168; doi:10.1186/s43556-022-00092-1)
Supplement: Supplementary file 7 — Additional file 7: Table S3. RNAseq analysis of C11orf94+/+ and C11orf94-/- testicular gene expression differences. [file 43556_2022_92_MOESM7_ESM.xlsx]

## Sheet: Testis KO vs WT
geneID	geneName	geneType	baseMean	log2FoldChange	lfcSE	stat	pvalue	padj	change
ENSMUSG00000025900.13	Rp1	protein_coding	220.625	-0.173112	0.230571	0.56407	0.452625	0.75705	NS
ENSMUSG00000025902.13	Sox17	protein_coding	318.065	0.1602	0.250954	0.407192	0.523398	0.796228	NS
ENSMUSG00000088000.1	Gm25493	snRNA	28.519	-0.504802	0.372647	1.8408	0.174857	0.603136	NS
ENSMUSG00000033845.13	Mrpl15	protein_coding	696.149	0.199876	0.153689	1.69011	0.193586	0.615145	NS
ENSMUSG00000025903.14	Lypla1	protein_coding	331.563	-0.122699	0.193154	0.403757	0.525155	0.796714	NS
ENSMUSG00000033813.15	Tcea1	protein_coding	431.414	-0.227779	0.21952	1.07638	0.299509	0.670443	NS
ENSMUSG00000033793.12	Atp6v1h	protein_coding	651.547	0.117938	0.140005	0.709459	0.399623	0.725959	NS
ENSMUSG00000025907.14	Rb1cc1	protein_coding	2761.95	-0.725345	0.339781	4.51094	0.0336788	0.543008	NS
ENSMUSG00000102706.1	Gm7417	processed_pseudogene	279.86	-0.443287	0.189287	5.47526	0.0192875	0.518725	NS
ENSMUSG00000103845.1	Gm19026	processed_pseudogene	121.459	-0.0498576	0.214325	0.0542161	0.815883	0.932294	NS
ENSMUSG00000051285.17	Pcmtd1	protein_coding	78.7898	-0.466987	0.365795	1.62858	0.2019	0.617991	NS
ENSMUSG00000097797.6	Gm26901	lincRNA	34.0145	-0.377826	0.33593	1.26598	0.260522	0.648769	NS
ENSMUSG00000025909.16	Sntg1	protein_coding	56.0898	0.0515816	0.28683	0.0323437	0.857276	0.95109	NS
ENSMUSG00000061024.8	Rrs1	protein_coding	317.633	0.157183	0.162935	0.930239	0.334801	0.689814	NS
ENSMUSG00000025911.14	Adhfe1	protein_coding	53.7623	-0.11511	0.318497	0.131211	0.71718	0.887966	NS
ENSMUSG00000067879.3	Vxn	protein_coding	52.4729	-0.261408	0.299322	0.764396	0.381956	0.717666	NS
ENSMUSG00000025912.16	Mybl1	protein_coding	493.505	-0.574573	0.290516	3.89037	0.0485638	0.554376	NS
ENSMUSG00000045210.8	Vcpip1	protein_coding	583.2	-0.309242	0.223132	1.91845	0.166027	0.597588	NS
ENSMUSG00000097893.8	1700034P13Rik	antisense	126.717	-0.0723749	0.22557	0.102975	0.748289	0.903199	NS
ENSMUSG00000025915.14	Sgk3	protein_coding	228.254	-0.510913	0.261634	3.80247	0.051177	0.554376	NS
ENSMUSG00000046101.16	Mcmdc2	protein_coding	120.21	-0.120358	0.283531	0.180612	0.670848	0.869997	NS
ENSMUSG00000098234.7	Snhg6	lincRNA	60.3957	-0.299819	0.284752	1.11067	0.291937	0.667433	NS
ENSMUSG00000099032.2	Tcf24	protein_coding	60.5323	0.298582	0.274649	1.18288	0.276771	0.660027	NS
ENSMUSG00000025916.10	Ppp1r42	protein_coding	737.013	-0.732998	0.279011	6.83673	0.0089302	0.511045	NS
ENSMUSG00000025917.9	Cops5	protein_coding	2346.09	-0.092279	0.126592	0.531315	0.466055	0.766094	NS
ENSMUSG00000056763.16	Cspp1	protein_coding	1159.74	-0.296342	0.175623	2.84344	0.0917473	0.559751	NS
ENSMUSG00000102356.1	1700047N06Rik	TEC	26.3709	0.101473	0.391696	0.0671615	0.795515	0.92432	NS
ENSMUSG00000067851.11	Arfgef1	protein_coding	1197.41	-0.337638	0.27201	1.5377	0.214961	0.624859	NS
ENSMUSG00000042501.12	Cpa6	protein_coding	65.4037	-0.282616	0.299928	0.889506	0.345611	0.695511	NS
ENSMUSG00000101314.1	Gm29663	lincRNA	31.9776	0.275781	0.352307	0.613619	0.433429	0.746882	NS
ENSMUSG00000016918.15	Sulf1	protein_coding	209.532	0.0830528	0.177832	0.218152	0.640452	0.856027	NS
ENSMUSG00000025938.16	Slco5a1	protein_coding	65.4102	0.0957903	0.283705	0.114033	0.735599	0.897204	NS
ENSMUSG00000005886.14	Ncoa2	protein_coding	2091.31	0.0855713	0.132378	0.417826	0.518024	0.794266	NS
ENSMUSG00000025935.10	Tram1	protein_coding	2921.89	-0.0416579	0.127365	0.106977	0.743613	0.900907	NS
ENSMUSG00000025937.6	Lactb2	protein_coding	42.35	0.162361	0.379508	0.183588	0.668308	0.868605	NS
ENSMUSG00000025932.14	Eya1	protein_coding	23.2789	-0.715844	0.42784	2.8064	0.0938887	0.559751	NS
ENSMUSG00000092083.4	Kcnb2	protein_coding	46.7366	0.0775633	0.320324	0.0590573	0.807992	0.930143	NS
ENSMUSG00000025925.14	Terf1	protein_coding	447.958	-0.443794	0.187552	5.58613	0.0181032	0.511045	NS
ENSMUSG00000067795.13	4930444P10Rik	protein_coding	1101.95	-0.163168	0.185335	0.7746	0.378798	0.715495	NS
ENSMUSG00000043716.13	Rpl7	protein_coding	2177.14	-0.269209	0.155665	2.98719	0.0839258	0.559269	NS
ENSMUSG00000025921.7	Rdh10	protein_coding	348.112	0.123455	0.163292	0.571414	0.449698	0.756026	NS
ENSMUSG00000025920.19	Stau2	protein_coding	55.0674	-0.0942269	0.324718	0.0847059	0.771019	0.913405	NS
ENSMUSG00000089982.7	Gm7568	antisense	254.232	-0.176401	0.195515	0.814378	0.366829	0.708981	NS
ENSMUSG00000025939.19	Ube2w	protein_coding	670.291	-0.181246	0.145862	1.54356	0.214089	0.624704	NS
ENSMUSG00000102457.1	Gm38342	TEC	138.985	0.0311164	0.195264	0.0254077	0.873355	0.957105	NS
ENSMUSG00000079658.9	Eloc	protein_coding	911.033	-0.378151	0.211467	3.19046	0.0740692	0.559269	NS
ENSMUSG00000097744.1	D030040B21Rik	lincRNA	50.3789	-0.35699	0.340329	1.10216	0.293793	0.66748	NS
ENSMUSG00000025940.6	Tmem70	protein_coding	198.669	-0.120542	0.207182	0.338853	0.560492	0.817539	NS
ENSMUSG00000091020.3	Gm5828	processed_pseudogene	25.7461	-0.256881	0.396864	0.419038	0.517417	0.793789	NS
ENSMUSG00000042686.5	Jph1	protein_coding	21.9547	0.148828	0.425716	0.122238	0.726619	0.892621	NS
ENSMUSG00000025777.8	Gdap1	protein_coding	45.415	-0.255473	0.331065	0.59652	0.439909	0.750525	NS
ENSMUSG00000099899.1	Gm28784	lincRNA	22.511	-0.36576	0.484249	0.572118	0.449418	0.755941	NS
ENSMUSG00000025776.13	Crispld1	protein_coding	25.7978	-0.0601625	0.410439	0.0216927	0.882908	0.960015	NS
ENSMUSG00000025774.14	Crisp4	protein_coding	21.9994	0.908724	0.652614	1.92483	0.165325	0.597056	NS
ENSMUSG00000100538.1	Gm28340	lincRNA	22.1013	-0.558497	0.4104	1.85894	0.172748	0.601548	NS
ENSMUSG00000043760.16	Pkhd1	protein_coding	22.0601	-0.396713	0.396966	1.00014	0.317275	0.678099	NS
ENSMUSG00000089914.2	4930486I03Rik	antisense	216.262	-0.36043	0.200888	3.21702	0.072876	0.559269	NS
ENSMUSG00000041859.10	Mcm3	protein_coding	357.641	0.369338	0.219655	2.82026	0.0930814	0.559751	NS
ENSMUSG00000025931.15	Paqr8	protein_coding	764.281	0.154751	0.153073	1.02151	0.31216	0.675384	NS
ENSMUSG00000041809.5	Efhc1	protein_coding	6701.08	0.0154259	0.135465	0.0129669	0.909339	0.970118	NS
ENSMUSG00000041779.5	Tram2	protein_coding	432.859	0.167795	0.173519	0.934559	0.333681	0.688711	NS
ENSMUSG00000025934.15	Gsta3	protein_coding	230.317	0.351027	0.201989	3.01664	0.0824141	0.559269	NS
ENSMUSG00000096375.2	Gm7094	unprocessed_pseudogene	35.2979	0.280994	0.358708	0.614286	0.433179	0.746673	NS
ENSMUSG00000041670.17	Rims1	protein_coding	22.6457	-0.0159126	0.432046	0.00153269	0.968771	0.990467	NS
ENSMUSG00000073730.2	Ppp1r14bl	protein_coding	8927.68	-0.0324709	0.118054	0.0756517	0.783279	0.919438	NS
ENSMUSG00000102766.1	Gm6420	TEC	45.2086	-0.0110508	0.34843	0.0012332	0.971986	0.991522	NS
ENSMUSG00000026155.13	Smap1	protein_coding	2865.08	-0.179803	0.225558	0.635087	0.425496	0.741949	NS
ENSMUSG00000026154.4	Sdhaf4	protein_coding	120.941	0.0252045	0.219953	0.0132342	0.908413	0.970118	NS
ENSMUSG00000026153.15	Fam135a	protein_coding	1296.41	-0.356668	0.260118	1.87593	0.170798	0.600401	NS
ENSMUSG00000102398.1	Gm37580	TEC	32.4115	-0.308469	0.34021	0.822285	0.364513	0.706668	NS
ENSMUSG00000026147.16	Col9a1	protein_coding	64.9097	-0.3903	0.271449	2.06689	0.150528	0.583758	NS
ENSMUSG00000026141.13	Col19a1	protein_coding	46.5014	-0.141028	0.299606	0.222061	0.637474	0.853972	NS
ENSMUSG00000100131.1	Gm28439	unprocessed_pseudogene	129.34	0.121191	0.365472	0.110144	0.739981	0.899572	NS
ENSMUSG00000067736.2	Gm10222	unprocessed_pseudogene	29.3153	0.264833	0.408504	0.421479	0.5162	0.793078	NS
ENSMUSG00000101939.1	Gm28438	unprocessed_pseudogene	54.514	-0.599057	0.309068	3.76124	0.0524536	0.554376	NS
ENSMUSG00000101111.1	Gm28437	unprocessed_pseudogene	695.113	-0.290194	0.258125	1.26238	0.261202	0.649755	NS
ENSMUSG00000100862.1	Gm10925	unprocessed_pseudogene	545.367	-0.337488	0.338488	0.992362	0.319166	0.679314	NS
ENSMUSG00000102070.1	Gm28661	unprocessed_pseudogene	590.023	-0.175639	0.225124	0.608609	0.435312	0.748353	NS
ENSMUSG00000101249.1	Gm29216	unprocessed_pseudogene	464.31	-0.0250484	0.228119	0.0120942	0.91243	0.970836	NS
ENSMUSG00000073725.8	Lmbrd1	protein_coding	945.236	0.161055	0.133531	1.45422	0.227853	0.631785	NS
ENSMUSG00000099392.1	Gm29414	lincRNA	99.4811	0.239886	0.242007	0.981898	0.321731	0.681933	NS
ENSMUSG00000073722.3	4931408C20Rik	protein_coding	745.559	-0.212933	0.190284	1.25161	0.263245	0.651725	NS
ENSMUSG00000048411.4	Gm597	protein_coding	599.774	-0.18579	0.195242	0.905385	0.341342	0.693011	NS
ENSMUSG00000048874.15	Phf3	protein_coding	558.543	-0.49543	0.250178	3.90653	0.0480989	0.554376	NS
ENSMUSG00000026064.16	Ptp4a1	protein_coding	24.2566	-0.146798	0.420246	0.122024	0.72685	0.892631	NS
ENSMUSG00000117310.2	Ptp4a1	protein_coding	85.7142	0.175721	0.249896	0.494292	0.482019	0.774657	NS
ENSMUSG00000086727.8	4931428L18Rik	protein_coding	180.616	-0.241676	0.189539	1.62496	0.202401	0.618002	NS
ENSMUSG00000026063.4	Pih1d3	protein_coding	123.326	-0.608551	0.245924	6.11491	0.0134046	0.511045	NS
ENSMUSG00000102865.1	Gm9839	TEC	42.1983	-0.291346	0.34186	0.727901	0.393564	0.722658	NS
ENSMUSG00000091318.2	Gm5415	protein_coding	84.2747	-0.253148	0.298028	0.722619	0.395286	0.723499	NS
ENSMUSG00000026134.11	Prim2	protein_coding	572.313	-0.0305463	0.142791	0.0457716	0.830592	0.940357	NS
ENSMUSG00000103746.1	1700001G17Rik	TEC	72.3173	0.334785	0.300286	1.241	0.265279	0.653188	NS
ENSMUSG00000004768.14	Rab23	protein_coding	818.468	-0.137802	0.194902	0.499632	0.479662	0.772897	NS
ENSMUSG00000042215.8	Bag2	protein_coding	157.929	0.284867	0.199682	2.03369	0.153847	0.587767	NS
ENSMUSG00000042197.13	Zfp451	protein_coding	8806.71	-0.0217544	0.132232	0.0270667	0.869322	0.955766	NS
ENSMUSG00000042182.16	Bend6	protein_coding	26.3679	-0.425503	0.401298	1.12738	0.288334	0.665184	NS
ENSMUSG00000026131.20	Dst	protein_coding	3449.44	-0.0880924	0.126624	0.483955	0.486636	0.776612	NS
ENSMUSG00000042111.9	Ccdc115	protein_coding	419.635	0.00360748	0.162184	0.000508313	0.982013	0.99327	NS
ENSMUSG00000026127.13	Imp4	protein_coding	419.319	0.186824	0.17113	1.19097	0.275134	0.658948	NS
ENSMUSG00000026126.15	Ptpn18	protein_coding	39.5293	-0.0611945	0.306504	0.0398889	0.841698	0.944288	NS
ENSMUSG00000101223.6	4930568A12Rik	lincRNA	248.479	-0.173715	0.170716	1.03536	0.308903	0.673845	NS
ENSMUSG00000026125.9	Prss39	protein_coding	6521.24	0.110826	0.158149	0.490946	0.483505	0.775665	NS
ENSMUSG00000037529.13	Prss40	protein_coding	999.472	-0.114023	0.134912	0.714111	0.398082	0.725306	NS
ENSMUSG00000045815.4	1700101I19Rik	antisense	195.913	-0.0912616	0.202689	0.202657	0.652585	0.862401	NS
ENSMUSG00000045174.10	Amer3	protein_coding	24.4862	0.240214	0.401416	0.358153	0.549534	0.810772	NS
ENSMUSG00000037503.12	Fam168b	protein_coding	509.336	0.241284	0.152216	2.51045	0.113093	0.565789	NS
ENSMUSG00000026123.11	Plekhb2	protein_coding	273.65	0.350776	0.198686	3.1108	0.0777747	0.559269	NS
ENSMUSG00000103708.1	Gm33222	lincRNA	76.4869	0.176442	0.29608	0.355043	0.551272	0.812078	NS
ENSMUSG00000045216.7	Hs6st1	protein_coding	133.405	0.595928	0.217113	7.5156	0.00611669	0.503469	NS
ENSMUSG00000037470.14	Uggt1	protein_coding	463.233	0.252803	0.157569	2.57163	0.108795	0.565789	NS
ENSMUSG00000037447.16	Arid5a	protein_coding	110.471	0.186987	0.276008	0.458623	0.498268	0.782252	NS
ENSMUSG00000102762.1	4930403P22Rik	lincRNA	69.2748	-0.325966	0.286816	1.2933	0.255441	0.645681	NS
ENSMUSG00000010453.12	Kansl3	protein_coding	3850.6	0.0657367	0.143174	0.210782	0.646155	0.859574	NS
ENSMUSG00000037432.15	Fer1l5	protein_coding	1609.19	-0.295002	0.155869	3.57698	0.0585856	0.555579	NS
ENSMUSG00000001143.13	Lman2l	protein_coding	403.573	0.118981	0.167687	0.503289	0.478058	0.771945	NS
ENSMUSG00000037408.10	Cnnm4	protein_coding	663.636	0.295015	0.200563	2.15996	0.141649	0.577665	NS
ENSMUSG00000001138.13	Cnnm3	protein_coding	146.637	0.256374	0.243051	1.11125	0.29181	0.667433	NS
ENSMUSG00000067653.12	Ankrd23	protein_coding	23.868	0.0070194	0.402149	0.00041259	0.983794	0.993367	NS
ENSMUSG00000079610.9	Ankrd39	protein_coding	126.194	0.022027	0.24133	0.00856501	0.926263	0.976294	NS
ENSMUSG00000026121.13	Sema4c	protein_coding	251.25	-0.169554	0.192567	0.775229	0.378604	0.715495	NS
ENSMUSG00000087589.3	D430040D24Rik	processed_transcript	87.4478	-0.155236	0.246402	0.397017	0.528634	0.798781	NS
ENSMUSG00000046337.17	Fam178b	protein_coding	8743.04	0.348377	0.226635	2.35717	0.124708	0.570746	NS
ENSMUSG00000089906.1	Gm6428	processed_pseudogene	25.9711	0.767984	0.387603	3.9351	0.0472883	0.554376	NS
ENSMUSG00000061518.11	Cox5b	protein_coding	2070.9	0.122063	0.190785	0.409179	0.522387	0.795878	NS
ENSMUSG00000037351.9	Actr1b	protein_coding	639.388	0.217748	0.163233	1.77786	0.182413	0.608184	NS
ENSMUSG00000102416.4	4933424G06Rik	protein_coding	439.122	-0.17646	0.150173	1.38061	0.239997	0.637718	NS
ENSMUSG00000026117.10	Zap70	protein_coding	51.1933	-0.0762845	0.304489	0.0629958	0.801822	0.927117	NS
ENSMUSG00000026116.11	Tmem131	protein_coding	1493.14	0.0919459	0.131348	0.489961	0.483945	0.775665	NS
ENSMUSG00000050122.19	Vwa3b	protein_coding	6076.11	0.044135	0.130884	0.113702	0.735969	0.897405	NS
ENSMUSG00000026114.14	Cnga3	protein_coding	74.8213	-0.212546	0.259321	0.672442	0.412202	0.73512	NS
ENSMUSG00000026113.17	Inpp4a	protein_coding	1214.55	0.197478	0.18697	1.1146	0.291084	0.667109	NS
ENSMUSG00000086064.1	4930439A04Rik	antisense	61.672	-0.233152	0.291115	0.642199	0.422916	0.740943	NS
ENSMUSG00000026112.7	Coa5	protein_coding	974.952	0.295603	0.128961	5.24738	0.0219799	0.524196	NS
ENSMUSG00000026111.15	Unc50	protein_coding	389.338	0.0426911	0.176426	0.0585737	0.808765	0.930311	NS
ENSMUSG00000026110.15	Mgat4a	protein_coding	242.369	-0.194244	0.24191	0.645004	0.421905	0.740038	NS
ENSMUSG00000103948.1	4930594C11Rik	TEC	23.0701	-0.418915	0.39292	1.13806	0.286062	0.664097	NS
ENSMUSG00000026090.16	2010300C02Rik	protein_coding	158.735	0.153546	0.234561	0.428301	0.512824	0.790949	NS
ENSMUSG00000089767.1	4930556I23Rik	antisense	108.626	0.334257	0.236076	2.00288	0.157001	0.590551	NS
ENSMUSG00000104365.1	4930470B04Rik	TEC	271.483	-0.468101	0.287044	2.65192	0.103425	0.561868	NS
ENSMUSG00000060771.15	Tsga10	protein_coding	1989.95	-0.672591	0.266722	6.30473	0.0120416	0.511045	NS
ENSMUSG00000037216.5	Lipt1	protein_coding	91.0299	0.0726596	0.281188	0.066974	0.795795	0.924395	NS
ENSMUSG00000026088.15	Mitd1	protein_coding	22.0732	-0.212566	0.438121	0.236374	0.626837	0.849652	NS
ENSMUSG00000026087.11	Mrpl30	protein_coding	911.466	-0.208038	0.142477	2.13078	0.144367	0.578342	NS
ENSMUSG00000058407.12	Txndc9	protein_coding	985.557	-0.254092	0.163202	2.42192	0.119648	0.568795	NS
ENSMUSG00000026083.12	Eif5b	protein_coding	3530.02	-0.47318	0.248512	3.60983	0.0574389	0.554905	NS
ENSMUSG00000026082.11	Rev1	protein_coding	472.577	-0.0662623	0.16071	0.170052	0.680066	0.874338	NS
ENSMUSG00000102716.1	Gm5099	lincRNA	32.0635	-0.479758	0.372294	1.66595	0.196802	0.616453	NS
ENSMUSG00000037138.18	Aff3	protein_coding	249.065	0.224956	0.17924	1.57396	0.209633	0.622279	NS
ENSMUSG00000085391.1	Gm16150	antisense	38.3759	-0.402248	0.319567	1.58501	0.208041	0.621123	NS
ENSMUSG00000026080.13	Chst10	protein_coding	48.9261	-0.0339823	0.305415	0.0123817	0.9114	0.970557	NS
ENSMUSG00000026078.10	Pdcl3	protein_coding	105.946	-0.192987	0.230302	0.702478	0.401952	0.72724	NS
ENSMUSG00000104188.1	Gm37821	lincRNA	27.121	-0.441689	0.377996	1.36817	0.242126	0.638523	NS
ENSMUSG00000026077.15	Npas2	protein_coding	52.3371	0.0287396	0.288807	0.00996368	0.920489	0.973957	NS
ENSMUSG00000073702.11	Rpl31	protein_coding	4212.29	-0.237031	0.155213	2.32954	0.126939	0.570793	NS
ENSMUSG00000003134.10	Tbc1d8	protein_coding	343.184	0.138298	0.157479	0.77106	0.379889	0.71613	NS
ENSMUSG00000003135.15	Cnot11	protein_coding	760.073	0.383817	0.209952	3.33263	0.0679182	0.555858	NS
ENSMUSG00000048234.13	Rnf149	protein_coding	142.227	0.289636	0.198997	2.11777	0.145598	0.579495	NS
ENSMUSG00000050967.5	Creg2	protein_coding	51.0474	-0.397819	0.282803	1.97863	0.159535	0.592922	NS
ENSMUSG00000057173.8	Rfx8	protein_coding	1184.21	-0.056564	0.203101	0.077551	0.780644	0.91857	NS
ENSMUSG00000101634.6	1700066B17Rik	lincRNA	152.847	-0.354541	0.226077	2.45886	0.116864	0.56706	NS
ENSMUSG00000026074.15	Map4k4	protein_coding	609.832	0.141673	0.153518	0.851403	0.356156	0.70154	NS
ENSMUSG00000026072.12	Il1r1	protein_coding	126.045	0.0922661	0.21718	0.180552	0.670899	0.869997	NS
ENSMUSG00000026065.8	Slc9a4	protein_coding	34.8563	-0.096254	0.389519	0.0617294	0.803783	0.928156	NS
ENSMUSG00000026062.12	Slc9a2	protein_coding	160.789	0.0723424	0.191901	0.142173	0.70613	0.883336	NS
ENSMUSG00000041945.12	Mfsd9	protein_coding	133.259	0.205493	0.200686	1.04813	0.305939	0.672275	NS
ENSMUSG00000060679.14	Mrps9	protein_coding	412.312	0.106558	0.172017	0.383614	0.535675	0.802389	NS
ENSMUSG00000070939.9	Tgfbrap1	protein_coding	355.253	0.304132	0.166916	3.31562	0.0686244	0.555858	NS
ENSMUSG00000010290.7	AI597479	protein_coding	344.618	0.115744	0.174794	0.438449	0.507872	0.788901	NS
ENSMUSG00000008136.14	Fhl2	protein_coding	70.1232	0.111349	0.257345	0.187207	0.665252	0.86779	NS
ENSMUSG00000066877.11	Nck2	protein_coding	482.5	0.0463349	0.146579	0.0999395	0.751902	0.90445	NS
ENSMUSG00000057363.12	Uxs1	protein_coding	328.048	0.0727137	0.202183	0.129429	0.719025	0.888886	NS
ENSMUSG00000041763.14	Tpp2	protein_coding	2691.95	-0.365958	0.217466	2.82488	0.0928136	0.559751	NS
ENSMUSG00000091844.2	Gm8251	protein_coding	610.077	-0.718862	0.352006	4.13198	0.0420801	0.549079	NS
ENSMUSG00000026049.11	Tex30	protein_coding	733.489	-0.33076	0.204159	2.62072	0.105476	0.564147	NS
ENSMUSG00000026047.13	Poglut2	protein_coding	28.6836	0.0440477	0.385026	0.0135925	0.907187	0.9696	NS
ENSMUSG00000041684.11	Bivm	protein_coding	37.9435	-0.156135	0.371557	0.177148	0.673835	0.871588	NS
ENSMUSG00000026048.16	Ercc5	protein_coding	254.334	-0.42914	0.228626	3.51746	0.0607256	0.555579	NS
ENSMUSG00000100769.1	Gm28893	processed_transcript	65.5493	-0.197013	0.265905	0.549106	0.458683	0.761826	NS
ENSMUSG00000026043.18	Col3a1	protein_coding	315.791	-0.0279355	0.22073	0.0160282	0.899255	0.967269	NS
ENSMUSG00000026042.16	Col5a2	protein_coding	30.8475	-0.25038	0.389134	0.414156	0.519868	0.795048	NS
ENSMUSG00000025995.16	Wdr75	protein_coding	372.991	-0.135559	0.193732	0.489809	0.484013	0.775665	NS
ENSMUSG00000084817.3	Gm5526	processed_pseudogene	55.6722	-0.300534	0.2902	1.07413	0.300014	0.670443	NS
ENSMUSG00000044457.8	Stk-ps2	transcribed_processed_pseudogene	367.759	-0.23902	0.202613	1.39139	0.238171	0.637085	NS
ENSMUSG00000041144.12	Dnah7b	protein_coding	1515.09	-0.204389	0.195993	1.08684	0.297173	0.669919	NS
ENSMUSG00000101337.6	Dnah7c	protein_coding	1306.3	-0.279635	0.184893	2.28458	0.130665	0.572186	NS
ENSMUSG00000025986.6	Slc39a10	protein_coding	1211.16	-0.150645	0.165363	0.829744	0.362347	0.70548	NS
ENSMUSG00000099608.1	4933411E06Rik	lincRNA	34.6698	-0.204356	0.325144	0.39534	0.529506	0.799115	NS
ENSMUSG00000026109.14	Tmeff2	protein_coding	39.2506	-0.839827	0.453148	3.42523	0.0642073	0.555858	NS
ENSMUSG00000045954.7	Cavin2	protein_coding	22.888	-0.267174	0.418596	0.408997	0.522479	0.795878	NS
ENSMUSG00000101702.1	1700072G22Rik	lincRNA	38.5368	-0.165273	0.333583	0.245509	0.620255	0.846066	NS
ENSMUSG00000026107.11	Nabp1	protein_coding	1308.87	-0.264755	0.209736	1.59169	0.207085	0.620648	NS
ENSMUSG00000018417.14	Myo1b	protein_coding	45.6819	0.0687026	0.289106	0.0565026	0.812112	0.931517	NS
ENSMUSG00000062939.11	Stat4	protein_coding	3335.01	-0.388511	0.222258	3.04686	0.0808933	0.559269	NS
ENSMUSG00000026104.14	Stat1	protein_coding	91.0264	-0.0423285	0.257115	0.0274418	0.868428	0.955693	NS
ENSMUSG00000026103.14	Gls	protein_coding	246.661	-0.09256	0.199031	0.216465	0.641747	0.856668	NS
ENSMUSG00000002881.14	Nab1	protein_coding	128.881	-0.222968	0.2989	0.557022	0.455463	0.759441	NS
ENSMUSG00000100120.1	Gm553	lincRNA	26.6325	-0.402231	0.423331	0.9019	0.342273	0.693386	NS
ENSMUSG00000043015.15	Nemp2	protein_coding	344.48	0.0971048	0.17995	0.291121	0.589503	0.833409	NS
ENSMUSG00000041439.15	Mfsd6	protein_coding	155.11	-0.249359	0.21658	1.32651	0.249428	0.642747	NS
ENSMUSG00000026102.9	Inpp1	protein_coding	753.496	0.110911	0.146249	0.574965	0.448293	0.755384	NS
ENSMUSG00000041426.12	Hibch	protein_coding	48.8851	-0.24607	0.283319	0.755119	0.38486	0.718988	NS
ENSMUSG00000043629.12	1700019D03Rik	protein_coding	3304.16	-0.167376	0.122628	1.86202	0.172392	0.600994	NS
ENSMUSG00000060715.9	1700019A02Rik	protein_coding	671.809	-0.512411	0.259918	3.86961	0.0491681	0.554376	NS
ENSMUSG00000026098.13	Pms1	protein_coding	23.6473	-0.444557	0.430805	1.06896	0.301181	0.670443	NS
ENSMUSG00000026096.14	Osgepl1	protein_coding	246.407	-0.223254	0.231865	0.927303	0.335565	0.68999	NS
ENSMUSG00000101838.6	Gm18800	transcribed_unprocessed_pseudogene	35.7116	-0.537302	0.327669	2.69551	0.100631	0.561453	NS
ENSMUSG00000026095.15	Asnsd1	protein_coding	588.788	-0.26961	0.148301	3.30266	0.0691678	0.556775	NS
ENSMUSG00000096141.2	Dnah7a	protein_coding	1423.14	-0.199991	0.153575	1.69492	0.192954	0.614785	NS
ENSMUSG00000026094.14	Stk17b	protein_coding	379.213	-0.200934	0.24072	0.696736	0.403883	0.728262	NS
ENSMUSG00000042807.15	Hecw2	protein_coding	54.4059	-0.3071	0.28204	1.18734	0.275866	0.659687	NS
ENSMUSG00000025983.11	Ccdc150	protein_coding	2059.19	-0.472936	0.258687	3.32839	0.0680936	0.555858	NS
ENSMUSG00000041303.7	Gtf3c3	protein_coding	273.146	-0.0852697	0.177653	0.230586	0.631089	0.851389	NS
ENSMUSG00000073678.4	Pgap1	protein_coding	114.272	-0.162377	0.250696	0.420157	0.516859	0.793639	NS
ENSMUSG00000052331.14	Ankrd44	protein_coding	147.432	-0.126229	0.227185	0.309155	0.578199	0.826534	NS
ENSMUSG00000101674.6	4930444A19Rik	antisense	27.9182	-0.655645	0.371431	3.12642	0.0770325	0.559269	NS
ENSMUSG00000025982.13	Sf3b1	protein_coding	2017.87	-0.131454	0.163722	0.644539	0.422072	0.740038	NS
ENSMUSG00000025981.13	Coq10b	protein_coding	405.028	-0.306232	0.165377	3.4265	0.0641581	0.555858	NS
ENSMUSG00000025980.14	Hspd1	protein_coding	364.808	0.0282585	0.204435	0.0191714	0.889876	0.963813	NS
ENSMUSG00000073676.4	Hspe1	protein_coding	158.101	-0.0445326	0.193053	0.0532444	0.817511	0.933104	NS
ENSMUSG00000025979.13	Mob4	protein_coding	103.06	-0.137962	0.316845	0.189955	0.662954	0.867319	NS
ENSMUSG00000025978.14	Rftn2	protein_coding	413.781	-0.00224834	0.16306	0.000229492	0.987913	0.993466	NS
ENSMUSG00000046994.9	Mars2	protein_coding	972.335	-0.433367	0.217279	3.96559	0.0464393	0.554376	NS
ENSMUSG00000025977.15	Boll	protein_coding	1270.19	-0.297764	0.216752	1.88443	0.169831	0.599925	NS
ENSMUSG00000038349.10	Plcl1	protein_coding	38.5386	0.497792	0.319799	2.42349	0.119528	0.568795	NS
ENSMUSG00000100372.1	1700003I22Rik	lincRNA	322.203	0.180959	0.210572	0.737899	0.390335	0.721549	NS
ENSMUSG00000045336.5	Hsfy2	protein_coding	1098.31	-0.217793	0.249909	0.758985	0.383646	0.718445	NS
ENSMUSG00000038331.15	Satb2	protein_coding	53.5796	-0.14476	0.300818	0.232082	0.629984	0.850899	NS
ENSMUSG00000099945.1	1700126A01Rik	lincRNA	370.397	-0.0268268	0.169647	0.0250152	0.874329	0.957241	NS
ENSMUSG00000097519.2	4930558J18Rik	lincRNA	172.674	-0.275668	0.192085	2.06005	0.151205	0.584765	NS
ENSMUSG00000038323.3	1700066M21Rik	protein_coding	431.089	-0.468655	0.238753	3.84114	0.0500094	0.554376	NS
ENSMUSG00000048495.16	Tyw5	protein_coding	40.7563	-0.427905	0.41679	1.05606	0.304114	0.671343	NS
ENSMUSG00000025971.6	Maip1	protein_coding	104.69	-0.0388948	0.218065	0.0319034	0.85824	0.951632	NS
ENSMUSG00000054770.16	Kctd18	protein_coding	263.89	0.0354492	0.166036	0.0455953	0.830913	0.940432	NS
ENSMUSG00000026039.9	Sgo2a	protein_coding	105.65	-0.514466	0.2838	3.28301	0.0700005	0.55838	NS
ENSMUSG00000063558.4	Aox1	protein_coding	120.483	-0.215433	0.25676	0.704661	0.401222	0.726935	NS
ENSMUSG00000064294.12	Aox3	protein_coding	477.946	-0.039611	0.189507	0.0437406	0.834337	0.941835	NS
ENSMUSG00000038242.12	Aox4	protein_coding	47.6444	-0.00994399	0.320206	0.00115027	0.972944	0.991522	NS
ENSMUSG00000079554.2	Aox2	protein_coding	24.4675	-0.686535	0.441472	2.42536	0.119385	0.568795	NS
ENSMUSG00000103839.1	Gm37607	TEC	60.1717	-0.502698	0.414267	1.47117	0.225161	0.630113	NS
ENSMUSG00000051223.14	Bzw1	protein_coding	2776.23	-0.246418	0.152541	2.60682	0.106405	0.564616	NS
ENSMUSG00000026034.17	Clk1	protein_coding	392.217	-0.326781	0.285495	1.30839	0.252687	0.643918	NS
ENSMUSG00000026035.15	Ppil3	protein_coding	134.833	0.244622	0.20006	1.49488	0.221461	0.628848	NS
ENSMUSG00000026036.17	Nif3l1	protein_coding	159.336	0.0532793	0.19932	0.07154	0.789108	0.922103	NS
ENSMUSG00000026037.14	Orc2	protein_coding	347.546	-0.295529	0.206275	2.05112	0.152095	0.585573	NS
ENSMUSG00000038174.14	Fam126b	protein_coding	160.505	-0.341599	0.21036	2.63574	0.104483	0.563162	NS
ENSMUSG00000026032.8	Ndufb3	protein_coding	354.817	-0.0682224	0.164828	0.171297	0.678961	0.873996	NS
ENSMUSG00000047528.13	Flacc1	protein_coding	1658.4	-0.512758	0.208363	6.0272	0.014087	0.511045	NS
ENSMUSG00000026031.15	Cflar	protein_coding	90.6914	0.163125	0.282075	0.334911	0.562782	0.818776	NS
ENSMUSG00000026029.14	Casp8	protein_coding	41.6646	-0.175162	0.388276	0.204126	0.651411	0.861964	NS
ENSMUSG00000099719.1	Gm28802	unprocessed_pseudogene	731.438	-0.202207	0.153054	1.74474	0.18654	0.61041	NS
ENSMUSG00000026028.12	Trak2	protein_coding	152.286	0.383983	0.206346	3.4609	0.0628361	0.555858	NS
ENSMUSG00000026027.13	Stradb	protein_coding	323.571	0.184015	0.167212	1.21034	0.271265	0.656938	NS
ENSMUSG00000072295.7	C2cd6	protein_coding	4000.48	-0.589052	0.240405	5.96366	0.0146037	0.511045	NS
ENSMUSG00000099752.1	Gm29018	antisense	27.2375	-0.17756	0.377217	0.222399	0.637218	0.853972	NS
ENSMUSG00000038079.14	Tmem237	protein_coding	768.557	-0.142152	0.159144	0.79779	0.371755	0.711419	NS
ENSMUSG00000097573.2	G730003C15Rik	antisense	131.068	0.0701858	0.27816	0.0638348	0.800534	0.926336	NS
ENSMUSG00000079550.9	Mpp4	protein_coding	27.3199	-0.250265	0.364852	0.47033	0.492835	0.779969	NS
ENSMUSG00000026024.14	Als2	protein_coding	503.785	0.0871371	0.15382	0.320844	0.571101	0.8233	NS
ENSMUSG00000041075.8	Fzd7	protein_coding	58.9457	0.271623	0.287958	0.889674	0.345566	0.695511	NS
ENSMUSG00000047361.16	Gm973	protein_coding	2285.39	-0.256415	0.203173	1.59092	0.207195	0.620648	NS
ENSMUSG00000099811.6	Gm28411	antisense	200.362	-0.282917	0.203739	1.92834	0.16494	0.597048	NS
ENSMUSG00000101409.1	1700122D07Rik	antisense	27.8551	0.0620339	0.404143	0.0239966	0.876894	0.958245	NS
ENSMUSG00000026021.15	Sumo1	protein_coding	776.113	-0.265553	0.18917	1.96881	0.160574	0.593743	NS
ENSMUSG00000026020.9	Nop58	protein_coding	741.275	-0.323461	0.281968	1.31379	0.25171	0.643452	NS
ENSMUSG00000067336.6	Bmpr2	protein_coding	99.3465	0.0870367	0.320316	0.0740492	0.78553	0.920195	NS
ENSMUSG00000041040.12	Fam117b	protein_coding	1087.67	0.0491618	0.137692	0.127469	0.72107	0.889772	NS
ENSMUSG00000026018.12	Ica1l	protein_coding	1525.82	-0.163306	0.132456	1.51945	0.217702	0.626058	NS
ENSMUSG00000026019.15	Wdr12	protein_coding	1752.43	-0.124464	0.136112	0.83599	0.360546	0.704315	NS
ENSMUSG00000026017.13	Carf	protein_coding	329.074	-0.384554	0.234184	2.69222	0.100839	0.561453	NS
ENSMUSG00000073664.11	Nbeal1	protein_coding	117.275	-0.228379	0.34845	0.429875	0.512051	0.790787	NS
ENSMUSG00000049439.13	Cyp20a1	protein_coding	32.8717	0.254068	0.366385	0.480757	0.48808	0.777488	NS
ENSMUSG00000026782.15	Abi2	protein_coding	545.574	-0.0853882	0.15421	0.3066	0.579774	0.828068	NS
ENSMUSG00000026014.15	Raph1	protein_coding	92.7055	-0.0539358	0.220788	0.059696	0.806977	0.929495	NS
ENSMUSG00000101188.1	Eif4a-ps4	processed_pseudogene	44.7114	0.407754	0.295883	1.89996	0.168083	0.599217	NS
ENSMUSG00000052062.14	Pard3b	protein_coding	121.471	0.124629	0.245322	0.258266	0.611314	0.843462	NS
ENSMUSG00000085842.7	Pard3bos1	antisense	41.387	-0.730297	0.350961	4.33883	0.0372525	0.543008	NS
ENSMUSG00000025969.15	Nrp2	protein_coding	139.174	-0.0132858	0.212751	0.00395683	0.949843	0.984105	NS
ENSMUSG00000040865.15	Ino80d	protein_coding	203.049	0.0126501	0.20495	0.00387018	0.950395	0.984166	NS
ENSMUSG00000101599.1	Gm20342	lincRNA	30.3291	-0.388388	0.425273	0.83668	0.360348	0.704231	NS
ENSMUSG00000025968.16	Ndufs1	protein_coding	836.789	-0.00796334	0.147462	0.0029318	0.956819	0.986185	NS
ENSMUSG00000025967.16	Eef1b2	protein_coding	705.556	0.00511667	0.166296	0.000971351	0.975137	0.991644	NS
ENSMUSG00000102536.1	1700039I01Rik	TEC	111.666	-0.104812	0.240142	0.190418	0.662569	0.867239	NS
ENSMUSG00000087561.7	Gm11608	lincRNA	260.668	-0.162403	0.178461	0.828229	0.362785	0.70548	NS
ENSMUSG00000027520.16	Zdbf2	protein_coding	1498.67	-0.3716	0.18213	4.15304	0.0415598	0.549079	NS
ENSMUSG00000025964.15	Adam23	protein_coding	58.8414	1.01133	0.285121	12.5957	0.000386641	0.195527	NS
ENSMUSG00000025963.5	Mdh1b	protein_coding	1238.79	-0.284515	0.152605	3.47171	0.0624269	0.555858	NS
ENSMUSG00000025962.15	Fastkd2	protein_coding	318.12	-0.29848	0.205324	2.11214	0.146135	0.58002	NS
ENSMUSG00000025961.1	4933402D24Rik	protein_coding	123.451	-0.270117	0.223192	1.46528	0.226092	0.630666	NS
ENSMUSG00000025959.13	Klf7	protein_coding	44.9783	0.279024	0.306736	0.828146	0.362809	0.70548	NS
ENSMUSG00000025958.14	Creb1	protein_coding	205.315	-0.308125	0.220201	1.95778	0.161751	0.59409	NS
ENSMUSG00000025956.10	Mettl21a	protein_coding	46.9973	0.550105	0.317197	3.00495	0.0830107	0.559269	NS
ENSMUSG00000087213.2	2810408I11Rik	processed_transcript	810.899	-0.306592	0.194738	2.47524	0.115652	0.566463	NS
ENSMUSG00000070871.10	Ccnyl1	protein_coding	3315.69	-0.0369928	0.136437	0.073509	0.786295	0.920494	NS
ENSMUSG00000045005.9	Fzd5	protein_coding	35.8586	0.189363	0.326345	0.336956	0.561591	0.817751	NS
ENSMUSG00000051344.13	Plekhm3	protein_coding	167.667	0.410193	0.191161	4.59984	0.0319749	0.543008	NS
ENSMUSG00000084416.3	Rpl10a-ps1	processed_pseudogene	63.8003	0.715541	0.283724	6.34838	0.0117488	0.511045	NS
ENSMUSG00000025955.13	Akr1cl	protein_coding	1246.85	0.0937449	0.169766	0.304922	0.580813	0.828141	NS
ENSMUSG00000025950.16	Idh1	protein_coding	430.442	0.0330022	0.194757	0.0287572	0.865341	0.954802	NS
ENSMUSG00000025949.16	Pikfyve	protein_coding	208.291	-0.171709	0.234401	0.536995	0.463681	0.764623	NS
ENSMUSG00000025946.13	Pth2r	protein_coding	38.5634	-0.00740527	0.390318	0.000632792	0.979931	0.992809	NS
ENSMUSG00000015222.18	Map2	protein_coding	1574.31	-0.139824	0.182138	0.589206	0.442726	0.752181	NS
ENSMUSG00000055567.18	Unc80	protein_coding	218.592	0.0700009	0.18561	0.142231	0.706074	0.883336	NS
ENSMUSG00000026005.15	Rpe	protein_coding	112.155	-0.346785	0.232547	2.22511	0.135783	0.575016	NS
ENSMUSG00000026004.15	Kansl1l	protein_coding	688.649	-0.407111	0.223125	3.32065	0.0684147	0.555858	NS
ENSMUSG00000026003.5	Acadl	protein_coding	231.972	0.263861	0.173571	2.30927	0.128605	0.571159	NS
ENSMUSG00000026000.16	Lancl1	protein_coding	6592.11	0.142582	0.173736	0.673224	0.41193	0.734961	NS
ENSMUSG00000085075.1	Gm15669	lincRNA	39.773	-0.0158691	0.353074	0.00235579	0.961289	0.987721	NS
ENSMUSG00000053153.14	Spag16	protein_coding	1492.62	-0.273358	0.149803	3.32597	0.0681939	0.555858	NS
ENSMUSG00000026196.7	Bard1	protein_coding	197.544	0.0733376	0.178926	0.167999	0.681896	0.875161	NS
ENSMUSG00000050296.14	Abca12	protein_coding	61.4725	-0.0272606	0.292191	0.00900203	0.924411	0.97565	NS
ENSMUSG00000026192.13	Atic	protein_coding	235.398	0.41571	0.211938	3.8376	0.0501151	0.554376	NS
ENSMUSG00000026193.15	Fn1	protein_coding	349.473	0.359099	0.184959	3.76195	0.0524314	0.554376	NS
ENSMUSG00000039395.8	Mreg	protein_coding	248.629	0.104148	0.164412	0.401234	0.526453	0.797167	NS
ENSMUSG00000026189.13	Pecr	protein_coding	24.1723	0.0921644	0.394791	0.0546932	0.815089	0.932243	NS
ENSMUSG00000026187.9	Xrcc5	protein_coding	282.165	0.119161	0.167921	0.503552	0.477944	0.771945	NS
ENSMUSG00000039372.5	Marchf4	protein_coding	22.216	-0.45224	0.450436	1.01094	0.314678	0.676491	NS
ENSMUSG00000039354.16	Smarcal1	protein_coding	290.831	0.208436	0.177849	1.37247	0.241388	0.637945	NS
ENSMUSG00000110712.1	Gm39662	antisense	25.2837	-0.154393	0.393924	0.154114	0.694634	0.880331	NS
ENSMUSG00000039342.5	Ankar	protein_coding	1235.02	-0.50754	0.276175	3.36149	0.0667377	0.555858	NS
ENSMUSG00000046330.10	Rpl37a	protein_coding	2358.26	0.0441505	0.180658	0.0597192	0.80694	0.929495	NS
ENSMUSG00000039323.18	Igfbp2	protein_coding	224.598	0.408265	0.248853	2.68377	0.101375	0.561453	NS
ENSMUSG00000101968.6	1700027A15Rik	antisense	3074.51	-0.240063	0.131162	3.3464	0.067352	0.555858	NS
ENSMUSG00000105703.2	Gm43305	processed_transcript	325.366	1.65491	0.298728	29.4183	5.83241e-08	0.00100283	up in Testis_KO
ENSMUSG00000101112.1	Gm29185	lincRNA	39.7234	-0.0470432	0.30646	0.0235672	0.877991	0.958455	NS
ENSMUSG00000055322.16	Tns1	protein_coding	15332.5	0.317709	0.16925	3.51664	0.0607555	0.555579	NS
ENSMUSG00000006304.14	Arpc2	protein_coding	2369.26	-0.107187	0.131136	0.668004	0.413748	0.735859	NS
ENSMUSG00000006299.13	Aamp	protein_coding	7101.78	0.251329	0.18583	1.82683	0.176502	0.604936	NS
ENSMUSG00000026179.14	Pnkd	protein_coding	1923.81	0.246631	0.176142	1.95808	0.161719	0.59409	NS
ENSMUSG00000006301.17	Tmbim1	protein_coding	101.569	0.666176	0.239541	7.71658	0.00547159	0.503469	NS
ENSMUSG00000073650.8	Catip	protein_coding	405.072	-0.168119	0.174499	0.927649	0.335475	0.68999	NS
ENSMUSG00000026176.13	Ctdsp1	protein_coding	356.094	0.484565	0.20673	5.47339	0.0193081	0.518725	NS
ENSMUSG00000033364.13	Usp37	protein_coding	1416.71	-0.0987943	0.207816	0.226	0.634506	0.852719	NS
ENSMUSG00000026174.9	Cnot9	protein_coding	727.755	0.192247	0.183229	1.09997	0.294273	0.66751	NS
ENSMUSG00000026173.15	Plcd4	protein_coding	3160.26	-0.00643359	0.124966	0.00265085	0.958938	0.987264	NS
ENSMUSG00000026135.17	Zfp142	protein_coding	319.437	0.388339	0.198945	3.80098	0.0512225	0.554376	NS
ENSMUSG00000026172.12	Bcs1l	protein_coding	110.093	0.264048	0.245209	1.15838	0.281802	0.6626	NS
ENSMUSG00000026171.12	Rnf25	protein_coding	1636.71	0.201918	0.171187	1.39007	0.238394	0.637085	NS
ENSMUSG00000033276.18	Stk36	protein_coding	4553.5	0.375591	0.173034	4.69855	0.0301881	0.543008	NS
ENSMUSG00000033257.14	Ttll4	protein_coding	2769.81	0.194543	0.150112	1.67828	0.195153	0.61522	NS
ENSMUSG00000026170.6	Cyp27a1	protein_coding	138.698	0.18249	0.217324	0.704946	0.401127	0.726935	NS
ENSMUSG00000033227.7	Wnt6	protein_coding	299.908	0.565896	0.299753	3.54324	0.0597885	0.555579	NS
ENSMUSG00000055197.4	Fev	protein_coding	132.928	0.40456	0.300636	1.80573	0.179022	0.60577	NS
ENSMUSG00000047021.14	Cfap65	protein_coding	8678.15	0.0126414	0.153766	0.00675876	0.934478	0.978	NS
ENSMUSG00000026162.7	Nhej1	protein_coding	171.857	0.089175	0.231886	0.147931	0.700521	0.881753	NS
ENSMUSG00000033159.14	Cnppd1	protein_coding	1314.22	0.208446	0.210942	0.975538	0.323303	0.68274	NS
ENSMUSG00000049339.16	Retreg2	protein_coding	4327.27	0.414689	0.237223	3.04543	0.0809649	0.559269	NS
ENSMUSG00000026197.12	Zfand2b	protein_coding	52.5578	0.344471	0.292887	1.3825	0.239676	0.637718	NS
ENSMUSG00000026198.15	Abcb6	protein_coding	22.3399	0.0972358	0.494842	0.0392376	0.842979	0.945067	NS
ENSMUSG00000033124.16	Atg9a	protein_coding	5749.81	0.410131	0.21769	3.53768	0.0599892	0.555579	NS
ENSMUSG00000026199.17	Ankzf1	protein_coding	1316.05	-0.0255589	0.148181	0.0297535	0.863051	0.953805	NS
ENSMUSG00000026200.13	Glb1l	protein_coding	1859.63	0.0397734	0.13512	0.0866404	0.768492	0.912326	NS
ENSMUSG00000026201.12	Stk16	protein_coding	1198.89	0.102377	0.159258	0.413116	0.520392	0.795048	NS
ENSMUSG00000026202.13	Tuba4a	protein_coding	3895.53	0.35149	0.219343	2.56158	0.109489	0.565789	NS
ENSMUSG00000096094.2	A630095N17Rik	protein_coding	132.229	-0.0978091	0.211204	0.214482	0.643277	0.857723	NS
ENSMUSG00000026203.16	Dnajb2	protein_coding	4883.81	0.229281	0.176423	1.68719	0.193972	0.615145	NS
ENSMUSG00000026204.15	Ptprn	protein_coding	57.9516	0.0484441	0.275892	0.0308502	0.860575	0.952615	NS
ENSMUSG00000026209.15	Dnpep	protein_coding	2101.58	0.524905	0.253582	4.26166	0.0389817	0.544477	NS
ENSMUSG00000026208.9	Des	protein_coding	151.361	0.256671	0.247296	1.0758	0.299638	0.670443	NS
ENSMUSG00000026207.16	Speg	protein_coding	32.8423	-0.0375194	0.345744	0.011836	0.913367	0.971059	NS
ENSMUSG00000033021.16	Gmppa	protein_coding	839.207	0.234741	0.197629	1.40916	0.235196	0.635418	NS
ENSMUSG00000032997.16	Chpf	protein_coding	1024.28	0.520278	0.26809	3.74651	0.0529179	0.554376	NS
ENSMUSG00000026211.17	Obsl1	protein_coding	665.909	0.0989826	0.207804	0.226807	0.633902	0.852307	NS
ENSMUSG00000051703.14	Tmem198	protein_coding	76.7838	-0.21824	0.261804	0.696128	0.404088	0.728519	NS
ENSMUSG00000032968.4	Inha	protein_coding	1674.98	0.401971	0.180318	4.95432	0.0260256	0.538644	NS
ENSMUSG00000026213.15	Stk11ip	protein_coding	437.864	0.0336743	0.17283	0.0379871	0.845469	0.945713	NS
ENSMUSG00000006576.16	Slc4a3	protein_coding	207.182	-0.0804402	0.218881	0.135132	0.713169	0.886421	NS
ENSMUSG00000004872.15	Pax3	protein_coding	21.6937	0.108631	0.415682	0.0683467	0.793759	0.923403	NS
ENSMUSG00000032908.9	Sgpp2	protein_coding	251.299	0.236947	0.176007	1.81087	0.178404	0.605678	NS
ENSMUSG00000026245.16	Farsb	protein_coding	723.098	-0.017826	0.150486	0.0140399	0.905679	0.969348	NS
ENSMUSG00000090486.2	BC035947	protein_coding	23.9198	0.457736	0.394122	1.35119	0.245071	0.639901	NS
ENSMUSG00000032883.15	Acsl3	protein_coding	436.343	-0.156454	0.166169	0.886329	0.346474	0.695726	NS
ENSMUSG00000079470.8	Utp14b	protein_coding	358.038	-0.296967	0.202063	2.1585	0.141783	0.577665	NS
ENSMUSG00000073643.11	Wdfy1	protein_coding	1540.13	0.191874	0.142988	1.79939	0.179787	0.606485	NS
ENSMUSG00000026248.9	Mrpl44	protein_coding	162.998	0.313479	0.250371	1.56482	0.21096	0.622811	NS
ENSMUSG00000026249.10	Serpine2	protein_coding	31.5858	0.320546	0.363914	0.77549	0.378524	0.715451	NS
ENSMUSG00000043230.2	Fam124b	protein_coding	212.289	-0.334925	0.197897	2.86328	0.0906223	0.559751	NS
ENSMUSG00000004364.14	Cul3	protein_coding	4642.16	-0.433992	0.262175	2.73022	0.0984659	0.560311	NS
ENSMUSG00000101483.1	1700016L21Rik	antisense	70.2526	-0.115189	0.366289	0.099301	0.75267	0.904524	NS
ENSMUSG00000026142.15	Rhbdd1	protein_coding	1492.77	0.20918	0.133283	2.46121	0.116689	0.566828	NS
ENSMUSG00000067158.9	Col4a4	protein_coding	336.869	-0.00450784	0.166143	0.000736223	0.978353	0.992389	NS
ENSMUSG00000079465.8	Col4a3	protein_coding	144.267	-0.50362	0.202171	6.20365	0.0127487	0.511045	NS
ENSMUSG00000026150.14	Mff	protein_coding	2202.37	-0.226607	0.156635	2.09124	0.148145	0.581431	NS
ENSMUSG00000026159.13	Agfg1	protein_coding	3218.92	-0.0957954	0.1248	0.589118	0.44276	0.752181	NS
ENSMUSG00000053161.16	Daw1	protein_coding	476.949	-0.1137	0.170993	0.442021	0.506148	0.787647	NS
ENSMUSG00000101896.1	Gm6244	processed_pseudogene	160.23	-0.185767	0.217861	0.72762	0.393656	0.722658	NS
ENSMUSG00000026163.17	Sphkap	protein_coding	1840.71	-0.245958	0.165905	2.19574	0.138393	0.576159	NS
ENSMUSG00000100580.6	4933436I20Rik	lincRNA	35.9131	-0.250124	0.341925	0.535848	0.464158	0.764859	NS
ENSMUSG00000026219.14	Trip12	protein_coding	11463.7	-0.0835553	0.157541	0.281261	0.595876	0.836691	NS
ENSMUSG00000073633.9	Fbxo36	protein_coding	2899.12	0.163462	0.190994	0.732049	0.39222	0.722136	NS
ENSMUSG00000026220.6	Slc16a14	protein_coding	34.1184	0.468674	0.350934	1.78492	0.181546	0.607651	NS
ENSMUSG00000026222.16	Sp100	protein_coding	26.2	0.0927747	0.371934	0.0623377	0.802839	0.927424	NS
ENSMUSG00000100217.1	9930111H07Rik	lincRNA	65.1977	-0.0728767	0.262467	0.0771364	0.781216	0.918811	NS
ENSMUSG00000036707.16	Cab39	protein_coding	1257.4	-0.224391	0.164683	1.85528	0.17317	0.601757	NS
ENSMUSG00000026223.15	Itm2c	protein_coding	1246.24	0.500179	0.234739	4.51843	0.0335316	0.543008	NS
ENSMUSG00000099767.1	Gm28884	antisense	21.8243	0.349064	0.406231	0.738881	0.39002	0.72154	NS
ENSMUSG00000049608.8	Gpr55	protein_coding	179.882	0.227055	0.199296	1.29728	0.254711	0.645277	NS
ENSMUSG00000026226.16	Spata3	protein_coding	19042	0.284468	0.187869	2.28903	0.130292	0.572186	NS
ENSMUSG00000026229.17	Psmd1	protein_coding	1030.93	0.0248769	0.145998	0.0290345	0.864699	0.954485	NS
ENSMUSG00000062590.13	Armc9	protein_coding	1494.19	0.207842	0.215426	0.929946	0.334877	0.689814	NS
ENSMUSG00000026234.12	Ncl	protein_coding	1088.85	-0.31145	0.236414	1.73279	0.188055	0.611735	NS
ENSMUSG00000026237.6	Nmur1	protein_coding	140.703	0.294127	0.207517	2.00727	0.156547	0.590322	NS
ENSMUSG00000036574.5	Tex44	protein_coding	3674.61	0.210205	0.183356	1.3131	0.251834	0.643452	NS
ENSMUSG00000026238.14	Ptma	protein_coding	1642.61	-0.0122483	0.14673	0.00696859	0.933471	0.977787	NS
ENSMUSG00000026239.14	Pde6d	protein_coding	1611.97	0.178732	0.221897	0.648313	0.420716	0.739663	NS
ENSMUSG00000026240.12	Cops7b	protein_coding	447.467	0.0814457	0.20775	0.15366	0.695062	0.880331	NS
ENSMUSG00000053333.15	Dis3l2	protein_coding	791.742	0.139791	0.167115	0.699379	0.402992	0.727579	NS
ENSMUSG00000084106.4	Gm6136	processed_pseudogene	52.6452	0.118124	0.280575	0.177247	0.67375	0.871588	NS
ENSMUSG00000101940.2	Akp-ps1	transcribed_unprocessed_pseudogene	111.775	-0.0182459	0.270333	0.00467776	0.945472	0.982594	NS
ENSMUSG00000026246.12	Alppl2	protein_coding	81.5502	0.302216	0.257201	1.37945	0.240195	0.637718	NS
ENSMUSG00000079440.2	Alpi	protein_coding	31.0451	-0.0241396	0.358533	0.0046609	0.94557	0.982594	NS
ENSMUSG00000036500.4	Akp3	protein_coding	27.1854	0.0120162	0.370458	0.0011299	0.973185	0.991522	NS
ENSMUSG00000026247.13	Ecel1	protein_coding	155.471	0.438305	0.253824	2.97351	0.084638	0.559269	NS
ENSMUSG00000036480.9	Prss56	protein_coding	539.493	0.164321	0.25844	0.403953	0.525055	0.796664	NS
ENSMUSG00000026254.17	Eif4e2	protein_coding	3474.57	0.0647929	0.144049	0.202291	0.652878	0.862401	NS
ENSMUSG00000026255.15	Efhd1	protein_coding	6359.01	0.17038	0.147941	1.32556	0.249597	0.642747	NS
ENSMUSG00000048000.15	Gigyf2	protein_coding	1875.43	-0.220945	0.200359	1.21508	0.270329	0.656594	NS
ENSMUSG00000026288.14	Inpp5d	protein_coding	549.548	0.257291	0.212201	1.46807	0.22565	0.630355	NS
ENSMUSG00000026289.15	Atg16l1	protein_coding	158.634	0.105733	0.192264	0.302395	0.582385	0.828972	NS
ENSMUSG00000056055.13	Sag	protein_coding	139.513	0.0759121	0.20952	0.131283	0.717106	0.887966	NS
ENSMUSG00000070738.10	Dgkd	protein_coding	2926.35	0.228156	0.162451	1.97043	0.160402	0.593679	NS
ENSMUSG00000005501.14	Usp40	protein_coding	328.649	-0.0896219	0.182806	0.240521	0.62383	0.848005	NS
ENSMUSG00000090124.7	Ugt1a7c	protein_coding	70.7078	0.737542	0.306153	5.78869	0.0161296	0.511045	NS
ENSMUSG00000081984.3	Dnajb3	protein_coding	13203.7	-0.00895185	0.152953	0.00342551	0.953328	0.985187	NS
ENSMUSG00000079429.9	Mroh2a	protein_coding	7092.26	0.158593	0.169159	0.878518	0.348608	0.69649	NS
ENSMUSG00000044783.16	Hjurp	protein_coding	1740.08	0.220082	0.171274	1.6495	0.199027	0.617382	NS
ENSMUSG00000036251.16	Trpm8	protein_coding	157.114	0.158988	0.196527	0.654376	0.418553	0.738794	NS
ENSMUSG00000085420.1	4930453O03Rik	antisense	23.77	-0.272687	0.415555	0.431694	0.511159	0.790485	NS
ENSMUSG00000062310.7	Glrp1	protein_coding	321.444	-0.312237	0.22808	1.87172	0.171279	0.60097	NS
ENSMUSG00000100798.1	Gm19589	lincRNA	283.885	-0.0900421	0.160771	0.313739	0.575395	0.82567	NS
ENSMUSG00000049866.12	Arl4c	protein_coding	203.88	0.159744	0.219767	0.528036	0.467434	0.766558	NS
ENSMUSG00000099378.1	1700067G17Rik	lincRNA	251.591	0.168569	0.188297	0.800951	0.370809	0.711176	NS
ENSMUSG00000036206.12	Sh3bp4	protein_coding	133.85	0.328785	0.259527	1.60206	0.205612	0.61943	NS
ENSMUSG00000055013.16	Agap1	protein_coding	824.338	0.0476111	0.136224	0.122162	0.726701	0.892621	NS
ENSMUSG00000102009.6	4933400F21Rik	processed_transcript	610.501	-0.154775	0.164922	0.880737	0.348	0.696385	NS
ENSMUSG00000026301.16	Iqca	protein_coding	586.877	-0.269974	0.145366	3.44643	0.0633887	0.555858	NS
ENSMUSG00000100850.1	4930434B07Rik	lincRNA	47.7484	-0.419604	0.302669	1.92503	0.165303	0.597056	NS
ENSMUSG00000044337.5	Ackr3	protein_coding	73.6705	0.253132	0.278319	0.826479	0.363293	0.705611	NS
ENSMUSG00000034432.11	Cops8	protein_coding	785.582	0.268033	0.187732	2.03552	0.153662	0.587767	NS
ENSMUSG00000048126.16	Col6a3	protein_coding	114.183	0.110141	0.2428	0.205754	0.650116	0.86151	NS
ENSMUSG00000026303.6	Mlph	protein_coding	33.5096	0.143012	0.376574	0.144351	0.703993	0.882745	NS
ENSMUSG00000026305.15	Lrrfip1	protein_coding	26.4206	-0.38166	0.39196	0.950198	0.329669	0.685941	NS
ENSMUSG00000070732.2	Rbm44	protein_coding	1124.89	-0.41493	0.181313	5.22234	0.0222985	0.524196	NS
ENSMUSG00000034353.14	Ramp1	protein_coding	37.3307	-0.0274044	0.371576	0.00567007	0.939976	0.981475	NS
ENSMUSG00000034343.14	Ube2f	protein_coding	1552.33	-0.100699	0.135511	0.55206	0.457477	0.760722	NS
ENSMUSG00000026307.12	Scly	protein_coding	407.57	0.137842	0.186875	0.543782	0.46087	0.763088	NS
ENSMUSG00000047443.14	Erfe	protein_coding	29.6883	-0.22902	0.408785	0.313439	0.575577	0.82567	NS
ENSMUSG00000026309.14	Ilkap	protein_coding	212.056	0.15529	0.171277	0.821848	0.36464	0.706835	NS
ENSMUSG00000100253.1	1700020N18Rik	lincRNA	547.845	0.134316	0.182097	0.543803	0.460861	0.763088	NS
ENSMUSG00000067071.8	Hes6	protein_coding	54.8565	0.0883276	0.368067	0.0578213	0.809973	0.930311	NS
ENSMUSG00000055866.9	Per2	protein_coding	204.297	0.0735213	0.188777	0.15173	0.696888	0.880856	NS
ENSMUSG00000034292.13	Traf3ip1	protein_coding	1211.74	-0.137439	0.140495	0.956566	0.328054	0.685401	NS
ENSMUSG00000026311.16	Asb1	protein_coding	2076.99	0.167035	0.194354	0.738162	0.39025	0.721549	NS
ENSMUSG00000102745.1	Gm37600	TEC	94.5571	-0.182441	0.255775	0.509096	0.475531	0.770887	NS
ENSMUSG00000026313.16	Hdac4	protein_coding	508.118	0.280067	0.163066	2.94601	0.0860901	0.559703	NS
ENSMUSG00000026260.12	Ndufa10	protein_coding	1116.93	0.318682	0.168483	3.57089	0.0588008	0.555579	NS
ENSMUSG00000073616.10	Cops9	protein_coding	929.719	-0.0078052	0.144836	0.00291214	0.956964	0.986216	NS
ENSMUSG00000099665.1	Gm29482	lincRNA	27.1618	0.57959	0.422346	1.8832	0.169971	0.599925	NS
ENSMUSG00000034220.7	Gpc1	protein_coding	233.98	0.39153	0.253936	2.3706	0.12364	0.56967	NS
ENSMUSG00000034212.14	Ankmy1	protein_coding	1324.59	0.222147	0.190597	1.35703	0.244053	0.639444	NS
ENSMUSG00000047067.7	Dusp28	protein_coding	122.899	0.115002	0.225711	0.259649	0.610362	0.842733	NS
ENSMUSG00000097251.2	5033417F24Rik	antisense	66.4498	-0.152508	0.251593	0.367882	0.544161	0.807426	NS
ENSMUSG00000026269.14	Rnpepl1	protein_coding	2234.79	0.356662	0.183866	3.75346	0.0526982	0.554376	NS
ENSMUSG00000026270.11	Capn10	protein_coding	770.968	0.332693	0.222793	2.22496	0.135796	0.575016	NS
ENSMUSG00000026271.15	Gpr35	protein_coding	21.8484	0.00797616	0.408905	0.000547092	0.981339	0.993229	NS
ENSMUSG00000014602.15	Kif1a	protein_coding	654.487	0.32915	0.207002	2.52306	0.112193	0.565789	NS
ENSMUSG00000047793.13	Sned1	protein_coding	223.152	-0.0239897	0.197824	0.0147658	0.903283	0.968512	NS
ENSMUSG00000026273.13	Mterf4	protein_coding	316.929	0.0424824	0.214486	0.0392734	0.842908	0.945067	NS
ENSMUSG00000026274.11	Pask	protein_coding	2595.95	0.463895	0.227143	4.1534	0.041551	0.549079	NS
ENSMUSG00000026275.13	Ppp1r7	protein_coding	1299.18	-0.223579	0.134317	2.76867	0.0961259	0.559957	NS
ENSMUSG00000034088.15	Hdlbp	protein_coding	10680.3	0.104132	0.124156	0.703288	0.401681	0.72724	NS
ENSMUSG00000034066.13	Farp2	protein_coding	57.6629	0.00105076	0.264745	2.15411e-05	0.996297	0.997109	NS
ENSMUSG00000026277.14	Stk25	protein_coding	3659.83	0.0976807	0.18698	0.272846	0.601429	0.838544	NS
ENSMUSG00000100927.1	Gm28536	antisense	102.069	0.138198	0.261653	0.27895	0.59739	0.837152	NS
ENSMUSG00000026278.14	Bok	protein_coding	82.6064	0.534142	0.347727	2.34954	0.12532	0.570746	NS
ENSMUSG00000026279.14	Thap4	protein_coding	2808.85	0.233128	0.23131	1.01463	0.313796	0.67614	NS
ENSMUSG00000026280.17	Atg4b	protein_coding	742.677	0.184306	0.21323	0.746482	0.387592	0.720264	NS
ENSMUSG00000026281.15	Dtymk	protein_coding	715.582	0.0418543	0.17991	0.0541279	0.81603	0.932294	NS
ENSMUSG00000026283.13	Ing5	protein_coding	314.555	0.0301659	0.160045	0.0355271	0.850495	0.948386	NS
ENSMUSG00000073609.9	D2hgdh	protein_coding	157.566	0.083115	0.209174	0.157898	0.691099	0.878925	NS
ENSMUSG00000100347.1	Gm7895	processed_pseudogene	31.7906	0.351274	0.382946	0.84243	0.358703	0.702994	NS
ENSMUSG00000100518.1	4930440C22Rik	lincRNA	70.2512	-0.37331	0.304241	1.50749	0.219523	0.627487	NS
ENSMUSG00000051185.9	Fam174a	protein_coding	784.353	0.050332	0.173875	0.0837923	0.772223	0.913715	NS
ENSMUSG00000081051.4	Gm15427	processed_pseudogene	118.909	0.31413	0.249538	1.58224	0.208438	0.621232	NS
ENSMUSG00000100336.1	Gm29601	lincRNA	119.016	-0.262394	0.231443	1.28627	0.256737	0.64641	NS
ENSMUSG00000045463.15	Slco6b1	transcribed_unprocessed_pseudogene	589.069	-0.189951	0.227415	0.697497	0.403626	0.728163	NS
ENSMUSG00000044757.7	Gm6430	processed_pseudogene	27.2531	0.299301	0.39243	0.58154	0.445709	0.753927	NS
ENSMUSG00000026331.13	Slco6c1	protein_coding	1237.45	-0.469612	0.248398	3.56015	0.0591823	0.555579	NS
ENSMUSG00000100484.1	Gm7133	unprocessed_pseudogene	86.676	-0.464657	0.308465	2.26856	0.132023	0.572657	NS
ENSMUSG00000101348.6	Gm7135	transcribed_unprocessed_pseudogene	391.195	-0.554097	0.239432	5.33221	0.0209348	0.524196	NS
ENSMUSG00000044768.16	D1Ertd622e	protein_coding	173.499	-0.210728	0.191048	1.21731	0.269889	0.656556	NS
ENSMUSG00000040648.14	Ppip5k2	protein_coding	462.644	-0.277265	0.279636	0.982224	0.32165	0.681846	NS
ENSMUSG00000026333.14	Gin1	protein_coding	194.13	-0.406947	0.229964	3.12861	0.0769294	0.559269	NS
ENSMUSG00000026335.16	Pam	protein_coding	207.136	0.291249	0.180319	2.60722	0.106378	0.564616	NS
ENSMUSG00000089782.1	Gm3531	processed_pseudogene	30.1388	0.268452	0.392881	0.466898	0.494418	0.780299	NS
ENSMUSG00000026336.13	Slco6d1	protein_coding	454.735	-0.575167	0.26307	4.75577	0.0292003	0.540441	NS
ENSMUSG00000089791.1	Gm3555	processed_pseudogene	23.7083	-0.558076	0.490984	1.29572	0.254996	0.645591	NS
ENSMUSG00000067028.11	Cntnap5b	protein_coding	1210.59	-0.178283	0.152381	1.36837	0.242093	0.638523	NS
ENSMUSG00000082431.3	Prdx2-ps1	processed_pseudogene	40.6104	-0.164829	0.319133	0.267029	0.605332	0.84031	NS
ENSMUSG00000100684.1	Gm20268	lincRNA	294.957	-0.068297	0.188362	0.131624	0.716754	0.887823	NS
ENSMUSG00000047496.6	Rnf152	protein_coding	28.1892	-0.410137	0.374002	1.20625	0.272076	0.657423	NS
ENSMUSG00000067017.5	Capza1-ps1	pseudogene	95.722	-0.0979937	0.253929	0.149147	0.699352	0.881486	NS
ENSMUSG00000056536.14	Pign	protein_coding	413.037	-0.0741134	0.189084	0.153738	0.694988	0.880331	NS
ENSMUSG00000026319.13	Relch	protein_coding	247.477	-0.127736	0.204769	0.389452	0.532587	0.800623	NS
ENSMUSG00000038866.15	Zcchc2	protein_coding	3614.18	0.145345	0.14012	1.07549	0.299709	0.670443	NS
ENSMUSG00000101583.1	Gm20753	lincRNA	67.2403	-0.17198	0.260344	0.436902	0.508621	0.789451	NS
ENSMUSG00000044340.7	Phlpp1	protein_coding	6683.21	0.367596	0.207423	3.13226	0.0767574	0.559269	NS
ENSMUSG00000009905.5	Kdsr	protein_coding	56.8145	0.160837	0.316531	0.258743	0.610985	0.843187	NS
ENSMUSG00000009907.17	Vps4b	protein_coding	318.636	-0.179648	0.19325	0.864326	0.352531	0.699246	NS
ENSMUSG00000086161.1	Gm15389	lincRNA	33.4255	-0.298366	0.376633	0.627299	0.428348	0.743115	NS
ENSMUSG00000070695.4	Cntnap5a	protein_coding	83.4244	-0.195239	0.281152	0.48281	0.487152	0.776859	NS
ENSMUSG00000026374.14	Tsn	protein_coding	592.084	0.287995	0.149312	3.7157	0.053903	0.554376	NS
ENSMUSG00000026377.12	Nifk	protein_coding	215.843	-0.20684	0.178905	1.33611	0.247722	0.641827	NS
ENSMUSG00000064302.13	Clasp1	protein_coding	2537.11	0.0387163	0.128979	0.0901011	0.764049	0.909768	NS
ENSMUSG00000026380.10	Tfcp2l1	protein_coding	178.253	0.0996797	0.245566	0.164837	0.684742	0.876392	NS
ENSMUSG00000048402.14	Gli2	protein_coding	48.9996	0.350799	0.308679	1.29046	0.255963	0.645734	NS
ENSMUSG00000037035.5	Inhbb	protein_coding	522.693	0.448449	0.191335	5.47474	0.0192933	0.518725	NS
ENSMUSG00000004451.14	Ralb	protein_coding	338.284	0.172363	0.184782	0.869628	0.351058	0.698091	NS
ENSMUSG00000098447.2	Gm27184	antisense	38.0244	-0.0981426	0.335643	0.0858751	0.769488	0.912784	NS
ENSMUSG00000098923.1	Tmem185b	protein_coding	260.324	0.465522	0.203412	5.22149	0.0223095	0.524196	NS
ENSMUSG00000026383.14	Epb41l5	protein_coding	847.112	0.0990645	0.145304	0.464696	0.495437	0.780753	NS
ENSMUSG00000026384.13	Ptpn4	protein_coding	883.615	-0.381961	0.265797	2.06003	0.151208	0.584765	NS
ENSMUSG00000100636.1	Gm3551	processed_pseudogene	53.7884	-0.0297821	0.37795	0.00621642	0.937157	0.979602	NS
ENSMUSG00000036975.5	Tmem177	protein_coding	574.244	0.296129	0.232823	1.61483	0.203815	0.618999	NS
ENSMUSG00000036962.12	Cfap221	protein_coding	685.393	-0.132949	0.156612	0.720643	0.395933	0.72399	NS
ENSMUSG00000050777.7	Tmem37	protein_coding	51.0582	0.587082	0.346773	2.85727	0.090962	0.559751	NS
ENSMUSG00000026385.16	Dbi	protein_coding	409.072	-0.059135	0.158378	0.13948	0.708799	0.884148	NS
ENSMUSG00000026388.15	3110009E18Rik	protein_coding	52.8383	0.199891	0.277421	0.519146	0.471206	0.768829	NS
ENSMUSG00000026389.16	Steap3	protein_coding	40.6341	0.483024	0.409182	1.38982	0.238436	0.637085	NS
ENSMUSG00000101275.1	1700012E03Rik	lincRNA	31.1076	0.223566	0.358288	0.389324	0.532655	0.800623	NS
ENSMUSG00000003721.14	Insig2	protein_coding	644.971	-0.0889487	0.148451	0.359064	0.549027	0.810584	NS
ENSMUSG00000026339.18	Ccdc93	protein_coding	548.42	-0.0493449	0.158343	0.0971528	0.755274	0.905591	NS
ENSMUSG00000050534.8	Htr5b	protein_coding	171.411	-0.0788478	0.194793	0.163938	0.685556	0.876789	NS
ENSMUSG00000001674.11	Ddx18	protein_coding	1117.88	0.098247	0.137985	0.506865	0.476499	0.771124	NS
ENSMUSG00000036815.17	Dpp10	protein_coding	67.8207	-0.269759	0.280642	0.925531	0.336027	0.690164	NS
ENSMUSG00000099574.1	1700121L03Rik	lincRNA	155.94	-0.403702	0.287174	1.97425	0.159998	0.593142	NS
ENSMUSG00000026341.16	Actr3	protein_coding	403.106	-0.0278899	0.154022	0.0328278	0.856223	0.950535	NS
ENSMUSG00000026342.10	Slc35f5	protein_coding	281.013	0.0512637	0.172368	0.0884931	0.766102	0.910699	NS
ENSMUSG00000026343.6	Gpr39	protein_coding	38.9403	0.134298	0.320365	0.17574	0.67506	0.872181	NS
ENSMUSG00000049690.15	Nckap5	protein_coding	43.8978	0.342268	0.316696	1.1685	0.279709	0.661667	NS
ENSMUSG00000036155.13	Mgat5	protein_coding	1073.49	0.309545	0.137355	5.0706	0.024335	0.531417	NS
ENSMUSG00000099471.1	Gm8451	processed_pseudogene	52.2021	0.201094	0.330318	0.370436	0.542767	0.806667	NS
ENSMUSG00000026349.14	Ccnt2	protein_coding	302.617	-0.0873008	0.219591	0.158208	0.690812	0.878857	NS
ENSMUSG00000036104.12	Rab3gap1	protein_coding	421.172	-0.0576362	0.151238	0.145231	0.703135	0.882377	NS
ENSMUSG00000036086.16	Zranb3	protein_coding	307.575	-0.233165	0.182693	1.62877	0.201874	0.617991	NS
ENSMUSG00000058603.10	Rpl28-ps1	processed_pseudogene	194.728	0.439348	0.251719	3.03665	0.0814038	0.559269	NS
ENSMUSG00000056211.13	R3hdm1	protein_coding	4867.8	-0.166793	0.193399	0.743419	0.388568	0.720716	NS
ENSMUSG00000026353.9	Ubxn4	protein_coding	2745.42	-0.125289	0.141817	0.780333	0.377039	0.714484	NS
ENSMUSG00000026354.8	Lct	protein_coding	31.9052	-0.322265	0.344405	0.877418	0.34891	0.696685	NS
ENSMUSG00000026355.11	Mcm6	protein_coding	298.57	0.176933	0.176621	1.00291	0.316608	0.677927	NS
ENSMUSG00000026356.15	Dars	protein_coding	1174.7	-0.353076	0.182231	3.74643	0.0529205	0.554376	NS
ENSMUSG00000045382.6	Cxcr4	protein_coding	39.2096	-0.0934895	0.350215	0.0714966	0.78917	0.922103	NS
ENSMUSG00000097283.1	Gm26686	lincRNA	23.4794	0.129239	0.405604	0.101894	0.749568	0.903545	NS
ENSMUSG00000042581.14	Thsd7b	protein_coding	334.55	-0.172625	0.169908	1.03243	0.309589	0.674102	NS
ENSMUSG00000026401.15	Cd55b	protein_coding	2060.43	-0.292989	0.188583	2.41018	0.120549	0.568795	NS
ENSMUSG00000087691.1	Cd55os	antisense	59.4463	-0.352037	0.281411	1.5674	0.210585	0.622558	NS
ENSMUSG00000026399.12	Cd55	protein_coding	557.231	-0.252542	0.251879	1.00455	0.316212	0.677679	NS
ENSMUSG00000042554.10	Zp3r	protein_coding	1346.99	-0.0695845	0.138202	0.253528	0.614602	0.844469	NS
ENSMUSG00000026409.14	Pfkfb2	protein_coding	420.9	-0.0101385	0.145686	0.00484392	0.944513	0.982594	NS
ENSMUSG00000046404.5	Yod1	protein_coding	1076.1	0.0834835	0.144495	0.333755	0.563456	0.819218	NS
ENSMUSG00000042510.7	AA986860	protein_coding	119.346	-0.0675658	0.209033	0.104462	0.746539	0.902066	NS
ENSMUSG00000042474.6	Fcmr	protein_coding	81.9456	0.327098	0.25146	1.69081	0.193494	0.615145	NS
ENSMUSG00000016528.10	Mapkapk2	protein_coding	474.27	0.574738	0.221255	6.70945	0.00959035	0.511045	NS
ENSMUSG00000016526.8	Dyrk3	protein_coding	4251.97	0.0615335	0.151124	0.16577	0.683899	0.876236	NS
ENSMUSG00000026427.16	Eif2d	protein_coding	317.444	0.190202	0.20493	0.86067	0.353551	0.699837	NS
ENSMUSG00000026430.16	Rassf5	protein_coding	40.297	0.248191	0.313922	0.624982	0.429202	0.743554	NS
ENSMUSG00000042349.13	Ikbke	protein_coding	35.5618	0.090833	0.367793	0.0612276	0.804566	0.92855	NS
ENSMUSG00000026425.15	Srgap2	protein_coding	805.871	0.0350938	0.137868	0.0647965	0.79907	0.925696	NS
ENSMUSG00000055184.4	Fam72a	protein_coding	62.0016	0.0304799	0.277258	0.0123276	0.911593	0.970702	NS
ENSMUSG00000052688.12	Rab7b	protein_coding	21.9025	0.62528	0.488587	1.63768	0.200644	0.617696	NS
ENSMUSG00000042251.12	Pm20d1	protein_coding	22.6849	0.438543	0.421283	1.08322	0.297977	0.670443	NS
ENSMUSG00000013275.9	Slc41a1	protein_coding	478.718	0.419959	0.177188	5.60176	0.0179425	0.511045	NS
ENSMUSG00000026434.12	Nucks1	protein_coding	309.425	-0.0648224	0.175723	0.136227	0.712061	0.885778	NS
ENSMUSG00000026435.15	Slc45a3	protein_coding	108.095	0.373723	0.222704	2.81344	0.0934778	0.559751	NS
ENSMUSG00000026436.15	Elk4	protein_coding	82.9169	0.211284	0.231146	0.835533	0.360678	0.704315	NS
ENSMUSG00000059149.17	Mfsd4a	protein_coding	24.7863	0.155301	0.397476	0.152682	0.695985	0.880583	NS
ENSMUSG00000026437.11	Cdk18	protein_coding	429.611	0.198769	0.168674	1.38761	0.238809	0.637085	NS
ENSMUSG00000079330.9	Lemd1	protein_coding	1102.55	-0.0658368	0.137066	0.230734	0.63098	0.851375	NS
ENSMUSG00000042115.4	Klhdc8a	protein_coding	42.2652	0.765116	0.369342	4.27681	0.0386358	0.544477	NS
ENSMUSG00000009772.15	Nuak2	protein_coding	118.474	0.436208	0.266282	2.67705	0.101804	0.561521	NS
ENSMUSG00000042066.16	Tmcc2	protein_coding	98.6238	0.776607	0.300415	6.6378	0.00998371	0.511045	NS
ENSMUSG00000042046.15	Dstyk	protein_coding	283.17	0.100737	0.167443	0.361884	0.547462	0.809725	NS
ENSMUSG00000026439.14	Rbbp5	protein_coding	191.819	0.190317	0.178352	1.13822	0.28603	0.664097	NS
ENSMUSG00000048174.2	Tmem81	protein_coding	299.999	0.274369	0.157117	3.04764	0.0808547	0.559269	NS
ENSMUSG00000101126.1	Gm10538	antisense	74.398	-0.0163714	0.251455	0.00439644	0.947134	0.982841	NS
ENSMUSG00000054387.13	Mdm4	protein_coding	1274.1	-0.052919	0.190761	0.0769749	0.78144	0.918811	NS
ENSMUSG00000026447.17	Pik3c2b	protein_coding	31.9645	0.0926547	0.356551	0.0675312	0.794966	0.9239	NS
ENSMUSG00000102425.1	Gm26616	TEC	21.6741	-0.27484	0.411618	0.446666	0.503922	0.785806	NS
ENSMUSG00000046062.5	Ppp1r15b	protein_coding	606.36	0.317227	0.201074	2.4843	0.114987	0.565827	NS
ENSMUSG00000041757.17	Plekha6	protein_coding	3973.42	0.225513	0.141251	2.5464	0.110546	0.565789	NS
ENSMUSG00000101693.1	Gm19461	antisense	272.765	0.0660685	0.168196	0.154316	0.694445	0.880331	NS
ENSMUSG00000070644.13	Etnk2	protein_coding	628.75	0.419243	0.182699	5.24996	0.0219472	0.524196	NS
ENSMUSG00000070643.11	Sox13	protein_coding	133.097	0.391312	0.249288	2.45862	0.116882	0.56706	NS
ENSMUSG00000090553.8	Snrpe	protein_coding	222.786	-0.233217	0.178995	1.69701	0.192679	0.614785	NS
ENSMUSG00000102976.6	Zc3h11a	protein_coding	54.6899	-0.251583	0.311753	0.652864	0.41909	0.738801	NS
ENSMUSG00000094410.8	Gm38394	protein_coding	72.8133	0.166938	0.284499	0.344754	0.557098	0.815795	NS
ENSMUSG00000026463.17	Atp2b4	protein_coding	2150.09	0.187038	0.125332	2.22562	0.135738	0.575016	NS
ENSMUSG00000041577.5	Prelp	protein_coding	202.737	0.554636	0.260743	4.50293	0.0338369	0.543008	NS
ENSMUSG00000041559.7	Fmod	protein_coding	56.8882	0.28829	0.376931	0.584053	0.444728	0.753535	NS
ENSMUSG00000020423.6	Btg2	protein_coding	80.5495	0.413643	0.259564	2.53675	0.111223	0.565789	NS
ENSMUSG00000026450.14	Chit1	protein_coding	190.759	0.0624597	0.2147	0.0846902	0.771039	0.913405	NS
ENSMUSG00000042429.8	Adora1	protein_coding	712.674	0.490021	0.190551	6.58534	0.0102822	0.511045	NS
ENSMUSG00000026458.13	Ppfia4	protein_coding	159.233	-0.177512	0.186855	0.902494	0.342114	0.693317	NS
ENSMUSG00000042305.12	Tmem183a	protein_coding	959.875	0.0799487	0.134669	0.352391	0.552763	0.812881	NS
ENSMUSG00000050526.5	Mgat4f	protein_coding	785.861	-0.0227206	0.182844	0.0154604	0.901046	0.967975	NS
ENSMUSG00000026456.18	Cyb5r1	protein_coding	408.26	0.0804514	0.161735	0.247435	0.618887	0.845387	NS
ENSMUSG00000026457.14	Adipor1	protein_coding	2188.92	0.302482	0.173581	3.03118	0.0816788	0.559269	NS
ENSMUSG00000102722.1	Gm37935	TEC	26.572	0.101134	0.396091	0.0656635	0.797759	0.925239	NS
ENSMUSG00000026455.14	Klhl12	protein_coding	727.507	0.032758	0.140649	0.0542448	0.815835	0.932294	NS
ENSMUSG00000042229.9	Rabif	protein_coding	413.354	0.0880405	0.173355	0.257875	0.611584	0.843463	NS
ENSMUSG00000046367.10	Mgat4e	protein_coding	1005.35	0.0911819	0.133628	0.465547	0.495043	0.780538	NS
ENSMUSG00000042207.17	Kdm5b	protein_coding	4612.71	0.0652629	0.130521	0.249992	0.61708	0.844819	NS
ENSMUSG00000073557.12	Ppp1r12b	protein_coding	508.358	0.262224	0.165282	2.51404	0.112836	0.565789	NS
ENSMUSG00000026429.9	Ube2t	protein_coding	814.896	-0.00177002	0.152639	0.000144323	0.990415	0.994075	NS
ENSMUSG00000042793.13	Lgr6	protein_coding	357.993	0.159609	0.1867	0.730378	0.392761	0.722169	NS
ENSMUSG00000097993.7	Ptprv	polymorphic_pseudogene	164.345	-0.0757992	0.18871	0.161408	0.687863	0.877799	NS
ENSMUSG00000031506.11	Ptpn7	protein_coding	60.5644	0.233283	0.276662	0.710822	0.399171	0.725959	NS
ENSMUSG00000026426.10	Arl8a	protein_coding	320.163	0.410496	0.21755	3.55059	0.0595244	0.555579	NS
ENSMUSG00000079139.4	Gm4204	processed_pseudogene	30.3577	0.00720897	0.3746	0.000414507	0.983757	0.993367	NS
ENSMUSG00000097680.1	Gm26642	antisense	35.6556	-0.0116407	0.328693	0.00133367	0.970868	0.991395	NS
ENSMUSG00000003051.13	Elf3	protein_coding	51.2887	0.32122	0.316644	1.02893	0.310411	0.674315	NS
ENSMUSG00000041926.15	Rnpep	protein_coding	653.047	0.256199	0.23331	1.2041	0.272504	0.657769	NS
ENSMUSG00000062580.9	Timm17a	protein_coding	712.444	0.0849974	0.143005	0.353212	0.5523	0.812619	NS
ENSMUSG00000048096.7	Lmod1	protein_coding	79.5658	0.404509	0.247572	2.66735	0.102427	0.561619	NS
ENSMUSG00000041879.13	Ipo9	protein_coding	818.914	0.216871	0.165142	1.72303	0.189304	0.612591	NS
ENSMUSG00000009418.16	Nav1	protein_coding	113.45	0.376703	0.22412	2.82252	0.0929506	0.559751	NS
ENSMUSG00000026421.14	Csrp1	protein_coding	323.601	0.556319	0.219252	6.40672	0.0113689	0.511045	NS
ENSMUSG00000041801.5	Phlda3	protein_coding	40.1195	0.497578	0.338846	2.15453	0.14215	0.577771	NS
ENSMUSG00000026414.13	Tnnt2	protein_coding	59.0106	-0.0460855	0.314707	0.0214625	0.883526	0.960262	NS
ENSMUSG00000026413.12	Pkp1	protein_coding	101.56	0.257795	0.233794	1.21515	0.270314	0.656594	NS
ENSMUSG00000026411.17	Tmem9	protein_coding	294.396	0.309664	0.18902	2.67977	0.101631	0.561521	NS
ENSMUSG00000026407.17	Cacna1s	protein_coding	147.339	0.0960498	0.239963	0.160271	0.688907	0.878444	NS
ENSMUSG00000086264.9	Gm15850	processed_transcript	36.3576	-0.36884	0.336593	1.20302	0.272719	0.657907	NS
ENSMUSG00000041642.18	Kif21b	protein_coding	2376.69	0.199294	0.187267	1.13162	0.287431	0.664605	NS
ENSMUSG00000087230.10	Mroh3	protein_coding	204.371	-0.115132	0.188121	0.374885	0.540353	0.805954	NS
ENSMUSG00000041605.16	Inava	protein_coding	1039.7	0.261556	0.23198	1.26939	0.259882	0.648503	NS
ENSMUSG00000041570.14	Camsap2	protein_coding	1351.15	-0.165528	0.172183	0.923895	0.336454	0.690619	NS
ENSMUSG00000026404.12	Ddx59	protein_coding	156.934	-0.0791125	0.212572	0.138594	0.709683	0.884545	NS
ENSMUSG00000041498.13	Kif14	protein_coding	158.332	-0.111126	0.210266	0.279586	0.596973	0.837018	NS
ENSMUSG00000104366.1	4933409D19Rik	lincRNA	63.0934	-0.258789	0.254274	1.03611	0.308728	0.673806	NS
ENSMUSG00000041483.14	Zfp281	protein_coding	205.767	-0.371724	0.280192	1.75819	0.18485	0.609167	NS
ENSMUSG00000097113.7	Gm19705	lincRNA	38.7178	-0.369776	0.36426	1.02985	0.310194	0.674315	NS
ENSMUSG00000102738.1	1700006P03Rik	TEC	21.8665	-0.0359872	0.473622	0.00583369	0.939118	0.980936	NS
ENSMUSG00000026393.10	Nek7	protein_coding	96.1867	0.122978	0.273251	0.202908	0.652384	0.862401	NS
ENSMUSG00000019230.14	Lhx9	protein_coding	27.7678	-0.359985	0.368648	0.95565	0.328285	0.685401	NS
ENSMUSG00000079283.2	2310009B15Rik	protein_coding	72.4479	0.117144	0.290826	0.162424	0.686935	0.87737	NS
ENSMUSG00000099808.2	1700019P21Rik	lincRNA	76.5082	-0.691242	0.24663	7.8589	0.00505711	0.503469	NS
ENSMUSG00000056268.15	Dennd1b	protein_coding	132.441	-0.240269	0.277118	0.752298	0.38575	0.718988	NS
ENSMUSG00000063681.14	Crb1	protein_coding	55.2428	-0.257041	0.30347	0.719006	0.39647	0.724506	NS
ENSMUSG00000033964.12	Zbtb41	protein_coding	69.3164	-0.295601	0.304089	0.946536	0.330603	0.686506	NS
ENSMUSG00000033952.14	Aspm	protein_coding	175.632	-0.341282	0.245407	1.93301	0.16443	0.595937	NS
ENSMUSG00000057037.8	Cfhr1	protein_coding	85.5639	-0.052482	0.264362	0.0397689	0.841933	0.944428	NS
ENSMUSG00000090623.3	Cfhr3	unprocessed_pseudogene	93.9263	-0.372628	0.346551	1.15606	0.282283	0.6626	NS
ENSMUSG00000026361.9	Cdc73	protein_coding	513.045	-0.339371	0.230414	2.16612	0.141082	0.577665	NS
ENSMUSG00000018196.18	Glrx2	protein_coding	1549.67	-0.233751	0.168258	1.92839	0.164934	0.597048	NS
ENSMUSG00000018189.12	Uchl5	protein_coding	427.972	-0.519926	0.231135	5.04077	0.0247574	0.535531	NS
ENSMUSG00000026360.9	Rgs2	protein_coding	90.9392	0.079173	0.290257	0.0746864	0.784632	0.920094	NS
ENSMUSG00000035131.14	Brinp3	protein_coding	81.6932	-0.146291	0.283171	0.267039	0.605325	0.84031	NS
ENSMUSG00000080078.2	Gm15583	processed_pseudogene	126.485	-0.0308698	0.227352	0.0186075	0.891498	0.964117	NS
ENSMUSG00000006010.14	Odr4	protein_coding	134.167	-0.333731	0.291946	1.30679	0.252977	0.644302	NS
ENSMUSG00000006005.18	Tpr	protein_coding	953.624	-0.5306	0.256135	4.27017	0.0387872	0.544477	NS
ENSMUSG00000100954.4	Gm10138	antisense	2236.04	0.238574	0.209745	1.29225	0.255633	0.645681	NS
ENSMUSG00000023150.14	Ivns1abp	protein_coding	1568.68	-0.263449	0.196249	1.80006	0.179705	0.606327	NS
ENSMUSG00000052748.14	Swt1	protein_coding	433.872	-0.511939	0.311233	2.69431	0.100707	0.561453	NS
ENSMUSG00000053286.11	Trmt1l	protein_coding	463.758	-0.0639143	0.147562	0.187638	0.66489	0.867708	NS
ENSMUSG00000103928.1	Gm37893	TEC	30.8663	-0.244505	0.454504	0.290321	0.590015	0.833739	NS
ENSMUSG00000026484.13	Rnf2	protein_coding	656.47	-0.155001	0.194578	0.634536	0.425696	0.741958	NS
ENSMUSG00000100357.1	Gm28181	lincRNA	48.4622	-0.212204	0.313536	0.458717	0.498224	0.782252	NS
ENSMUSG00000026483.13	Fam129a	protein_coding	668.274	0.188858	0.163588	1.33195	0.248458	0.641827	NS
ENSMUSG00000100594.1	2810414N06Rik	lincRNA	58.3304	-0.158843	0.272716	0.339231	0.560273	0.817539	NS
ENSMUSG00000043019.12	Edem3	protein_coding	209.461	-0.104291	0.250359	0.173755	0.676796	0.873274	NS
ENSMUSG00000032666.16	1700025G04Rik	protein_coding	283.435	-0.252201	0.222691	1.28244	0.257446	0.647127	NS
ENSMUSG00000014980.14	Tsen15	protein_coding	63.8919	-0.185948	0.269413	0.477024	0.489774	0.778062	NS
ENSMUSG00000026482.13	Rgl1	protein_coding	1800.45	0.145237	0.141996	1.04569	0.306502	0.672452	NS
ENSMUSG00000086145.1	Gm15479	sense_intronic	113.254	-0.467985	0.260214	3.23284	0.0721755	0.559269	NS
ENSMUSG00000055547.4	Apobec4	protein_coding	908.864	-0.239073	0.210007	1.29496	0.255135	0.645591	NS
ENSMUSG00000008475.13	Arpc5	protein_coding	385.657	-0.0950278	0.172986	0.301859	0.582719	0.829132	NS
ENSMUSG00000042772.15	Smg7	protein_coding	4070.89	0.0551151	0.121096	0.207136	0.649021	0.860912	NS
ENSMUSG00000103840.1	1700040K01Rik	TEC	100.104	-0.100137	0.229527	0.19031	0.662659	0.867239	NS
ENSMUSG00000042751.14	Nmnat2	protein_coding	28.8569	-0.0746478	0.36152	0.0427239	0.836246	0.941866	NS
ENSMUSG00000026479.13	Lamc2	protein_coding	37.3231	0.214709	0.338844	0.40146	0.526336	0.797167	NS
ENSMUSG00000026478.14	Lamc1	protein_coding	182.231	0.400532	0.192278	4.33345	0.0373703	0.543008	NS
ENSMUSG00000042708.12	Shcbp1l	protein_coding	5020.4	-0.00961915	0.173445	0.00307616	0.95577	0.985622	NS
ENSMUSG00000103543.1	Gm37669	TEC	62.0313	-0.170914	0.360385	0.225458	0.634912	0.852866	NS
ENSMUSG00000042699.11	Dhx9	protein_coding	1064.03	-0.0298614	0.186665	0.0256065	0.872865	0.957105	NS
ENSMUSG00000042684.8	Npl	protein_coding	139.797	0.0623638	0.198168	0.099038	0.752987	0.904524	NS
ENSMUSG00000099858.1	Gm6652	processed_pseudogene	421.996	0.41289	0.18567	4.93165	0.0263691	0.538644	NS
ENSMUSG00000100334.1	C230024C17Rik	lincRNA	34.9988	-0.146191	0.346664	0.177971	0.673123	0.871511	NS
ENSMUSG00000066800.11	Rnasel	protein_coding	34.677	-0.336501	0.367645	0.839148	0.359641	0.703518	NS
ENSMUSG00000042641.19	Rgsl1	protein_coding	647.254	-0.300569	0.191486	2.46104	0.116702	0.566828	NS
ENSMUSG00000045968.7	Teddm2	protein_coding	181.864	1.03111	0.658304	2.40581	0.120885	0.568795	NS
ENSMUSG00000026473.16	Glul	protein_coding	10779	0.23432	0.174361	1.80401	0.179228	0.60579	NS
ENSMUSG00000100221.6	4930532M18Rik	lincRNA	54.0941	-0.0440289	0.375429	0.0140521	0.905638	0.969348	NS
ENSMUSG00000004110.17	Cacna1e	protein_coding	48.2904	0.0431111	0.285491	0.0228231	0.879918	0.958583	NS
ENSMUSG00000096950.2	Gm9530	lincRNA	83.8372	-0.428887	0.262619	2.6685	0.102353	0.561619	NS
ENSMUSG00000056708.5	Ier5	protein_coding	377.81	0.117935	0.233853	0.254207	0.614128	0.844273	NS
ENSMUSG00000026471.14	Mr1	protein_coding	32.5538	0.0389971	0.403946	0.00982305	0.92105	0.973957	NS
ENSMUSG00000026470.14	Stx6	protein_coding	384.924	0.319903	0.19296	2.74357	0.0976465	0.560044	NS
ENSMUSG00000033722.9	BC034090	protein_coding	108.968	0.117374	0.248088	0.223796	0.636163	0.853666	NS
ENSMUSG00000026469.14	Xpr1	protein_coding	1503.24	-0.0475884	0.151376	0.098844	0.753221	0.904524	NS
ENSMUSG00000033701.13	Acbd6	protein_coding	4564.46	0.103357	0.176358	0.343383	0.557883	0.816144	NS
ENSMUSG00000033684.14	Qsox1	protein_coding	2337.86	0.392895	0.210264	3.48098	0.062078	0.555858	NS
ENSMUSG00000033671.18	Cep350	protein_coding	3170.83	-0.412023	0.229458	3.21393	0.0730138	0.559269	NS
ENSMUSG00000102833.1	Gm9694	TEC	38.6993	-0.130884	0.31705	0.170381	0.679774	0.874338	NS
ENSMUSG00000026466.16	Tor1aip1	protein_coding	5368.1	0.00510804	0.11812	0.00187005	0.965507	0.989328	NS
ENSMUSG00000050565.16	Tor1aip2	protein_coding	1584.15	0.000131601	0.132185	3.30435e-06	0.99855	0.998666	NS
ENSMUSG00000060985.15	Tdrd5	protein_coding	1723.73	0.171432	0.130371	1.72816	0.188646	0.612457	NS
ENSMUSG00000103705.1	4930518J20Rik	antisense	1089.33	-0.372247	0.149956	6.14903	0.0131484	0.511045	NS
ENSMUSG00000026601.14	Axdnd1	protein_coding	2976.05	-0.575399	0.262385	4.7786	0.0288156	0.538644	NS
ENSMUSG00000078193.2	Gm2000	protein_coding	131.57	0.0562115	0.231835	0.0588141	0.80838	0.930173	NS
ENSMUSG00000026600.12	Soat1	protein_coding	670.286	0.153086	0.155913	0.963904	0.326205	0.684537	NS
ENSMUSG00000026596.13	Abl2	protein_coding	494.188	0.166965	0.16507	1.02247	0.311934	0.67522	NS
ENSMUSG00000060519.11	Tor3a	protein_coding	28.0376	0.201188	0.375448	0.287121	0.592071	0.834432	NS
ENSMUSG00000033557.17	Fam20b	protein_coding	1340.55	0.186233	0.138829	1.79829	0.179919	0.60656	NS
ENSMUSG00000026594.14	Ralgps2	protein_coding	4417.53	-0.0463858	0.125969	0.135589	0.712706	0.886268	NS
ENSMUSG00000101905.1	4930439D14Rik	antisense	28.0544	0.0660709	0.372729	0.0315457	0.859028	0.951991	NS
ENSMUSG00000026592.13	Tex35	protein_coding	4783.56	-0.134418	0.134634	0.996485	0.318162	0.678593	NS
ENSMUSG00000070565.11	Rasal2	protein_coding	1141.92	-0.03775	0.141087	0.0716074	0.789011	0.922103	NS
ENSMUSG00000049881.13	2810025M15Rik	transcribed_processed_pseudogene	1808.37	0.026096	0.179283	0.0211882	0.884267	0.960534	NS
ENSMUSG00000033488.11	Cryzl2	protein_coding	68.425	0.316427	0.258142	1.50213	0.220344	0.628172	NS
ENSMUSG00000087093.2	Gm15486	antisense	23.618	-0.79108	0.39149	4.10723	0.0427001	0.551171	NS
ENSMUSG00000026589.14	Sec16b	protein_coding	47.4986	-0.177087	0.294804	0.361476	0.547688	0.809851	NS
ENSMUSG00000040782.12	Cop1	protein_coding	1304.13	-0.22737	0.161959	1.96943	0.160508	0.593679	NS
ENSMUSG00000104111.1	Gm37294	lincRNA	207.205	-0.119042	0.213936	0.309717	0.577854	0.826534	NS
ENSMUSG00000090394.8	4930523C07Rik	protein_coding	485.027	-0.0481774	0.169583	0.0807793	0.776244	0.916091	NS
ENSMUSG00000026729.9	4930562F07Rik	lincRNA	32.0478	-0.545993	0.34702	2.48229	0.115135	0.565827	NS
ENSMUSG00000058267.13	Mrps14	protein_coding	206.116	0.0953406	0.176037	0.293296	0.588116	0.832406	NS
ENSMUSG00000014226.10	Cacybp	protein_coding	509.748	-0.667001	0.227176	8.56187	0.00343277	0.469995	NS
ENSMUSG00000103006.1	4933417C20Rik	TEC	86.3087	-0.269018	0.240582	1.25183	0.263203	0.651725	NS
ENSMUSG00000026721.16	Rabgap1l	protein_coding	537.885	-0.506062	0.221249	5.2117	0.0224353	0.524196	NS
ENSMUSG00000040423.11	Rc3h1	protein_coding	1336.7	0.115163	0.13191	0.762062	0.382684	0.718169	NS
ENSMUSG00000043467.19	Zbtb37	protein_coding	189.465	-0.00383962	0.190176	0.000510359	0.981976	0.99327	NS
ENSMUSG00000053332.13	Gas5	processed_transcript	262.45	-0.352964	0.208048	2.87606	0.0899059	0.559751	NS
ENSMUSG00000026709.10	Dars2	protein_coding	114.915	0.102549	0.214818	0.227899	0.633086	0.852108	NS
ENSMUSG00000026708.16	Cenpl	protein_coding	177.513	-0.0460648	0.191724	0.0577286	0.810123	0.930311	NS
ENSMUSG00000026705.16	Klhl20	protein_coding	207.557	-0.088369	0.181112	0.238185	0.62552	0.849206	NS
ENSMUSG00000044835.15	Ankrd45	protein_coding	987.239	-0.0921655	0.160189	0.331059	0.565036	0.819712	NS
ENSMUSG00000049160.15	Tex50	protein_coding	1710.15	-0.209683	0.175744	1.42258	0.232979	0.633855	NS
ENSMUSG00000102817.2	Gm6185	transcribed_unprocessed_pseudogene	635.859	-0.35875	0.234427	2.33747	0.126295	0.570746	NS
ENSMUSG00000026701.15	Prdx6	protein_coding	2067.1	0.277932	0.194951	2.02929	0.154293	0.588166	NS
ENSMUSG00000040323.13	Gm15429	processed_pseudogene	33.4759	-0.0574633	0.337541	0.0291169	0.864509	0.954468	NS
ENSMUSG00000040297.12	Suco	protein_coding	2138.76	-0.427017	0.293305	2.11229	0.146121	0.58002	NS
ENSMUSG00000103158.5	Gm31925	lincRNA	35.9895	-0.22167	0.323037	0.471271	0.492403	0.779535	NS
ENSMUSG00000086277.2	4930558K02Rik	protein_coding	296.895	-0.192012	0.178265	1.16032	0.281399	0.662573	NS
ENSMUSG00000026698.8	Pigc	protein_coding	451.019	0.244382	0.160398	2.31918	0.127787	0.571159	NS
ENSMUSG00000040265.16	Dnm3	protein_coding	765.242	0.115707	0.158173	0.534939	0.464538	0.764931	NS
ENSMUSG00000066752.4	Gm10176	TEC	154.804	0.011719	0.202063	0.00341056	0.95343	0.985187	NS
ENSMUSG00000026694.19	Eef1aknmt	protein_coding	138.011	0.282546	0.23326	1.46535	0.22608	0.630666	NS
ENSMUSG00000026696.15	Vamp4	protein_coding	670.286	-0.20662	0.175956	1.37838	0.240378	0.637718	NS
ENSMUSG00000026697.10	Myoc	protein_coding	25.6205	-0.380195	0.404212	0.886267	0.346491	0.695726	NS
ENSMUSG00000040225.15	Prrc2c	protein_coding	1246.76	-0.124027	0.194076	0.408374	0.522796	0.79603	NS
ENSMUSG00000040181.14	Fmo1	protein_coding	31.4981	-0.124029	0.349749	0.125919	0.722701	0.89057	NS
ENSMUSG00000040170.13	Fmo2	protein_coding	27.9947	-0.0995999	0.514116	0.037717	0.846013	0.945858	NS
ENSMUSG00000071890.4	Mroh9	protein_coding	491.029	-0.369802	0.251064	2.16548	0.141141	0.577665	NS
ENSMUSG00000040124.5	Gorab	protein_coding	82.6862	-0.184465	0.237641	0.602635	0.437574	0.749519	NS
ENSMUSG00000026585.13	Kifap3	protein_coding	4216.18	-0.262899	0.201421	1.70143	0.192102	0.614625	NS
ENSMUSG00000026584.14	Scyl3	protein_coding	590.313	0.0790506	0.18174	0.189157	0.663619	0.867319	NS
ENSMUSG00000041406.14	BC055324	protein_coding	154.616	-0.0572391	0.197674	0.0838371	0.772163	0.913715	NS
ENSMUSG00000041396.13	Mettl18	protein_coding	32.1051	-0.0655468	0.34359	0.0366696	0.848139	0.94725	NS
ENSMUSG00000026582.6	Sele	protein_coding	55.9915	-0.196661	0.287463	0.469104	0.4934	0.780034	NS
ENSMUSG00000026581.14	Sell	protein_coding	83.9458	-0.348892	0.254148	1.88615	0.169637	0.599925	NS
ENSMUSG00000026579.8	F5	protein_coding	526.929	-0.126704	0.197222	0.41278	0.520562	0.795048	NS
ENSMUSG00000040918.12	Slc19a2	protein_coding	349.449	0.0664365	0.155653	0.182166	0.669519	0.869217	NS
ENSMUSG00000026578.6	Ccdc181	protein_coding	6164.24	-0.236425	0.144397	2.67803	0.101742	0.561521	NS
ENSMUSG00000026577.13	Blzf1	protein_coding	579.755	-0.353966	0.187694	3.55092	0.0595124	0.555579	NS
ENSMUSG00000026575.15	Nme7	protein_coding	1033.69	0.023931	0.140712	0.0289238	0.864955	0.954498	NS
ENSMUSG00000026576.12	Atp1b1	protein_coding	437.196	0.150899	0.151056	0.997636	0.317883	0.678593	NS
ENSMUSG00000104011.1	Gm32391	lincRNA	42.604	-0.303225	0.356735	0.724332	0.394727	0.723353	NS
ENSMUSG00000101189.1	1700029M03Rik	lincRNA	245.21	-0.258756	0.220707	1.37439	0.241059	0.637945	NS
ENSMUSG00000102408.1	4930568G15Rik	lincRNA	50.8709	-0.565776	0.34919	2.62792	0.105	0.563943	NS
ENSMUSG00000026572.11	Tbx19	protein_coding	258.2	0.177867	0.178638	0.990866	0.319531	0.679868	NS
ENSMUSG00000040848.11	Sft2d2	protein_coding	302.748	0.510299	0.17314	8.6629	0.00324754	0.465319	NS
ENSMUSG00000040843.10	Tiprl	protein_coding	1240.71	-0.284691	0.157339	3.27001	0.0705572	0.55838	NS
ENSMUSG00000102302.1	Gm38190	sense_intronic	23.8044	0.0474555	0.422079	0.0128484	0.909753	0.970314	NS
ENSMUSG00000026571.12	Dcaf6	protein_coding	4726.28	-0.083689	0.121271	0.476183	0.490156	0.778062	NS
ENSMUSG00000026568.6	Mpc2	protein_coding	4607.75	-0.111044	0.151903	0.534233	0.464832	0.764994	NS
ENSMUSG00000026567.16	Adcy10	protein_coding	5018.12	-0.0393337	0.126898	0.0960778	0.756588	0.906219	NS
ENSMUSG00000026566.15	Mpzl1	protein_coding	578.403	0.214032	0.159065	1.80899	0.178629	0.60577	NS
ENSMUSG00000040723.14	Rcsd1	protein_coding	43.2397	0.340261	0.315322	1.16385	0.280669	0.662175	NS
ENSMUSG00000040713.12	Creg1	protein_coding	679.523	0.00199801	0.151962	0.000181058	0.989264	0.993676	NS
ENSMUSG00000026565.18	Pou2f1	protein_coding	379.406	-0.0754692	0.161469	0.218559	0.64014	0.855809	NS
ENSMUSG00000040629.8	Mael	protein_coding	17338.1	-0.144189	0.138478	1.08377	0.297856	0.670421	NS
ENSMUSG00000103400.2	Gm15853	antisense	144.23	0.00170314	0.230564	0.000278732	0.98668	0.993466	NS
ENSMUSG00000026563.13	Tada1	protein_coding	192.842	0.239137	0.191973	1.55051	0.21306	0.624293	NS
ENSMUSG00000040596.15	Pogk	protein_coding	473.069	0.206246	0.149933	1.89124	0.169062	0.599847	NS
ENSMUSG00000086056.1	Gm4846	protein_coding	37.8754	2.26789	1.10716	3.87226	0.0490903	0.554376	NS
ENSMUSG00000026558.13	Uck2	protein_coding	2534.98	0.0592012	0.128383	0.21262	0.644721	0.858695	NS
ENSMUSG00000103139.1	Gm37982	antisense	257.968	-0.244531	0.174967	1.9523	0.162339	0.594263	NS
ENSMUSG00000102909.1	Gm2453	lincRNA	201.823	0.0800953	0.23191	0.119333	0.729759	0.894141	NS
ENSMUSG00000052428.10	Tmco1	protein_coding	578.558	-0.00543725	0.146542	0.00137813	0.970387	0.991095	NS
ENSMUSG00000026687.14	Aldh9a1	protein_coding	1142.81	0.161173	0.165072	0.95275	0.32902	0.68554	NS
ENSMUSG00000026688.5	Mgst3	protein_coding	196.688	-0.0219445	0.196466	0.0125548	0.910785	0.970557	NS
ENSMUSG00000040485.5	Lrrc52	protein_coding	636.283	0.309674	0.176627	3.06869	0.0798137	0.559269	NS
ENSMUSG00000015843.10	Rxrg	protein_coding	36.775	-0.371433	0.356762	1.08201	0.298249	0.670443	NS
ENSMUSG00000052534.15	Pbx1	protein_coding	164.883	0.275959	0.18735	2.16862	0.140853	0.577665	NS
ENSMUSG00000102594.1	Gm38381	TEC	27.9724	-0.166185	0.374117	0.197704	0.656581	0.864017	NS
ENSMUSG00000103463.1	1700063I16Rik	TEC	308.256	-0.377722	0.177151	4.54166	0.0330795	0.543008	NS
ENSMUSG00000026683.14	Nuf2	protein_coding	973.172	-0.352333	0.151687	5.38558	0.0203038	0.524196	NS
ENSMUSG00000026678.10	Rgs5	protein_coding	43.2577	-0.387668	0.452731	0.733939	0.391609	0.722102	NS
ENSMUSG00000026675.12	Hsd17b7	protein_coding	46.903	0.593811	0.301441	3.88525	0.0487119	0.554376	NS
ENSMUSG00000026674.9	Ddr2	protein_coding	48.0886	-0.193844	0.329476	0.347327	0.55563	0.814649	NS
ENSMUSG00000026670.15	Uap1	protein_coding	275.66	0.131356	0.160682	0.66819	0.413683	0.735859	NS
ENSMUSG00000026667.14	Uhmk1	protein_coding	271.16	0.115191	0.199674	0.333015	0.563889	0.819477	NS
ENSMUSG00000102752.1	Gm7694	protein_coding	118.363	0.321563	0.218965	2.15484	0.142121	0.577771	NS
ENSMUSG00000042800.5	Spata46	protein_coding	2872.08	0.256038	0.135177	3.58305	0.0583717	0.555579	NS
ENSMUSG00000038463.8	Olfml2b	protein_coding	210.966	0.636502	0.20627	9.48191	0.00207508	0.44048	NS
ENSMUSG00000026663.6	Atf6	protein_coding	338.554	-0.138975	0.194026	0.513199	0.473757	0.770214	NS
ENSMUSG00000026659.13	Dusp12	protein_coding	32.1839	0.0277306	0.350827	0.00629204	0.936776	0.979268	NS
ENSMUSG00000038421.13	Fcrla	protein_coding	76.5054	0.10688	0.259873	0.16923	0.680797	0.874519	NS
ENSMUSG00000026656.15	Fcgr2b	protein_coding	74.0215	0.0218295	0.27267	0.0067325	0.934606	0.978065	NS
ENSMUSG00000059498.13	Fcgr3	protein_coding	327.096	0.333983	0.196919	2.8711	0.0901832	0.559751	NS
ENSMUSG00000026649.14	Cfap126	protein_coding	3938.89	0.0845919	0.173926	0.236511	0.626737	0.849652	NS
ENSMUSG00000058076.12	Sdhc	protein_coding	866.307	0.300934	0.191459	2.46612	0.116325	0.566646	NS
ENSMUSG00000056569.11	Mpz	protein_coding	36.911	0.111651	0.325291	0.117828	0.731402	0.895006	NS
ENSMUSG00000038370.6	Pcp4l1	protein_coding	90.0587	0.550368	0.298073	3.39682	0.0653221	0.555858	NS
ENSMUSG00000005674.9	Tomm40l	protein_coding	24.1751	-0.156211	0.440462	0.125847	0.722777	0.8906	NS
ENSMUSG00000058715.11	Fcer1g	protein_coding	62.6055	0.474141	0.26982	3.08865	0.0788403	0.559269	NS
ENSMUSG00000013593.12	Ndufs2	protein_coding	1505.31	0.26018	0.210288	1.52864	0.216316	0.625805	NS
ENSMUSG00000052423.14	B4galt3	protein_coding	246.132	0.204887	0.179509	1.30188	0.25387	0.644857	NS
ENSMUSG00000062729.11	Ppox	protein_coding	77.5813	0.0871878	0.250261	0.121414	0.727506	0.893035	NS
ENSMUSG00000053483.13	Usp21	protein_coding	894.251	0.233223	0.213627	1.19046	0.275237	0.658948	NS
ENSMUSG00000062963.10	Ufc1	protein_coding	402.282	0.0748882	0.161039	0.21623	0.641928	0.856668	NS
ENSMUSG00000103983.1	Gm20045	lincRNA	35.8766	-0.597669	0.413993	2.08726	0.148532	0.581847	NS
ENSMUSG00000013973.12	Dedd	protein_coding	486.909	0.0881229	0.166477	0.28014	0.59661	0.836805	NS
ENSMUSG00000013997.10	Nit1	protein_coding	1105.22	0.0903147	0.139388	0.419735	0.517069	0.793789	NS
ENSMUSG00000006412.10	Pfdn2	protein_coding	260.943	0.128392	0.209333	0.376021	0.539741	0.805679	NS
ENSMUSG00000045259.4	Klhdc9	protein_coding	194.589	0.339007	0.215797	2.46366	0.116507	0.566828	NS
ENSMUSG00000006411.12	Nectin4	protein_coding	465.588	0.0540913	0.143319	0.142441	0.705866	0.883336	NS
ENSMUSG00000048865.16	Arhgap30	protein_coding	512.595	-0.206137	0.180028	1.31066	0.252276	0.643896	NS
ENSMUSG00000026641.13	Usf1	protein_coding	297.207	0.285894	0.186883	2.33726	0.126312	0.570746	NS
ENSMUSG00000038235.4	F11r	protein_coding	290.524	0.185738	0.172751	1.15568	0.282364	0.6626	NS
ENSMUSG00000004707.14	Ly9	protein_coding	39.6149	-0.29657	0.34103	0.755739	0.384665	0.718988	NS
ENSMUSG00000038179.13	Slamf7	protein_coding	686.003	-0.155237	0.148776	1.08863	0.296774	0.66965	NS
ENSMUSG00000015316.11	Slamf1	protein_coding	24.3378	-0.277801	0.383108	0.526669	0.468011	0.766779	NS
ENSMUSG00000026556.15	Vangl2	protein_coding	72.7825	-0.00872874	0.253408	0.00122317	0.972101	0.991522	NS
ENSMUSG00000003458.12	Ncstn	protein_coding	1464.18	0.310848	0.171762	3.26909	0.0705968	0.55838	NS
ENSMUSG00000026553.17	Copa	protein_coding	2515.28	0.315702	0.182865	2.97466	0.084578	0.559269	NS
ENSMUSG00000003464.13	Pex19	protein_coding	547.28	0.378872	0.176946	4.57368	0.0324667	0.543008	NS
ENSMUSG00000026554.15	Dcaf8	protein_coding	2569.76	0.277011	0.202664	1.86536	0.172007	0.60097	NS
ENSMUSG00000013698.12	Pea15a	protein_coding	386.897	0.443156	0.184885	5.72854	0.0166913	0.511045	NS
ENSMUSG00000007122.11	Casq1	protein_coding	129.908	-0.309791	0.206269	2.25668	0.133039	0.573524	NS
ENSMUSG00000007107.6	Atp1a4	protein_coding	11691.6	0.17708	0.132415	1.78727	0.181259	0.607507	NS
ENSMUSG00000038034.15	Igsf8	protein_coding	493.042	0.540745	0.236431	5.20354	0.022541	0.524196	NS
ENSMUSG00000007097.14	Atp1a2	protein_coding	703.32	0.35234	0.162916	4.66768	0.0307354	0.543008	NS
ENSMUSG00000038026.12	Kcnj9	protein_coding	1902.99	0.0920704	0.226558	0.165107	0.684498	0.876392	NS
ENSMUSG00000050229.3	Pigm	protein_coding	950.312	0.0168957	0.155281	0.0118502	0.913315	0.971059	NS
ENSMUSG00000026548.4	Slamf9	protein_coding	172.616	0.396128	0.213672	3.4318	0.0639524	0.555858	NS
ENSMUSG00000037995.15	Igsf9	protein_coding	1206.64	0.0830554	0.139277	0.355582	0.55097	0.811932	NS
ENSMUSG00000026547.15	Tagln2	protein_coding	81.9063	0.501166	0.306858	2.66016	0.10289	0.561868	NS
ENSMUSG00000026546.16	Cfap45	protein_coding	4654.45	-0.197771	0.133143	2.2047	0.13759	0.576159	NS
ENSMUSG00000085184.9	4933439K11Rik	processed_transcript	84.7998	-0.0313714	0.23285	0.018203	0.892676	0.964295	NS
ENSMUSG00000049598.9	Vsig8	protein_coding	107.849	-0.111243	0.220144	0.255341	0.613339	0.844171	NS
ENSMUSG00000026544.6	Dusp23	protein_coding	130.167	0.402488	0.246048	2.67016	0.102246	0.561619	NS
ENSMUSG00000043263.13	Ifi209	protein_coding	88.9524	-0.407433	0.300864	1.83459	0.175586	0.603881	NS
ENSMUSG00000026532.7	Spta1	protein_coding	378.312	-0.305759	0.244366	1.56416	0.211058	0.622991	NS
ENSMUSG00000028354.13	Fmn2	protein_coding	87.6125	-0.196562	0.317191	0.384784	0.535054	0.802068	NS
ENSMUSG00000026526.14	Fh1	protein_coding	300.096	-0.0251859	0.169172	0.0222426	0.881444	0.95931	NS
ENSMUSG00000026525.9	Opn3	protein_coding	194.941	0.147591	0.200382	0.542391	0.461444	0.763454	NS
ENSMUSG00000078185.3	Chml	protein_coding	129.083	-0.0874951	0.244976	0.127958	0.720559	0.889729	NS
ENSMUSG00000026523.14	Wdr64	protein_coding	2580.18	-0.228046	0.191691	1.41402	0.234391	0.634664	NS
ENSMUSG00000039748.11	Exo1	protein_coding	204.372	0.2366	0.18147	1.69877	0.192449	0.614708	NS
ENSMUSG00000057335.11	Cep170	protein_coding	1786.39	-0.261924	0.177566	2.17342	0.140413	0.577665	NS
ENSMUSG00000026504.17	Sdccag8	protein_coding	647.42	-0.452111	0.195954	5.30746	0.0212343	0.524196	NS
ENSMUSG00000019699.16	Akt3	protein_coding	446.296	-0.238648	0.178731	1.78229	0.181869	0.60786	NS
ENSMUSG00000063659.11	Zbtb18	protein_coding	935.347	-0.0575249	0.15705	0.134194	0.714122	0.887055	NS
ENSMUSG00000015962.5	1700016C15Rik	protein_coding	1011.12	0.00815073	0.147356	0.00306306	0.955864	0.985622	NS
ENSMUSG00000015961.8	Adss	protein_coding	1149.76	-0.283099	0.188393	2.25538	0.133151	0.573536	NS
ENSMUSG00000102483.2	Catspere1	protein_coding	524.491	-0.568899	0.308862	3.37416	0.0662263	0.555858	NS
ENSMUSG00000091476.8	Catspere2	protein_coding	508.236	-0.687991	0.276883	6.1256	0.0133238	0.511045	NS
ENSMUSG00000026502.13	Desi2	protein_coding	409.944	-0.0880996	0.152038	0.335751	0.562292	0.818387	NS
ENSMUSG00000070489.5	4930527J03Rik	processed_transcript	529.992	0.0811284	0.300214	0.0730071	0.787008	0.920962	NS
ENSMUSG00000104126.1	Gm37486	processed_pseudogene	23.322	-0.180878	0.389456	0.215626	0.642393	0.856889	NS
ENSMUSG00000086350.1	B230369F24Rik	antisense	26.4247	-0.175471	0.37678	0.216909	0.641405	0.856591	NS
ENSMUSG00000039630.10	Hnrnpu	protein_coding	6531.06	-0.274814	0.177786	2.38594	0.122431	0.568795	NS
ENSMUSG00000104279.1	Gm38300	TEC	82.407	0.0921516	0.246834	0.139418	0.70886	0.88416	NS
ENSMUSG00000026495.8	Efcab2	protein_coding	869.111	-0.398635	0.220137	3.27074	0.0705256	0.55838	NS
ENSMUSG00000026494.12	Kif26b	protein_coding	39.7521	0.0445899	0.31519	0.0202229	0.886916	0.962214	NS
ENSMUSG00000055067.15	Smyd3	protein_coding	80.1342	0.211085	0.235791	0.801358	0.370688	0.711155	NS
ENSMUSG00000096474.2	Gm5561	processed_pseudogene	40.2111	-0.0654655	0.350842	0.0350977	0.851391	0.948639	NS
ENSMUSG00000026492.11	Tfb2m	protein_coding	149.044	-0.308658	0.240628	1.64597	0.199509	0.617382	NS
ENSMUSG00000038949.8	Cnst	protein_coding	892.255	0.120719	0.181829	0.440596	0.506835	0.7882	NS
ENSMUSG00000038936.13	Sccpdh	protein_coding	5391.54	-0.18524	0.136456	1.84168	0.174754	0.603136	NS
ENSMUSG00000026491.13	Ahctf1	protein_coding	4112.95	-0.230838	0.191896	1.44565	0.229228	0.633148	NS
ENSMUSG00000073486.2	Gm10518	antisense	92.6214	0.104913	0.238498	0.193535	0.659991	0.866449	NS
ENSMUSG00000026490.18	Cdc42bpa	protein_coding	525.767	-0.300322	0.20324	2.18124	0.139702	0.577665	NS
ENSMUSG00000026489.13	Coq8a	protein_coding	282.01	0.56849	0.234983	5.82291	0.0158188	0.511045	NS
ENSMUSG00000010609.15	Psen2	protein_coding	90.4068	0.411759	0.262913	2.44962	0.117553	0.567914	NS
ENSMUSG00000038855.10	Itpkb	protein_coding	1167.14	0.385777	0.205482	3.51459	0.0608308	0.555579	NS
ENSMUSG00000104388.1	Gm37033	TEC	38.8538	-0.423231	0.34803	1.48249	0.223386	0.629926	NS
ENSMUSG00000026496.11	Parp1	protein_coding	1912.51	0.323118	0.197898	2.66033	0.10288	0.561868	NS
ENSMUSG00000058729.13	Lin9	protein_coding	296.944	-0.208682	0.231958	0.809408	0.368295	0.70995	NS
ENSMUSG00000026499.5	Acbd3	protein_coding	888.707	-0.0739797	0.156494	0.223522	0.63637	0.853756	NS
ENSMUSG00000060743.12	H3f3a	protein_coding	5272.82	-0.13969	0.132059	1.1185	0.290242	0.666428	NS
ENSMUSG00000073485.3	H3f3aos	antisense	156.029	0.0863072	0.205066	0.177221	0.673773	0.871588	NS
ENSMUSG00000038806.7	Sde2	protein_coding	527.453	0.225503	0.201481	1.25128	0.263307	0.651786	NS
ENSMUSG00000026520.8	Pycr2	protein_coding	344.745	0.00843434	0.189664	0.00202678	0.964092	0.988681	NS
ENSMUSG00000026519.16	Tmem63a	protein_coding	59.5214	0.553477	0.288927	3.66563	0.0555457	0.554376	NS
ENSMUSG00000038776.13	Ephx1	protein_coding	2610.01	0.782575	0.24309	10.2421	0.00137269	0.384774	NS
ENSMUSG00000103328.1	Gm37406	lincRNA	66.7791	-0.277297	0.264295	1.1024	0.29374	0.66748	NS
ENSMUSG00000026516.8	Nvl	protein_coding	396.852	-0.121378	0.165997	0.534813	0.46459	0.764931	NS
ENSMUSG00000062169.13	Cnih4	protein_coding	185.5	0.0785976	0.183121	0.184217	0.667774	0.868452	NS
ENSMUSG00000038733.14	Wdr26	protein_coding	2389.09	-0.0980262	0.139895	0.490955	0.483502	0.775665	NS
ENSMUSG00000047369.17	Dnah14	protein_coding	2330.93	-0.392677	0.19176	4.18151	0.0408673	0.549079	NS
ENSMUSG00000004880.11	Lbr	protein_coding	357.193	0.155688	0.155658	1.00014	0.317276	0.678099	NS
ENSMUSG00000022995.16	Enah	protein_coding	2139.4	-0.0963963	0.131267	0.539224	0.462755	0.764029	NS
ENSMUSG00000026511.7	Srp9	protein_coding	1539.66	-0.209605	0.140916	2.21092	0.137037	0.575162	NS
ENSMUSG00000038633.5	Degs1	protein_coding	224.64	0.228346	0.173421	1.73269	0.188067	0.611735	NS
ENSMUSG00000100147.2	1700047M11Rik	lincRNA	168.094	-0.116399	0.191653	0.368796	0.543661	0.807175	NS
ENSMUSG00000047539.9	Fbxo28	protein_coding	393.747	0.0474576	0.153809	0.0952086	0.757657	0.906553	NS
ENSMUSG00000026510.10	Trp53bp2	protein_coding	183.081	0.165458	0.189936	0.758743	0.383722	0.718445	NS
ENSMUSG00000026509.15	Capn2	protein_coding	264.669	0.0754733	0.177117	0.1816	0.670002	0.8695	NS
ENSMUSG00000038599.14	Capn8	protein_coding	33.1039	-0.38737	0.36356	1.13476	0.286762	0.664244	NS
ENSMUSG00000043429.7	Ccdc185	protein_coding	5213.36	0.149428	0.171851	0.755711	0.384674	0.718988	NS
ENSMUSG00000038576.15	Susd4	protein_coding	30.6864	0.790798	0.466306	2.86436	0.0905619	0.559751	NS
ENSMUSG00000102291.1	Gm37542	TEC	55.5753	-0.220574	0.284986	0.599947	0.438598	0.75015	NS
ENSMUSG00000030768.12	Disp1	protein_coding	128.463	0.383768	0.227065	2.85221	0.0912483	0.559751	NS
ENSMUSG00000046836.13	Brox	protein_coding	252.19	0.00454346	0.166116	0.000765646	0.977925	0.992389	NS
ENSMUSG00000042901.10	Aida	protein_coding	402.107	-0.202578	0.215587	0.882925	0.347402	0.695997	NS
ENSMUSG00000056050.13	Mia3	protein_coding	1581.94	-0.206346	0.173253	1.41762	0.233795	0.634099	NS
ENSMUSG00000072258.10	Taf1a	protein_coding	220.36	-0.208577	0.189915	1.20669	0.271989	0.657423	NS
ENSMUSG00000053461.9	Hhipl2	protein_coding	180.614	0.330803	0.19898	2.76026	0.0966323	0.559957	NS
ENSMUSG00000039384.8	Dusp10	protein_coding	724.45	0.0946725	0.14248	0.441425	0.506436	0.787809	NS
ENSMUSG00000044854.7	1700056E22Rik	protein_coding	2158.19	0.36037	0.191918	3.51687	0.0607472	0.555579	NS
ENSMUSG00000039377.7	Hlx	protein_coding	23.8604	0.280652	0.440124	0.406396	0.523805	0.796281	NS
ENSMUSG00000073481.9	Mtarc2	protein_coding	396.218	0.244929	0.193748	1.59623	0.206438	0.620433	NS
ENSMUSG00000039349.5	C130074G19Rik	protein_coding	184.198	0.0412206	0.251455	0.0270125	0.869452	0.955766	NS
ENSMUSG00000026620.11	Mark1	protein_coding	100.744	0.061056	0.224511	0.073964	0.78565	0.920195	NS
ENSMUSG00000103942.1	Gm34732	lincRNA	94.7218	-0.0903712	0.253969	0.126826	0.721746	0.890351	NS
ENSMUSG00000039318.12	Rab3gap2	protein_coding	695.439	0.321304	0.201899	2.52747	0.111879	0.565789	NS
ENSMUSG00000026618.11	Iars2	protein_coding	514.484	0.099927	0.166948	0.358175	0.549522	0.810772	NS
ENSMUSG00000026617.16	Bpnt1	protein_coding	272.406	0.34081	0.169912	4.01823	0.045011	0.554376	NS
ENSMUSG00000097261.2	4930532G15Rik	lincRNA	37.4231	-0.194335	0.349898	0.309522	0.577974	0.826534	NS
ENSMUSG00000026615.14	Eprs	protein_coding	1157.79	-0.178834	0.189081	0.894222	0.344336	0.694569	NS
ENSMUSG00000039246.8	Lyplal1	protein_coding	62.0232	0.313808	0.292371	1.15202	0.283127	0.6626	NS
ENSMUSG00000001305.5	Rrp15	protein_coding	176.613	-0.150102	0.193788	0.599584	0.438737	0.75016	NS
ENSMUSG00000097784.1	A430105J06Rik	lincRNA	26.6653	-0.420202	0.40036	1.10503	0.293165	0.66748	NS
ENSMUSG00000103503.1	1700023G09Rik	lincRNA	89.062	-0.117117	0.308975	0.144128	0.704211	0.882767	NS
ENSMUSG00000104312.1	Gm37912	antisense	516.891	-0.0436491	0.189815	0.0529007	0.818091	0.933456	NS
ENSMUSG00000039224.1	D1Pas1	protein_coding	3164.46	-0.139184	0.125334	1.23282	0.266859	0.654734	NS
ENSMUSG00000026611.17	Spata17	protein_coding	2087.48	-0.128648	0.125985	1.04243	0.307258	0.67276	NS
ENSMUSG00000089947.1	Gm15509	sense_intronic	60.4428	-0.265756	0.275568	0.931836	0.334386	0.689298	NS
ENSMUSG00000089730.2	1700007P06Rik	antisense	578.283	-0.0445567	0.202838	0.048301	0.826047	0.937949	NS
ENSMUSG00000039210.16	Gpatch2	protein_coding	1794.29	-0.00599153	0.127946	0.00219422	0.962639	0.988282	NS
ENSMUSG00000104394.2	Gm37254	TEC	29.5042	-0.0030186	0.382329	0.000551627	0.981262	0.993229	NS
ENSMUSG00000104245.1	Gm38155	antisense	90.6701	-0.408141	0.25972	2.47139	0.115936	0.566646	NS
ENSMUSG00000026609.15	Ush2a	protein_coding	541.24	0.146603	0.15676	0.874192	0.349797	0.697647	NS
ENSMUSG00000026608.13	Kctd3	protein_coding	415.13	0.238339	0.158325	2.26421	0.132394	0.573327	NS
ENSMUSG00000037624.15	Kcnk2	protein_coding	69.7183	-0.241401	0.257291	0.880387	0.348096	0.696403	NS
ENSMUSG00000102824.1	Pdcd5-ps	processed_pseudogene	27.6427	0.105007	0.395476	0.0706928	0.790331	0.922402	NS
ENSMUSG00000026605.14	Cenpf	protein_coding	863.33	-0.811469	0.267626	9.08622	0.00257542	0.465319	NS
ENSMUSG00000026604.17	Ptpn14	protein_coding	118.758	0.230091	0.268278	0.734743	0.39135	0.722102	NS
ENSMUSG00000104435.1	Gm37422	antisense	154.895	0.118152	0.196614	0.361071	0.547912	0.809973	NS
ENSMUSG00000026603.13	Smyd2	protein_coding	122.269	0.278327	0.220547	1.59126	0.207147	0.620648	NS
ENSMUSG00000010175.13	Prox1	protein_coding	375.486	0.368277	0.179054	4.2235	0.0398679	0.548979	NS
ENSMUSG00000103963.1	Gm30932	lincRNA	43.9797	-0.214519	0.377356	0.322892	0.569875	0.822732	NS
ENSMUSG00000089872.10	Rps6kc1	protein_coding	144.458	0.27573	0.197295	1.95192	0.16238	0.594263	NS
ENSMUSG00000026634.16	Angel2	protein_coding	769.256	0.117498	0.135095	0.756321	0.384482	0.718988	NS
ENSMUSG00000037568.12	Vash2	protein_coding	3163.58	0.0644913	0.123206	0.273967	0.600683	0.838544	NS
ENSMUSG00000104487.1	Gm31373	lincRNA	35.2729	-0.0753567	0.359546	0.0440562	0.833749	0.941699	NS
ENSMUSG00000066595.9	Flvcr1	protein_coding	76.3651	-0.652498	0.33314	3.82864	0.0503837	0.554376	NS
ENSMUSG00000057072.11	Spata45	protein_coding	720.92	-0.281964	0.165462	2.90115	0.0885166	0.559751	NS
ENSMUSG00000026632.17	Tatdn3	protein_coding	233.968	0.0596655	0.195967	0.0927572	0.760701	0.907804	NS
ENSMUSG00000062510.12	Nsl1	protein_coding	98.3251	-0.0896899	0.236675	0.143578	0.704749	0.882939	NS
ENSMUSG00000091017.1	Fam71a	protein_coding	3039.14	0.105252	0.126808	0.68876	0.406587	0.730573	NS
ENSMUSG00000037499.9	Nenf	protein_coding	218.577	0.396191	0.198571	3.97292	0.0462376	0.554376	NS
ENSMUSG00000026627.7	Pacc1	protein_coding	518.144	0.24337	0.152106	2.55767	0.10976	0.565789	NS
ENSMUSG00000026626.11	Ppp2r5a	protein_coding	514.381	-0.260959	0.173196	2.26833	0.132043	0.572657	NS
ENSMUSG00000037474.13	Dtl	protein_coding	789.099	-0.229429	0.163067	1.97829	0.15957	0.592922	NS
ENSMUSG00000037461.10	Ints7	protein_coding	845.901	0.285898	0.175317	2.65515	0.103215	0.561868	NS
ENSMUSG00000026623.16	Lpgat1	protein_coding	1496.54	-0.214942	0.166483	1.66573	0.196832	0.616453	NS
ENSMUSG00000102840.1	Gm38037	antisense	56.1744	0.00655877	0.271399	0.00067154	0.979326	0.992624	NS
ENSMUSG00000026622.15	Nek2	protein_coding	3117.55	0.151213	0.196705	0.59064	0.442172	0.751935	NS
ENSMUSG00000055833.14	1700034H15Rik	antisense	515.684	-0.0582594	0.155895	0.139711	0.708568	0.8841	NS
ENSMUSG00000037434.7	Slc30a1	protein_coding	867.356	0.275565	0.171924	2.5653	0.109232	0.565789	NS
ENSMUSG00000049353.17	Rd3	protein_coding	2633.65	0.309277	0.203749	2.29971	0.129398	0.571159	NS
ENSMUSG00000026637.13	Traf5	protein_coding	33.6668	0.147817	0.332026	0.198207	0.656172	0.863942	NS
ENSMUSG00000103653.1	Gstp-ps	processed_pseudogene	189.583	0.498946	0.233603	4.54677	0.0329809	0.543008	NS
ENSMUSG00000037395.15	Rcor3	protein_coding	1783.94	0.0799151	0.125377	0.406217	0.523896	0.796281	NS
ENSMUSG00000097316.2	Gm10516	antisense	91.356	-0.205755	0.247563	0.691828	0.405543	0.729995	NS
ENSMUSG00000037375.16	Hhat	protein_coding	93.1451	0.163846	0.231035	0.503168	0.478111	0.771945	NS
ENSMUSG00000100872.2	1700065J18Rik	lincRNA	80.831	0.121893	0.247261	0.243168	0.621927	0.846936	NS
ENSMUSG00000016262.14	Sertad4	protein_coding	57.677	-0.0441569	0.270195	0.0268731	0.869786	0.955903	NS
ENSMUSG00000016200.14	Syt14	protein_coding	63.2326	0.169554	0.259722	0.426496	0.513713	0.791756	NS
ENSMUSG00000016181.9	Utp25	protein_coding	119.735	0.0142155	0.209216	0.00461692	0.945827	0.982748	NS
ENSMUSG00000026638.15	Irf6	protein_coding	393.245	0.27121	0.180912	2.24444	0.134095	0.574819	NS
ENSMUSG00000079144.7	A130010J15Rik	protein_coding	135.213	0.0851681	0.203078	0.175887	0.674932	0.872122	NS
ENSMUSG00000089683.2	4930570N18Rik	antisense	22.1942	0.0421546	0.430158	0.00966805	0.921673	0.974119	NS
ENSMUSG00000026639.18	Lamb3	protein_coding	201.711	0.153941	0.180351	0.728322	0.393428	0.722559	NS
ENSMUSG00000016179.11	Camk1g	protein_coding	118.075	0.0879159	0.264746	0.110424	0.739662	0.899417	NS
ENSMUSG00000026640.12	Plxna2	protein_coding	690.985	-0.0130554	0.157322	0.00690831	0.933759	0.977787	NS
ENSMUSG00000102841.1	Gm38036	TEC	23.789	-0.505362	0.438382	1.33397	0.248101	0.641827	NS
ENSMUSG00000016494.9	Cd34	protein_coding	170.532	0.102728	0.181479	0.320413	0.571359	0.823452	NS
ENSMUSG00000097325.2	Gm16897	antisense	33.5489	-0.298724	0.390267	0.587627	0.443338	0.752401	NS
ENSMUSG00000096929.7	A330023F24Rik	processed_transcript	27.1966	-0.00601537	0.503619	0.000463724	0.982819	0.993367	NS
ENSMUSG00000016493.13	Cd46	protein_coding	213.049	-0.132665	0.265908	0.249141	0.617681	0.845165	NS
ENSMUSG00000104010.1	Gm37366	TEC	35.0265	-0.190978	0.472938	0.163749	0.685728	0.876789	NS
ENSMUSG00000016481.15	Cr1l	protein_coding	77.6745	0.0582889	0.255195	0.0523722	0.818986	0.93392	NS
ENSMUSG00000050530.14	Fam171a1	protein_coding	105.211	0.13373	0.214762	0.387702	0.53351	0.800918	NS
ENSMUSG00000026643.16	Nmt2	protein_coding	1496.96	0.0233236	0.148253	0.0247547	0.87498	0.957241	NS
ENSMUSG00000049950.6	Rpp38	protein_coding	328.576	-0.262532	0.168905	2.4151	0.12017	0.568795	NS
ENSMUSG00000026650.15	Meig1	protein_coding	20223.3	-0.400409	0.160443	6.20861	0.0127131	0.511045	NS
ENSMUSG00000026648.18	Dclre1c	protein_coding	122.397	-0.359722	0.281254	1.63561	0.200929	0.617696	NS
ENSMUSG00000026646.16	Suv39h2	protein_coding	496.319	-0.412707	0.150558	7.50082	0.0061671	0.503469	NS
ENSMUSG00000085043.1	Gm13184	antisense	125	0.222223	0.25588	0.753514	0.385366	0.718988	NS
ENSMUSG00000109865.1	Hspa14	protein_coding	191.174	0.0171286	0.200653	0.00738758	0.931505	0.977705	NS
ENSMUSG00000039496.8	Cdnf	protein_coding	78.4428	-0.323983	0.281826	1.32252	0.25014	0.642982	NS
ENSMUSG00000026655.15	Fam107b	protein_coding	2666.97	-0.0146919	0.122562	0.0143699	0.904582	0.968878	NS
ENSMUSG00000026657.17	Frmd4a	protein_coding	265.311	0.0329419	0.179671	0.0336857	0.854377	0.949897	NS
ENSMUSG00000084859.7	1700080N15Rik	antisense	78.3791	-0.122021	0.269623	0.205019	0.650699	0.861725	NS
ENSMUSG00000102816.1	Gm37814	sense_intronic	25.0936	-0.553731	0.426236	1.69422	0.193046	0.614785	NS
ENSMUSG00000039449.14	Prpf18	protein_coding	405.5	-0.29229	0.151185	3.73508	0.0532813	0.554376	NS
ENSMUSG00000048186.14	Bend7	protein_coding	21.7953	-0.0574813	0.428667	0.0183432	0.892266	0.964198	NS
ENSMUSG00000026662.13	Sephs1	protein_coding	177.955	-0.028456	0.19483	0.0213669	0.883784	0.960356	NS
ENSMUSG00000026664.7	Phyh	protein_coding	132.194	0.117469	0.209781	0.313533	0.57552	0.82567	NS
ENSMUSG00000026669.14	Mcm10	protein_coding	132.143	0.0612499	0.199879	0.0939447	0.759221	0.90735	NS
ENSMUSG00000026672.11	Optn	protein_coding	2715.6	-0.151046	0.1294	1.36195	0.243199	0.639032	NS
ENSMUSG00000086430.1	4930551O13Rik	antisense	72.8678	-0.306956	0.280224	1.20173	0.272975	0.658025	NS
ENSMUSG00000026676.7	Ccdc3	protein_coding	23.2095	-0.0332304	0.446974	0.00558448	0.94043	0.981591	NS
ENSMUSG00000039145.16	Camk1d	protein_coding	96.9345	-0.253673	0.22099	1.31847	0.250867	0.643367	NS
ENSMUSG00000039128.13	Cdc123	protein_coding	619.349	-0.176545	0.140498	1.57844	0.208986	0.621885	NS
ENSMUSG00000025817.12	Nudt5	protein_coding	98.361	0.131213	0.224824	0.340628	0.559467	0.81694	NS
ENSMUSG00000025816.15	Sec61a2	protein_coding	436.977	0.123308	0.160716	0.588707	0.44292	0.752228	NS
ENSMUSG00000085818.7	Gm13267	antisense	420.682	-0.308567	0.159218	3.75282	0.0527185	0.554376	NS
ENSMUSG00000025815.13	Dhtkd1	protein_coding	182.298	-0.0436367	0.212391	0.0423943	0.83687	0.942105	NS
ENSMUSG00000043241.14	Upf2	protein_coding	693.265	-0.465015	0.304084	2.3299	0.12691	0.570793	NS
ENSMUSG00000045319.13	Proser2	protein_coding	40.1028	0.278104	0.370784	0.562023	0.453446	0.75759	NS
ENSMUSG00000039063.5	Echdc3	protein_coding	45.2416	0.373023	0.294088	1.60919	0.204606	0.619343	NS
ENSMUSG00000087125.1	A230108P19Rik	antisense	36.7464	-0.655874	0.321783	4.16673	0.0412253	0.549079	NS
ENSMUSG00000118578.1	AL845275.1	protein_coding	289.069	-0.0822182	0.281492	0.0852884	0.770255	0.913048	NS
ENSMUSG00000039046.15	Usp6nl	protein_coding	525.295	0.0449762	0.162082	0.077027	0.781368	0.918811	NS
ENSMUSG00000002107.18	Celf2	protein_coding	311.6	0.0454062	0.20349	0.0498738	0.823283	0.936398	NS
ENSMUSG00000085580.1	1700061F12Rik	lincRNA	261.229	-0.196556	0.175074	1.26069	0.261521	0.650287	NS
ENSMUSG00000015619.10	Gata3	protein_coding	41.984	0.242357	0.319498	0.575236	0.448186	0.755336	NS
ENSMUSG00000025783.2	4930412O13Rik	protein_coding	383.842	-0.213255	0.168518	1.60027	0.205864	0.61943	NS
ENSMUSG00000079602.2	9230102O04Rik	protein_coding	82.2333	-0.334765	0.241495	1.92324	0.1655	0.597056	NS
ENSMUSG00000025782.12	Taf3	protein_coding	905.59	0.0669372	0.131878	0.257601	0.611773	0.843531	NS
ENSMUSG00000025781.14	Atp5c1	protein_coding	1767.81	0.101993	0.143157	0.507458	0.476242	0.770972	NS
ENSMUSG00000037262.7	Kin	protein_coding	68.0782	-0.438281	0.276338	2.51903	0.11248	0.565789	NS
ENSMUSG00000037254.18	Itih2	protein_coding	208.032	0.253106	0.214746	1.38895	0.238583	0.637085	NS
ENSMUSG00000025780.7	Itih5	protein_coding	66.4428	0.00259197	0.305738	0.000258883	0.987163	0.993466	NS
ENSMUSG00000086748.1	Gm13261	processed_transcript	69.8763	0.0252277	0.264282	0.0092956	0.923192	0.975142	NS
ENSMUSG00000061186.15	Sfmbt2	protein_coding	1132.55	-0.169236	0.174652	0.93866	0.332623	0.688055	NS
ENSMUSG00000026778.13	Prkcq	protein_coding	3127.81	0.114114	0.122059	0.873826	0.349898	0.697767	NS
ENSMUSG00000086491.1	Gm13291	lincRNA	34.4116	0.184087	0.335093	0.301911	0.582687	0.829132	NS
ENSMUSG00000026773.19	Pfkfb3	protein_coding	950.156	0.051644	0.136145	0.143887	0.704447	0.882808	NS
ENSMUSG00000037197.11	Rbm17	protein_coding	618.075	0.0805085	0.14844	0.294154	0.587571	0.831946	NS
ENSMUSG00000023206.16	Il15ra	protein_coding	43.6457	0.0933526	0.363871	0.066296	0.796808	0.924673	NS
ENSMUSG00000058594.15	Fbh1	protein_coding	231.36	0.31878	0.184128	2.99371	0.0835882	0.559269	NS
ENSMUSG00000047909.11	Ankrd16	protein_coding	148.824	-0.282301	0.220089	1.64607	0.199494	0.617382	NS
ENSMUSG00000026767.12	Mindy3	protein_coding	238.802	-0.0961882	0.206919	0.216327	0.641853	0.856668	NS
ENSMUSG00000026727.10	Rsu1	protein_coding	119.906	0.139256	0.227875	0.373352	0.541183	0.806201	NS
ENSMUSG00000026726.10	Cubn	protein_coding	109.137	0.157363	0.217699	0.522516	0.46977	0.767651	NS
ENSMUSG00000026723.10	Trdmt1	protein_coding	85.8259	-0.310049	0.243288	1.62567	0.202302	0.617991	NS
ENSMUSG00000026728.9	Vim	protein_coding	1157.63	0.214626	0.173548	1.52799	0.216415	0.625805	NS
ENSMUSG00000063275.15	Hacd1	protein_coding	363.944	0.0282967	0.174268	0.0263691	0.871002	0.956677	NS
ENSMUSG00000086657.2	Stamos	processed_transcript	287.417	-0.0215057	0.167725	0.016459	0.897917	0.966861	NS
ENSMUSG00000026718.17	Stam	protein_coding	194.844	-0.290144	0.212858	1.85825	0.172827	0.601548	NS
ENSMUSG00000026712.3	Mrc1	protein_coding	212.848	-0.234241	0.240823	0.946363	0.330647	0.686506	NS
ENSMUSG00000036949.16	Slc39a12	protein_coding	38.8021	0.148219	0.308258	0.231207	0.63063	0.851219	NS
ENSMUSG00000084901.6	Gm13266	processed_transcript	94.1594	0.0426936	0.221142	0.0373094	0.846836	0.946477	NS
ENSMUSG00000026707.15	Nsun6	protein_coding	203.073	-0.125482	0.177287	0.501126	0.479006	0.772393	NS
ENSMUSG00000017418.14	Arl5b	protein_coding	265.934	0.00964026	0.167924	0.00330383	0.954164	0.98528	NS
ENSMUSG00000026748.13	Plxdc2	protein_coding	56.9491	0.181024	0.278821	0.421755	0.516063	0.793078	NS
ENSMUSG00000085100.1	Gm13324	antisense	123.798	-0.183923	0.26968	0.465734	0.494956	0.780473	NS
ENSMUSG00000062651.4	H2al2a	protein_coding	2199.14	-0.216956	0.144847	2.24144	0.134356	0.574819	NS
ENSMUSG00000026743.16	Mllt10	protein_coding	3714.66	-0.0324971	0.133541	0.0592213	0.807731	0.930092	NS
ENSMUSG00000026740.12	Dnajc1	protein_coding	310.228	-0.297367	0.17743	2.80786	0.0938032	0.559751	NS
ENSMUSG00000051154.11	Commd3	protein_coding	632.724	-0.290697	0.194259	2.23709	0.134734	0.574819	NS
ENSMUSG00000026739.13	Bmi1	protein_coding	2572.99	-0.166132	0.145137	1.30968	0.252452	0.643902	NS
ENSMUSG00000037708.16	Spag6	protein_coding	2026.31	0.247282	0.175619	1.98018	0.159371	0.592866	NS
ENSMUSG00000097638.1	Carlr	protein_coding	274.755	-0.176124	0.163765	1.15619	0.282258	0.6626	NS
ENSMUSG00000026737.12	Pip4k2a	protein_coding	60.3379	-0.119068	0.279757	0.181333	0.67023	0.869731	NS
ENSMUSG00000026736.2	4930426L09Rik	bidirectional_promoter_lncRNA	62.1638	-0.00105403	0.264704	1.71908e-05	0.996692	0.99733	NS
ENSMUSG00000037683.14	Armc3	protein_coding	2647.08	-0.109589	0.124035	0.780503	0.376987	0.714484	NS
ENSMUSG00000087674.7	4930447M23Rik	lincRNA	97.5468	-0.137778	0.247563	0.309838	0.577779	0.826534	NS
ENSMUSG00000023094.14	Msrb2	protein_coding	49.6643	0.0453068	0.285392	0.0252559	0.873731	0.957168	NS
ENSMUSG00000026734.9	4921504E06Rik	protein_coding	399.04	-0.486536	0.255347	3.61844	0.0571425	0.554905	NS
ENSMUSG00000086621.1	Gm13348	antisense	34.9488	-0.0956448	0.348098	0.0756656	0.78326	0.919438	NS
ENSMUSG00000043415.5	Otud1	protein_coding	926.981	0.216327	0.227907	0.900013	0.342778	0.693766	NS
ENSMUSG00000036617.17	Etl4	protein_coding	395.218	0.0134428	0.215049	0.00394924	0.949892	0.984105	NS
ENSMUSG00000036591.16	Arhgap21	protein_coding	137.161	0.139335	0.217604	0.410227	0.521854	0.795599	NS
ENSMUSG00000075514.4	Gm13375	antisense	22.807	0.412639	0.421058	0.960177	0.327142	0.684833	NS
ENSMUSG00000026679.3	Enkur	protein_coding	2079.28	-0.4891	0.256323	3.62467	0.0569287	0.554905	NS
ENSMUSG00000048550.17	Thnsl1	protein_coding	649.944	-0.149255	0.159745	0.872974	0.350133	0.697892	NS
ENSMUSG00000045967.11	Gpr158	protein_coding	25.1943	-0.126504	0.442649	0.0822006	0.774337	0.914864	NS
ENSMUSG00000081467.1	Gm13337	processed_pseudogene	59.0255	0.113171	0.270155	0.175502	0.675268	0.872318	NS
ENSMUSG00000083563.1	Gm13340	unprocessed_pseudogene	67.3754	0.198636	0.275976	0.518696	0.471399	0.768963	NS
ENSMUSG00000085353.2	1700092C17Rik	lincRNA	165.419	-0.0297181	0.189432	0.0246155	0.875329	0.957405	NS
ENSMUSG00000026786.14	Apbb1ip	protein_coding	232.583	0.135013	0.170406	0.627698	0.428201	0.743115	NS
ENSMUSG00000026784.14	Pdss1	protein_coding	34.8639	-0.370736	0.381957	0.944555	0.331109	0.686659	NS
ENSMUSG00000058835.14	Abi1	protein_coding	299.704	-0.0927448	0.220771	0.17663	0.674285	0.871766	NS
ENSMUSG00000026781.17	Acbd5	protein_coding	310.706	-0.409061	0.328285	1.54914	0.213263	0.624462	NS
ENSMUSG00000026779.6	Mastl	protein_coding	160.641	-0.365951	0.257222	2.02318	0.154915	0.589477	NS
ENSMUSG00000026775.9	Yme1l1	protein_coding	1411.15	-0.444602	0.273486	2.63332	0.104643	0.563668	NS
ENSMUSG00000026774.11	Potegl	protein_coding	410.243	-0.570405	0.277466	4.20509	0.0403028	0.549079	NS
ENSMUSG00000026771.14	Spopl	protein_coding	132.772	-0.27549	0.268427	1.05394	0.304602	0.671343	NS
ENSMUSG00000026979.16	Psd4	protein_coding	35.4385	0.046072	0.352736	0.0172451	0.895522	0.96573	NS
ENSMUSG00000004113.18	Cacna1b	protein_coding	65.4925	0.11698	0.297657	0.154473	0.694297	0.880331	NS
ENSMUSG00000036893.17	Ehmt1	protein_coding	170.877	0.093699	0.209445	0.200317	0.654465	0.863254	NS
ENSMUSG00000026972.15	Arrdc1	protein_coding	87.3892	0.0653984	0.265156	0.0610715	0.80481	0.92855	NS
ENSMUSG00000026974.11	Zmynd19	protein_coding	1297.53	0.0984584	0.185208	0.282523	0.595052	0.836371	NS
ENSMUSG00000026975.10	Dph7	protein_coding	143.164	0.136626	0.193175	0.500268	0.479382	0.772872	NS
ENSMUSG00000036850.4	Mrpl41	protein_coding	672.454	-0.115737	0.14434	0.642713	0.42273	0.740768	NS
ENSMUSG00000036833.16	Pnpla7	protein_coding	1644.22	0.327184	0.219916	2.2087	0.137234	0.575512	NS
ENSMUSG00000006476.19	Nsmf	protein_coding	775.513	-0.0503191	0.147663	0.116109	0.733293	0.895917	NS
ENSMUSG00000059555.6	Tor4a	protein_coding	33.0987	1.05207	0.393508	7.1386	0.00754422	0.511045	NS
ENSMUSG00000013465.19	Nelfb	protein_coding	417.124	0.23724	0.20487	1.33933	0.247153	0.641808	NS
ENSMUSG00000036770.11	Stpg3	protein_coding	3376.83	0.174419	0.162479	1.15164	0.283206	0.6626	NS
ENSMUSG00000026969.3	Fam166a	protein_coding	6103.47	0.00945666	0.127994	0.00545882	0.941103	0.981656	NS
ENSMUSG00000036752.4	Tubb4b	protein_coding	26288.3	0.15196	0.172712	0.773769	0.379054	0.715495	NS
ENSMUSG00000006469.13	Slc34a3	protein_coding	26.2712	-0.291438	0.400797	0.529727	0.466722	0.766504	NS
ENSMUSG00000036731.7	Cysrt1	protein_coding	26.7528	-0.394208	0.44607	0.779236	0.377375	0.714602	NS
ENSMUSG00000044628.5	Rnf208	protein_coding	80.1055	0.314238	0.292576	1.15189	0.283154	0.6626	NS
ENSMUSG00000006471.18	Ndor1	protein_coding	150.749	0.229958	0.206998	1.23339	0.266749	0.654734	NS
ENSMUSG00000078201.5	Tmem203	protein_coding	184.485	0.025663	0.268309	0.00927048	0.923296	0.975188	NS
ENSMUSG00000048707.9	Tprn	protein_coding	9470.77	0.227306	0.219602	1.07028	0.300883	0.670443	NS
ENSMUSG00000026966.6	Ssna1	protein_coding	900.258	0.295907	0.22833	1.67648	0.195393	0.61522	NS
ENSMUSG00000026965.12	Anapc2	protein_coding	916.346	0.404422	0.233517	2.98987	0.0837867	0.559269	NS
ENSMUSG00000026963.4	Tmem210	protein_coding	943.894	0.3876	0.179864	4.63126	0.0313945	0.543008	NS
ENSMUSG00000026961.6	Lrrc26	protein_coding	35.1508	0.155476	0.348546	0.199093	0.655454	0.863626	NS
ENSMUSG00000036646.13	Man1b1	protein_coding	1677.24	0.151044	0.183662	0.675974	0.410976	0.734399	NS
ENSMUSG00000026958.13	Dpp7	protein_coding	35.4542	-0.188866	0.379102	0.248059	0.618445	0.845165	NS
ENSMUSG00000026956.15	Uap1l1	protein_coding	43.4742	1.06932	0.37195	8.22079	0.00414131	0.474705	NS
ENSMUSG00000015085.8	Entpd2	protein_coding	57.8422	0.349277	0.282627	1.52615	0.216691	0.625925	NS
ENSMUSG00000015094.16	Npdc1	protein_coding	231.999	0.46052	0.276986	2.75376	0.0970263	0.559957	NS
ENSMUSG00000026944.18	Abca2	protein_coding	510.969	0.538493	0.212328	6.40006	0.0114117	0.511045	NS
ENSMUSG00000047617.11	Paxx	protein_coding	369.382	0.103935	0.188485	0.303976	0.5814	0.828401	NS
ENSMUSG00000015090.13	Ptgds	protein_coding	3765.74	0.574504	0.24299	5.55387	0.0184399	0.513273	NS
ENSMUSG00000015083.11	C8g	protein_coding	266.534	0.070828	0.22791	0.0966138	0.755932	0.90589	NS
ENSMUSG00000015095.12	Fbxw5	protein_coding	9052.04	0.345633	0.211367	2.66759	0.102411	0.561619	NS
ENSMUSG00000026942.13	Traf2	protein_coding	348.814	0.235267	0.219657	1.14575	0.284441	0.663864	NS
ENSMUSG00000015092.9	Edf1	protein_coding	4253.21	0.169556	0.224826	0.568413	0.45089	0.7563	NS
ENSMUSG00000026941.16	Mamdc4	protein_coding	94.3877	0.152806	0.287357	0.282715	0.594927	0.836371	NS
ENSMUSG00000015087.14	Rabl6	protein_coding	1961.31	0.204026	0.188662	1.16846	0.279718	0.661667	NS
ENSMUSG00000052403.11	Fcnaos	antisense	154.801	0.178432	0.191463	0.868295	0.351428	0.69845	NS
ENSMUSG00000026940.3	Ccdc183	protein_coding	2413.48	-0.224377	0.169169	1.75771	0.18491	0.609167	NS
ENSMUSG00000026939.12	Tmem141	protein_coding	121.379	0.33931	0.206843	2.68947	0.101013	0.561453	NS
ENSMUSG00000026938.10	Fcna	protein_coding	82.6127	-0.113579	0.254918	0.198835	0.655663	0.863626	NS
ENSMUSG00000049086.8	Bmyc	protein_coding	61.3232	0.467323	0.386631	1.45713	0.227388	0.631617	NS
ENSMUSG00000085484.2	Gm13539	protein_coding	92.3463	-0.234093	0.249015	0.882865	0.347418	0.695997	NS
ENSMUSG00000036401.5	Glt6d1	protein_coding	501.279	-0.189567	0.146933	1.66384	0.197086	0.616464	NS
ENSMUSG00000059625.6	Sohlh1	protein_coding	88.4374	-0.0930427	0.24374	0.145677	0.702701	0.882377	NS
ENSMUSG00000058740.14	Kcnt1	protein_coding	71.0389	-0.0359461	0.253717	0.0201181	0.887208	0.962256	NS
ENSMUSG00000026933.17	Camsap1	protein_coding	8072.73	0.108417	0.151065	0.514935	0.47301	0.769363	NS
ENSMUSG00000036352.16	Ubac1	protein_coding	1304.15	0.155247	0.234371	0.438504	0.507845	0.788901	NS
ENSMUSG00000026932.14	Nacc2	protein_coding	234.299	0.360104	0.190035	3.58536	0.0582909	0.555579	NS
ENSMUSG00000087679.2	Tmem250-ps	protein_coding	574.7	0.225985	0.183017	1.52303	0.217161	0.625925	NS
ENSMUSG00000036327.18	Qsox2	protein_coding	665.951	0.296057	0.164487	3.2346	0.0720977	0.559269	NS
ENSMUSG00000048038.8	Ccdc187	protein_coding	4463.08	0.360142	0.220455	2.66186	0.102781	0.561868	NS
ENSMUSG00000026930.15	Gpsm1	protein_coding	468.26	0.149822	0.179195	0.698649	0.403238	0.72775	NS
ENSMUSG00000075467.4	Dnlz	protein_coding	199.749	0.325166	0.223876	2.1058	0.146742	0.58033	NS
ENSMUSG00000036281.13	Snapc4	protein_coding	389.247	-0.0667085	0.173458	0.147874	0.700576	0.881758	NS
ENSMUSG00000085767.1	Gm13563	antisense	38.3346	-0.447756	0.316275	2.00907	0.156361	0.590223	NS
ENSMUSG00000026927.17	Entr1	protein_coding	3463.25	0.00347675	0.134315	0.00067064	0.97934	0.992624	NS
ENSMUSG00000026926.14	Pmpca	protein_coding	1671.18	0.197754	0.153508	1.65823	0.197842	0.616686	NS
ENSMUSG00000026925.16	Inpp5e	protein_coding	2110.22	0.246323	0.197961	1.54635	0.213676	0.624704	NS
ENSMUSG00000026924.17	Sec16a	protein_coding	2967.2	0.310679	0.187881	2.72912	0.0985335	0.560311	NS
ENSMUSG00000086714.1	0610009E02Rik	processed_transcript	72.2267	0.0856774	0.24895	0.118519	0.730646	0.894728	NS
ENSMUSG00000026923.15	Notch1	protein_coding	147.187	0.588152	0.227536	6.66	0.00986011	0.511045	NS
ENSMUSG00000026921.20	Egfl7	protein_coding	89.4625	0.384826	0.255663	2.26235	0.132552	0.573327	NS
ENSMUSG00000026922.13	Agpat2	protein_coding	3008.14	0.198892	0.181027	1.20611	0.272104	0.657423	NS
ENSMUSG00000036186.5	Dipk1b	protein_coding	118.162	0.484067	0.303441	2.53524	0.11133	0.565789	NS
ENSMUSG00000086775.7	Snhg7os	antisense	23.2752	-0.104026	0.415797	0.0625891	0.80245	0.927239	NS
ENSMUSG00000036160.13	Surf6	protein_coding	140.098	0.344074	0.202836	2.87523	0.089952	0.559751	NS
ENSMUSG00000015776.12	Med22	protein_coding	519.772	0.452654	0.240909	3.51685	0.0607479	0.555579	NS
ENSMUSG00000062647.16	Rpl7a	protein_coding	4374.08	0.198733	0.209017	0.903263	0.341908	0.693317	NS
ENSMUSG00000015790.16	Surf1	protein_coding	128.41	0.25865	0.230659	1.25648	0.262319	0.651131	NS
ENSMUSG00000014873.15	Surf2	protein_coding	298.88	0.121908	0.16698	0.532868	0.465403	0.765389	NS
ENSMUSG00000014867.9	Surf4	protein_coding	3921.42	0.407129	0.213571	3.62205	0.0570187	0.554905	NS
ENSMUSG00000049897.14	Stkld1	protein_coding	2018.54	0.101277	0.180909	0.313312	0.575655	0.825678	NS
ENSMUSG00000052406.14	Rexo4	protein_coding	334.545	0.0308705	0.169969	0.0329965	0.855858	0.95043	NS
ENSMUSG00000015488.14	Cacfd1	protein_coding	148.369	0.238542	0.203149	1.37805	0.240434	0.63777	NS
ENSMUSG00000036040.14	Adamtsl2	protein_coding	42.5393	0.0104315	0.319666	0.0011618	0.972809	0.991522	NS
ENSMUSG00000009614.16	Sardh	protein_coding	123.849	0.568061	0.332088	2.91092	0.0879818	0.559751	NS
ENSMUSG00000009621.18	Vav2	protein_coding	625.006	0.17726	0.184397	0.923407	0.336582	0.690619	NS
ENSMUSG00000109946.1	Brd3os	protein_coding	66.5854	0.31341	0.28569	1.20222	0.272879	0.657956	NS
ENSMUSG00000026918.16	Brd3	protein_coding	6690.99	0.158067	0.154978	1.03972	0.307887	0.672972	NS
ENSMUSG00000026917.15	Wdr5	protein_coding	675.463	0.403416	0.215449	3.49529	0.0615437	0.555858	NS
ENSMUSG00000015846.15	Rxra	protein_coding	1073.63	0.394249	0.187377	4.41412	0.0356426	0.543008	NS
ENSMUSG00000026837.16	Col5a1	protein_coding	375.335	0.0502928	0.182983	0.0755774	0.783383	0.919438	NS
ENSMUSG00000026833.18	Olfm1	protein_coding	32.3618	0.244425	0.357987	0.466147	0.494765	0.780458	NS
ENSMUSG00000035829.13	Ppp1r26	protein_coding	535.66	0.271086	0.183205	2.18634	0.13924	0.577305	NS
ENSMUSG00000026831.16	1700007K13Rik	protein_coding	883.417	-0.0158277	0.136522	0.0134433	0.907696	0.969903	NS
ENSMUSG00000035772.11	Mrps2	protein_coding	367.838	0.154945	0.165481	0.876372	0.349197	0.696854	NS
ENSMUSG00000026829.9	Gbgt1	protein_coding	46.9945	-0.0204489	0.331526	0.00400651	0.94953	0.984041	NS
ENSMUSG00000063611.5	Gm10134	lincRNA	39.7629	0.0740974	0.311996	0.0564063	0.812269	0.931574	NS
ENSMUSG00000026821.16	Ralgds	protein_coding	7328.95	0.280937	0.221223	1.61015	0.20447	0.619343	NS
ENSMUSG00000026816.14	Gtf3c5	protein_coding	523.437	0.169726	0.207399	0.669187	0.413335	0.73584	NS
ENSMUSG00000026815.14	Gfi1b	protein_coding	33.9712	0.281059	0.37398	0.564465	0.452467	0.75705	NS
ENSMUSG00000026812.16	Tsc1	protein_coding	950.044	0.0835145	0.134648	0.384638	0.535131	0.802114	NS
ENSMUSG00000026809.15	Spaca9	protein_coding	6506.03	0.090448	0.136799	0.437067	0.508541	0.789442	NS
ENSMUSG00000026807.8	Ak8	protein_coding	5911.94	0.192754	0.161439	1.42449	0.232666	0.633855	NS
ENSMUSG00000035666.14	Gtf3c4	protein_coding	1021.53	0.260319	0.188969	1.89508	0.16863	0.599699	NS
ENSMUSG00000026806.15	Ddx31	protein_coding	179.385	0.0887036	0.227568	0.15193	0.696698	0.880681	NS
ENSMUSG00000079502.8	Cfap77	protein_coding	492.556	0.305162	0.198153	2.3675	0.123885	0.56967	NS
ENSMUSG00000083773.4	Gm13394	processed_pseudogene	28.5056	0.682729	0.39868	2.92985	0.0869554	0.559751	NS
ENSMUSG00000026803.17	Ttf1	protein_coding	341.526	-0.392227	0.202861	3.73289	0.0533509	0.554376	NS
ENSMUSG00000043535.13	Setx	protein_coding	8891.99	-0.371992	0.224203	2.74543	0.0975328	0.559957	NS
ENSMUSG00000026799.15	Med27	protein_coding	539.311	0.262917	0.255742	1.05527	0.304297	0.671343	NS
ENSMUSG00000039844.20	Rapgef1	protein_coding	3531.31	0.438724	0.21873	4.00788	0.0452881	0.554376	NS
ENSMUSG00000075425.10	Gm13547	protein_coding	124.736	-0.126144	0.202981	0.386434	0.53418	0.801527	NS
ENSMUSG00000039826.13	Trub2	protein_coding	197.06	0.257595	0.261337	0.970111	0.324652	0.683789	NS
ENSMUSG00000026798.10	Coq4	protein_coding	1397.07	0.0538562	0.184631	0.0850765	0.770532	0.913188	NS
ENSMUSG00000059316.2	Slc27a4	protein_coding	137.023	0.701719	0.245641	8.11837	0.00438189	0.478781	NS
ENSMUSG00000069020.9	Urm1	protein_coding	343.744	0.363906	0.224174	2.62888	0.104936	0.563943	NS
ENSMUSG00000039787.13	Cercam	protein_coding	169.278	0.30259	0.240572	1.5795	0.208832	0.621885	NS
ENSMUSG00000026790.19	Odf2	protein_coding	84543.2	-0.0494798	0.13629	0.131798	0.716575	0.887823	NS
ENSMUSG00000019715.14	Gle1	protein_coding	1132.33	0.0963713	0.169938	0.321503	0.570706	0.823294	NS
ENSMUSG00000057738.14	Sptan1	protein_coding	5253.4	0.149145	0.1577	0.894024	0.344389	0.694596	NS
ENSMUSG00000039715.8	Wdr34	protein_coding	1156.38	0.248763	0.246924	1.0136	0.314043	0.67614	NS
ENSMUSG00000054766.13	Set	protein_coding	1946.37	-0.210437	0.144864	2.10873	0.14646	0.58033	NS
ENSMUSG00000026785.14	Pkn3	protein_coding	105.353	0.270146	0.237414	1.29387	0.255336	0.645681	NS
ENSMUSG00000015335.16	Zdhhc12	protein_coding	1351.41	0.364998	0.205454	3.14788	0.0760256	0.559269	NS
ENSMUSG00000039686.14	Zer1	protein_coding	1966.62	0.32571	0.230562	1.9914	0.158195	0.591378	NS
ENSMUSG00000039678.12	Tbc1d13	protein_coding	578.599	0.354444	0.207312	2.91617	0.0876956	0.559751	NS
ENSMUSG00000015337.5	Endog	protein_coding	21.9158	0.392973	0.434092	0.819044	0.36546	0.707865	NS
ENSMUSG00000039660.16	Spout1	protein_coding	2653.24	0.198868	0.19297	1.06118	0.302947	0.670669	NS
ENSMUSG00000039648.14	Kyat1	protein_coding	276.564	0.39173	0.221338	3.12411	0.0771418	0.559269	NS
ENSMUSG00000100747.4	1700084E18Rik	antisense	157.98	0.0160007	0.220477	0.0054451	0.941177	0.981656	NS
ENSMUSG00000007476.18	Lrrc8a	protein_coding	51.4295	0.534942	0.310321	2.96999	0.0848222	0.559269	NS
ENSMUSG00000075419.4	Dolk	protein_coding	93.0743	0.717083	0.294557	5.89544	0.0151802	0.511045	NS
ENSMUSG00000052533.14	Nup188	protein_coding	6449.65	0.430848	0.253831	2.87047	0.0902185	0.559751	NS
ENSMUSG00000084892.1	Gm14471	processed_transcript	25.1334	0.0144609	0.396748	0.00155043	0.968591	0.990364	NS
ENSMUSG00000026860.16	Sh3glb2	protein_coding	187.197	0.391556	0.25561	2.34048	0.126051	0.570746	NS
ENSMUSG00000026858.18	Miga2	protein_coding	120.105	0.501282	0.265919	3.54237	0.05982	0.555579	NS
ENSMUSG00000026856.14	Dolpp1	protein_coding	557.234	0.212292	0.207837	1.04224	0.3073	0.67276	NS
ENSMUSG00000026853.15	Crat	protein_coding	17326.2	0.218551	0.208059	1.10233	0.293754	0.66748	NS
ENSMUSG00000039515.11	Ptpa	protein_coding	3446.62	0.440264	0.251811	3.04513	0.0809797	0.559269	NS
ENSMUSG00000089762.3	Ier5l	protein_coding	205.285	0.238006	0.319134	0.55535	0.45614	0.759674	NS
ENSMUSG00000087268.1	Gm14486	lincRNA	47.1525	-0.0905661	0.306133	0.0876974	0.767125	0.911601	NS
ENSMUSG00000044320.14	1700001O22Rik	protein_coding	8762.03	0.199159	0.175323	1.28935	0.256169	0.645734	NS
ENSMUSG00000085491.1	4930527E20Rik	antisense	162.466	-0.0688498	0.219097	0.0987565	0.753327	0.904524	NS
ENSMUSG00000026857.9	Ntmt1	protein_coding	605.839	0.286057	0.243296	1.38	0.240102	0.637718	NS
ENSMUSG00000039483.10	Asb6	protein_coding	289.512	0.495118	0.24784	3.97413	0.0462043	0.554376	NS
ENSMUSG00000050737.13	Ptges	protein_coding	103.916	0.110876	0.220786	0.252332	0.615438	0.844521	NS
ENSMUSG00000026848.14	Tor1b	protein_coding	341.227	0.164185	0.192909	0.723894	0.39487	0.723353	NS
ENSMUSG00000026849.18	Tor1a	protein_coding	114.755	-0.099089	0.279538	0.125653	0.722983	0.890789	NS
ENSMUSG00000026851.9	BC005624	protein_coding	737.875	0.164434	0.16806	0.956696	0.328021	0.685401	NS
ENSMUSG00000026854.16	Usp20	protein_coding	2875.52	0.416448	0.216664	3.68182	0.0550088	0.554376	NS
ENSMUSG00000075415.13	Fnbp1	protein_coding	420.801	0.221739	0.153142	2.09505	0.147777	0.581351	NS
ENSMUSG00000087269.1	D330023K18Rik	processed_transcript	39.81	0.00548883	0.332343	0.000302715	0.986119	0.993367	NS
ENSMUSG00000000194.13	Gpr107	protein_coding	1146.8	0.333253	0.198441	2.81407	0.093441	0.559751	NS
ENSMUSG00000062661.6	Ncs1	protein_coding	320.095	0.551321	0.205682	7.15282	0.00748463	0.511045	NS
ENSMUSG00000055632.18	Hmcn2	protein_coding	198.021	-0.0985725	0.218194	0.204016	0.651499	0.862014	NS
ENSMUSG00000076441.9	Ass1	protein_coding	760.583	1.17986	0.285638	16.6398	4.51915e-05	0.0753259	NS
ENSMUSG00000026843.15	Fubp3	protein_coding	221.331	0.159887	0.17084	0.875776	0.349361	0.696939	NS
ENSMUSG00000039356.15	Exosc2	protein_coding	194.216	-0.19792	0.183148	1.16724	0.279969	0.661737	NS
ENSMUSG00000087549.1	Gm13427	antisense	26.2354	-0.404381	0.380104	1.13508	0.286694	0.664244	NS
ENSMUSG00000026842.16	Abl1	protein_coding	4391.45	0.349621	0.202485	2.97407	0.0846086	0.559269	NS
ENSMUSG00000026841.7	Fibcd1	protein_coding	23.5096	0.197742	0.425496	0.2161	0.642027	0.856668	NS
ENSMUSG00000026840.14	Lamc3	protein_coding	354.974	0.607782	0.260058	5.42713	0.0198262	0.524196	NS
ENSMUSG00000001864.13	Aif1l	protein_coding	31.8358	0.28757	0.420779	0.466856	0.494437	0.780299	NS
ENSMUSG00000001855.15	Nup214	protein_coding	3339.94	0.355454	0.178337	3.96283	0.0465155	0.554376	NS
ENSMUSG00000086192.1	Gm13609	antisense	43.5506	-0.388483	0.395571	0.965746	0.325743	0.684447	NS
ENSMUSG00000050592.8	Fam78a	protein_coding	7394.04	0.251193	0.191807	1.7129	0.190609	0.613349	NS
ENSMUSG00000051373.5	Plpp7	protein_coding	88.2476	0.176415	0.287157	0.377275	0.539065	0.805183	NS
ENSMUSG00000039262.16	Prrc2b	protein_coding	372.153	0.387431	0.196987	3.85867	0.0494897	0.554376	NS
ENSMUSG00000086216.1	Gm13610	antisense	39.3216	-0.393566	0.318966	1.52352	0.217088	0.625925	NS
ENSMUSG00000039254.16	Pomt1	protein_coding	5853.9	0.343807	0.212652	2.60776	0.106342	0.564616	NS
ENSMUSG00000002550.16	Uck1	protein_coding	368.874	0.325063	0.228354	2.02217	0.155018	0.589678	NS
ENSMUSG00000044627.11	Swi5	protein_coding	4175.79	-0.00546579	0.119983	0.0020754	0.963664	0.988681	NS
ENSMUSG00000002546.17	Golga2	protein_coding	1779.01	0.255234	0.181466	1.97564	0.15985	0.593142	NS
ENSMUSG00000026825.17	Dnm1	protein_coding	760.19	0.136632	0.201483	0.459617	0.497803	0.782179	NS
ENSMUSG00000039205.16	Ciz1	protein_coding	3966.09	0.292296	0.21842	1.78776	0.181199	0.607481	NS
ENSMUSG00000039195.4	1110008P14Rik	protein_coding	666.755	0.4173	0.223796	3.46545	0.0626636	0.555858	NS
ENSMUSG00000026822.14	Lcn2	protein_coding	4513.23	0.235662	0.247065	0.908796	0.340434	0.692303	NS
ENSMUSG00000026820.5	Ptges2	protein_coding	136.951	0.298574	0.266075	1.25712	0.262196	0.651098	NS
ENSMUSG00000026819.15	Slc25a25	protein_coding	873.985	0.13533	0.177526	0.580837	0.445984	0.75402	NS
ENSMUSG00000039164.2	Naif1	protein_coding	1284.92	0.129554	0.148335	0.762488	0.382551	0.718066	NS
ENSMUSG00000039157.12	Fam102a	protein_coding	1377.81	0.503719	0.229145	4.80882	0.0283145	0.538644	NS
ENSMUSG00000026810.12	Dpm2	protein_coding	651.114	0.150284	0.158126	0.902803	0.342031	0.693317	NS
ENSMUSG00000046854.16	Pip5kl1	protein_coding	295.865	0.174586	0.17178	1.03262	0.309543	0.674102	NS
ENSMUSG00000079442.12	St6galnac4	protein_coding	26.4228	1.12221	0.382131	8.69134	0.00319725	0.465319	NS
ENSMUSG00000026811.18	St6galnac6	protein_coding	301.652	0.333842	0.211293	2.49162	0.114454	0.565827	NS
ENSMUSG00000026817.14	Ak1	protein_coding	3832.8	0.12049	0.162911	0.546829	0.459616	0.762509	NS
ENSMUSG00000026814.16	Eng	protein_coding	217.103	0.396221	0.248974	2.52561	0.112011	0.565789	NS
ENSMUSG00000009566.12	Fpgs	protein_coding	577.081	0.306361	0.233039	1.72493	0.189059	0.612591	NS
ENSMUSG00000009555.16	Cdk9	protein_coding	734.429	-0.0888916	0.159489	0.310569	0.577331	0.826534	NS
ENSMUSG00000059013.12	Sh2d3c	protein_coding	68.328	0.156305	0.291506	0.28761	0.591756	0.834152	NS
ENSMUSG00000039021.15	Ttc16	protein_coding	3636.11	-0.0317354	0.162678	0.0380549	0.845333	0.945713	NS
ENSMUSG00000009563.16	Tor2a	protein_coding	269.423	0.264373	0.215102	1.50844	0.219377	0.627487	NS
ENSMUSG00000053746.8	Ptrh1	protein_coding	121.705	0.0344158	0.225418	0.0234481	0.878297	0.958455	NS
ENSMUSG00000038987.8	Cfap157	protein_coding	2168.28	-0.0389932	0.14735	0.0700236	0.791302	0.922527	NS
ENSMUSG00000026797.16	Stxbp1	protein_coding	632.792	0.391298	0.204108	3.66488	0.0555707	0.554376	NS
ENSMUSG00000026796.16	Fam129b	protein_coding	78.612	0.556412	0.2947	3.55335	0.0594253	0.555579	NS
ENSMUSG00000026792.16	Lrsam1	protein_coding	191.315	0.113119	0.23168	0.238351	0.6254	0.849177	NS
ENSMUSG00000038900.17	Rpl12	protein_coding	3359.23	-0.0161593	0.132057	0.014974	0.902607	0.968159	NS
ENSMUSG00000026791.14	Slc2a8	protein_coding	1091.7	0.364063	0.290229	1.56928	0.210312	0.622558	NS
ENSMUSG00000038860.15	Garnl3	protein_coding	1640.04	0.179319	0.161714	1.22873	0.267655	0.655213	NS
ENSMUSG00000038831.16	Ralgps1	protein_coding	1459.53	0.092832	0.142653	0.423378	0.515256	0.79278	NS
ENSMUSG00000004105.8	Angptl2	protein_coding	62.8592	0.323727	0.326597	0.980854	0.321988	0.682014	NS
ENSMUSG00000068966.10	Zbtb34	protein_coding	246.146	-0.0230783	0.176743	0.0170522	0.896104	0.965874	NS
ENSMUSG00000026788.13	Zbtb43	protein_coding	164.729	0.273756	0.184638	2.19762	0.138224	0.576159	NS
ENSMUSG00000038740.9	Mvb12b	protein_coding	101.353	0.505495	0.272127	3.44089	0.0636013	0.555858	NS
ENSMUSG00000038718.15	Pbx3	protein_coding	203.867	-0.065265	0.180571	0.130648	0.717761	0.888296	NS
ENSMUSG00000038696.14	Mapkap1	protein_coding	1349.85	-0.0480882	0.165269	0.0846538	0.771087	0.913405	NS
ENSMUSG00000087635.3	Gm13414	processed_pseudogene	58.8976	0.143567	0.279629	0.26361	0.607651	0.841453	NS
ENSMUSG00000026867.18	Gapvd1	protein_coding	950.184	0.0420419	0.136603	0.0947205	0.75826	0.90694	NS
ENSMUSG00000026864.13	Hspa5	protein_coding	5705.18	-0.235975	0.146511	2.59144	0.107442	0.565116	NS
ENSMUSG00000070953.13	Rabepk	protein_coding	3555.79	0.135889	0.171524	0.62739	0.428314	0.743115	NS
ENSMUSG00000035949.15	Fbxw2	protein_coding	258.907	0.0893195	0.18156	0.242001	0.622765	0.847317	NS
ENSMUSG00000026869.12	Psmd5	protein_coding	244.637	0.0604108	0.173756	0.120894	0.728067	0.893214	NS
ENSMUSG00000026875.14	Traf1	protein_coding	178.131	0.0986508	0.187397	0.277111	0.598601	0.837798	NS
ENSMUSG00000057110.15	Cntrl	protein_coding	1150.14	-0.60303	0.229432	6.86367	0.00879657	0.511045	NS
ENSMUSG00000026878.17	Rab14	protein_coding	843.31	0.171556	0.140528	1.48962	0.222276	0.628848	NS
ENSMUSG00000084768.2	Gm13605	lincRNA	591.184	-0.00287176	0.159863	0.000333732	0.985425	0.993367	NS
ENSMUSG00000026879.14	Gsn	protein_coding	1074.79	0.326592	0.19761	2.72576	0.0987412	0.560311	NS
ENSMUSG00000026880.11	Stom	protein_coding	934.468	0.384194	0.212177	3.26937	0.0705848	0.55838	NS
ENSMUSG00000026882.1	4930568D16Rik	protein_coding	81.4503	-0.283702	0.343243	0.683966	0.408224	0.732377	NS
ENSMUSG00000079421.8	4930402F06Rik	protein_coding	79.0406	-0.11679	0.278033	0.177026	0.673942	0.871588	NS
ENSMUSG00000085668.2	Gm35202	lincRNA	157.542	-0.0668013	0.233217	0.0820519	0.774536	0.914906	NS
ENSMUSG00000026883.17	Dab2ip	protein_coding	970.068	0.149855	0.158392	0.894642	0.344223	0.694562	NS
ENSMUSG00000026885.13	Ttll11	protein_coding	1884.65	0.274325	0.195093	1.97417	0.160006	0.593142	NS
ENSMUSG00000026895.7	Ndufa8	protein_coding	865.788	0.219172	0.200967	1.18811	0.275711	0.659512	NS
ENSMUSG00000026894.4	Morn5	protein_coding	2612.95	-0.0698174	0.1638	0.181647	0.669962	0.8695	NS
ENSMUSG00000026890.19	Lhx6	protein_coding	65.7059	0.396891	0.290536	1.86429	0.17213	0.60097	NS
ENSMUSG00000026889.12	Rbm18	protein_coding	173.617	-0.170217	0.230133	0.547538	0.459325	0.762394	NS
ENSMUSG00000026887.9	Mrrf	protein_coding	815.884	-0.0122061	0.135175	0.00815593	0.928041	0.976754	NS
ENSMUSG00000083716.4	Gm13436	processed_pseudogene	96.1567	0.583852	0.238123	6.00113	0.0142967	0.511045	NS
ENSMUSG00000078198.2	Olfr364-ps1	protein_coding	22.0518	-0.697241	0.419293	2.77915	0.095499	0.559775	NS
ENSMUSG00000009030.14	Pdcl	protein_coding	72.5399	-0.138564	0.320592	0.187464	0.665036	0.867708	NS
ENSMUSG00000075376.10	Rc3h2	protein_coding	420.123	-0.202723	0.255557	0.629152	0.427667	0.743058	NS
ENSMUSG00000066798.3	Zbtb6	protein_coding	170.485	-0.197731	0.257232	0.591393	0.441881	0.751875	NS
ENSMUSG00000050714.9	Zbtb26	protein_coding	56.7276	-0.373936	0.373848	1.00122	0.317016	0.678099	NS
ENSMUSG00000035437.15	Rabgap1	protein_coding	474.075	-0.19583	0.198229	0.975827	0.323231	0.68274	NS
ENSMUSG00000026915.16	Strbp	protein_coding	2324.91	-0.359246	0.200561	3.20088	0.0735986	0.559269	NS
ENSMUSG00000035403.10	Crb2	protein_coding	35.1931	-0.0300358	0.336959	0.00803499	0.928575	0.976987	NS
ENSMUSG00000035392.17	Dennd1a	protein_coding	937.625	0.129609	0.157695	0.675231	0.411234	0.734548	NS
ENSMUSG00000000247.11	Lhx2	protein_coding	141.26	0.0139897	0.204538	0.00478407	0.944857	0.982594	NS
ENSMUSG00000026749.11	Nek6	protein_coding	87.8882	-0.184063	0.227531	0.654396	0.418545	0.738794	NS
ENSMUSG00000026750.6	Psmb7	protein_coding	853.515	0.0142438	0.144217	0.00975591	0.921319	0.973957	NS
ENSMUSG00000083722.2	Adgrd2-ps	transcribed_unitary_pseudogene	128.698	-0.438474	0.216293	4.10714	0.0427024	0.551171	NS
ENSMUSG00000026751.14	Nr5a1	protein_coding	800.15	0.570705	0.225182	6.38487	0.0115097	0.511045	NS
ENSMUSG00000063972.13	Nr6a1	protein_coding	3850.73	0.21105	0.141706	2.21618	0.13657	0.575016	NS
ENSMUSG00000046618.7	Olfml2a	protein_coding	173.499	0.230596	0.191291	1.4524	0.228144	0.632184	NS
ENSMUSG00000035295.10	Wdr38	protein_coding	541.682	0.352502	0.204158	2.97431	0.0845961	0.559269	NS
ENSMUSG00000062997.6	Rpl35	protein_coding	2820.73	0.0370046	0.16701	0.0490905	0.824654	0.937089	NS
ENSMUSG00000026755.14	Arpc5l	protein_coding	2260.5	-0.166559	0.174064	0.915084	0.338769	0.691459	NS
ENSMUSG00000026754.16	Golga1	protein_coding	675.388	-0.308442	0.182481	2.85349	0.0911759	0.559751	NS
ENSMUSG00000035236.17	Scai	protein_coding	216.535	-0.106909	0.195859	0.298227	0.584996	0.830855	NS
ENSMUSG00000026753.5	Ppp6c	protein_coding	664.214	0.080193	0.148601	0.291214	0.589444	0.833393	NS
ENSMUSG00000083240.3	Gm13453	processed_pseudogene	26.0098	0.462967	0.392792	1.38896	0.238581	0.637085	NS
ENSMUSG00000082536.1	Gm13456	processed_pseudogene	154.555	0.369552	0.192004	3.70164	0.0543592	0.554376	NS
ENSMUSG00000081999.3	Gm13461	processed_pseudogene	52.1689	0.52642	0.339973	2.39192	0.121964	0.568795	NS
ENSMUSG00000036890.13	Gtdc1	protein_coding	638.322	-0.114112	0.148863	0.587429	0.443415	0.752401	NS
ENSMUSG00000026872.18	Zeb2	protein_coding	100.011	-0.116849	0.310111	0.142392	0.705914	0.883336	NS
ENSMUSG00000052155.5	Acvr2a	protein_coding	214.53	-0.426064	0.221343	3.70096	0.054381	0.554376	NS
ENSMUSG00000026761.12	Orc4	protein_coding	167.253	-0.459108	0.313428	2.14127	0.143383	0.577771	NS
ENSMUSG00000036792.12	Mbd5	protein_coding	508.253	-0.274905	0.173734	2.50197	0.113704	0.565789	NS
ENSMUSG00000081272.1	Ap2m1-ps	processed_pseudogene	51.1856	0.349002	0.303174	1.32406	0.249865	0.642866	NS
ENSMUSG00000069495.12	Epc2	protein_coding	483.39	-0.366281	0.1955	3.50464	0.0611972	0.555579	NS
ENSMUSG00000026764.15	Kif5c	protein_coding	577.699	-0.147453	0.143652	1.05356	0.30469	0.671343	NS
ENSMUSG00000026766.16	Mmadhc	protein_coding	1443.53	-0.109339	0.138466	0.623501	0.429749	0.744195	NS
ENSMUSG00000085862.2	Gm13483	lincRNA	199.376	-0.0324182	0.261628	0.0154262	0.901155	0.967975	NS
ENSMUSG00000017144.8	Rnd3	protein_coding	34.145	-0.218257	0.354368	0.380528	0.537321	0.803791	NS
ENSMUSG00000086007.1	1700057H21Rik	lincRNA	72.7927	-0.337229	0.304347	1.22916	0.26757	0.655213	NS
ENSMUSG00000087701.4	Gm13493	processed_pseudogene	53.9811	0.133673	0.271575	0.242276	0.622567	0.847271	NS
ENSMUSG00000036249.16	Rbm43	protein_coding	506.774	-0.101012	0.194799	0.268968	0.604025	0.83992	NS
ENSMUSG00000036202.16	Rif1	protein_coding	750.629	-0.53703	0.334573	2.56309	0.109384	0.565789	NS
ENSMUSG00000026950.18	Neb	protein_coding	104.052	-0.420919	0.270551	2.42007	0.119789	0.568795	NS
ENSMUSG00000036093.7	Arl5a	protein_coding	51.2943	-0.260141	0.307473	0.717468	0.396976	0.724586	NS
ENSMUSG00000025201.7	Bloc1s2-ps	processed_pseudogene	26.1197	-0.166594	0.375005	0.197959	0.656373	0.864017	NS
ENSMUSG00000055371.17	Stam2	protein_coding	1100.08	0.0235548	0.130086	0.0327872	0.856311	0.950572	NS
ENSMUSG00000036053.17	Fmnl2	protein_coding	115.04	-0.256157	0.250549	1.04621	0.306383	0.672275	NS
ENSMUSG00000061136.16	Prpf40a	protein_coding	1473.23	-0.515539	0.289428	3.15713	0.075596	0.559269	NS
ENSMUSG00000026960.6	Arl6ip6	protein_coding	1371.27	-0.110781	0.142019	0.608368	0.435403	0.748408	NS
ENSMUSG00000026826.13	Nr4a2	protein_coding	30.4705	0.261454	0.378631	0.476648	0.489945	0.778062	NS
ENSMUSG00000084938.1	BB557941	processed_transcript	58.3202	-0.402164	0.290008	1.92524	0.16528	0.597056	NS
ENSMUSG00000086396.1	4930555B11Rik	processed_transcript	21.9018	-0.414777	0.43408	0.916015	0.338524	0.691443	NS
ENSMUSG00000026827.12	Gpd2	protein_coding	8242.8	-0.190135	0.16119	1.39043	0.238333	0.637085	NS
ENSMUSG00000026832.12	Cytip	protein_coding	93.5821	0.0597269	0.277179	0.046728	0.828858	0.939321	NS
ENSMUSG00000026836.15	Acvr1	protein_coding	66.192	0.6265	0.270519	5.36462	0.0205492	0.524196	NS
ENSMUSG00000026839.17	Upp2	protein_coding	59.0831	0.00478993	0.270489	0.000325936	0.985596	0.993367	NS
ENSMUSG00000036641.9	Ccdc148	protein_coding	278.035	-0.482653	0.213515	5.09823	0.0239503	0.530078	NS
ENSMUSG00000026991.20	Pkp4	protein_coding	392.4	0.212142	0.154652	1.88047	0.17028	0.600328	NS
ENSMUSG00000026989.5	Dapl1	protein_coding	109.95	-0.256309	0.254967	1.01141	0.314565	0.676361	NS
ENSMUSG00000035168.16	Tanc1	protein_coding	360.194	0.115012	0.199528	0.332131	0.564407	0.81948	NS
ENSMUSG00000026988.15	Wdsub1	protein_coding	188.325	0.112499	0.198543	0.321015	0.570998	0.823294	NS
ENSMUSG00000026987.16	Baz2b	protein_coding	1260.83	-0.178605	0.194958	0.838952	0.359697	0.703518	NS
ENSMUSG00000087181.3	Gm13570	processed_pseudogene	230.11	0.167314	0.2073	0.650992	0.419758	0.739019	NS
ENSMUSG00000086603.1	Gm13620	lincRNA	45.1585	-0.542894	0.329684	2.70714	0.0998997	0.561453	NS
ENSMUSG00000026977.17	Marchf7	protein_coding	595.913	-0.45804	0.237722	3.70045	0.0543977	0.554376	NS
ENSMUSG00000060703.12	Cd302	protein_coding	106.724	-0.0351686	0.237849	0.0220821	0.881869	0.95931	NS
ENSMUSG00000054580.14	Pla2r1	protein_coding	26.7033	-0.171885	0.428488	0.161494	0.687785	0.877799	NS
ENSMUSG00000026970.16	Rbms1	protein_coding	1834.92	0.0523028	0.14974	0.122009	0.726866	0.892631	NS
ENSMUSG00000064289.15	Tank	protein_coding	235.708	-0.233507	0.214617	1.18411	0.276521	0.6598	NS
ENSMUSG00000026914.15	Psmd14	protein_coding	321.492	-0.199341	0.189925	1.10155	0.293926	0.66748	NS
ENSMUSG00000035033.15	Tbr1	protein_coding	30.1734	0.0477571	0.351738	0.0184881	0.891844	0.964117	NS
ENSMUSG00000026893.4	Gca	protein_coding	182.364	-0.131774	0.281127	0.219981	0.639054	0.855089	NS
ENSMUSG00000026888.14	Grb14	protein_coding	73.8734	0.142072	0.281355	0.255495	0.613232	0.844171	NS
ENSMUSG00000034903.18	Cobll1	protein_coding	103.672	0.354817	0.267693	1.7566	0.18505	0.609296	NS
ENSMUSG00000075318.13	Scn2a	protein_coding	69.1948	-0.478237	0.35924	1.77206	0.183127	0.608454	NS
ENSMUSG00000044647.16	Csrnp3	protein_coding	293.804	0.0335095	0.184686	0.0329739	0.855907	0.95043	NS
ENSMUSG00000026994.9	Galnt3	protein_coding	2981.83	-0.358106	0.152499	5.50146	0.0190006	0.516652	NS
ENSMUSG00000034848.17	Ttc21b	protein_coding	1928.68	-0.00983401	0.128736	0.00583761	0.939097	0.980936	NS
ENSMUSG00000034810.7	Scn7a	protein_coding	30.957	-0.447457	0.405183	1.22179	0.26901	0.656172	NS
ENSMUSG00000086908.1	Gm13598	lincRNA	47.7927	-0.221193	0.295356	0.561099	0.453818	0.75759	NS
ENSMUSG00000027030.15	Stk39	protein_coding	7214.42	-0.166705	0.128355	1.68596	0.194134	0.615145	NS
ENSMUSG00000116244.1	Gm49461	transcribed_unprocessed_pseudogene	435.745	-0.205691	0.20566	1.00015	0.317274	0.678099	NS
ENSMUSG00000115996.1	Gm49462	lincRNA	40.7423	-0.178948	0.312305	0.328803	0.566365	0.820532	NS
ENSMUSG00000115973.1	Gm36002	bidirectional_promoter_lncRNA	99.4958	-0.312369	0.260991	1.4335	0.231195	0.633359	NS
ENSMUSG00000053896.14	4933409G03Rik	protein_coding	1178.07	-0.543052	0.242712	4.97973	0.0256461	0.53844	NS
ENSMUSG00000079324.11	4932414N04Rik	protein_coding	1308.28	-0.731819	0.302378	5.799	0.0160353	0.511045	NS
ENSMUSG00000109667.1	Gm36231	lincRNA	31.2257	-0.0980906	0.357537	0.0753359	0.78372	0.919564	NS
ENSMUSG00000027035.10	Cers6	protein_coding	103.936	0.102771	0.249435	0.17004	0.680076	0.874338	NS
ENSMUSG00000103734.1	Gm37651	TEC	39.3833	-0.428008	0.337524	1.61191	0.204224	0.619343	NS
ENSMUSG00000005233.16	Spc25	protein_coding	260.472	-0.587141	0.184187	10.1353	0.0014546	0.384774	NS
ENSMUSG00000027048.15	Abcb11	protein_coding	29.2138	-0.131768	0.386851	0.116533	0.732826	0.895665	NS
ENSMUSG00000027070.14	Lrp2	protein_coding	29.5886	-0.00444643	0.363233	0.000150667	0.990207	0.994075	NS
ENSMUSG00000063145.10	Bbs5	protein_coding	889.194	-0.204392	0.199028	1.05414	0.304555	0.671343	NS
ENSMUSG00000075307.3	Klhl41	protein_coding	113.123	-0.378721	0.224324	2.85114	0.0913094	0.559751	NS
ENSMUSG00000027086.16	Fastkd1	protein_coding	215.273	0.0538432	0.181512	0.0880516	0.766669	0.911121	NS
ENSMUSG00000042133.16	Ppig	protein_coding	689.911	-0.625888	0.304174	4.20471	0.0403119	0.549079	NS
ENSMUSG00000070883.3	Ccdc173	protein_coding	1138.96	-0.835887	0.339515	5.9826	0.0144477	0.511045	NS
ENSMUSG00000027088.10	Phospho2	protein_coding	5473.5	-0.277942	0.140916	3.88471	0.0487275	0.554376	NS
ENSMUSG00000042155.3	Klhl23	protein_coding	404.19	0.0185087	0.24252	0.00585938	0.938984	0.980936	NS
ENSMUSG00000068882.13	Ssb	protein_coding	334.497	-0.518174	0.330932	2.44166	0.118151	0.568377	NS
ENSMUSG00000051730.15	Mettl5	protein_coding	46.8004	-0.148121	0.309507	0.229131	0.632169	0.852108	NS
ENSMUSG00000044308.17	Ubr3	protein_coding	568.432	-0.0851706	0.163268	0.272207	0.601855	0.838544	NS
ENSMUSG00000042064.13	Myo3b	protein_coding	41.2125	0.288772	0.371824	0.603197	0.437361	0.749375	NS
ENSMUSG00000087264.1	Gad1os	antisense	189.364	-0.0327124	0.190093	0.0296143	0.863368	0.953974	NS
ENSMUSG00000086515.1	Erich2os	antisense	43.945	-0.477134	0.305006	2.44915	0.117589	0.567928	NS
ENSMUSG00000075302.10	Erich2	protein_coding	3976.78	-0.106355	0.125253	0.720864	0.395861	0.72399	NS
ENSMUSG00000014959.12	Gorasp2	protein_coding	4427.51	0.212499	0.2127	0.997169	0.317996	0.678593	NS
ENSMUSG00000041997.16	Tlk1	protein_coding	386.444	-0.200932	0.229694	0.765235	0.381695	0.717666	NS
ENSMUSG00000041975.17	Mettl8	protein_coding	74.0289	-0.186649	0.245885	0.576396	0.447729	0.754878	NS
ENSMUSG00000041966.18	Dcaf17	protein_coding	234.721	-0.259602	0.217497	1.4246	0.232648	0.633855	NS
ENSMUSG00000027015.4	Cybrd1	protein_coding	91.5764	0.113887	0.236202	0.23246	0.629706	0.850858	NS
ENSMUSG00000027012.15	Dync1i2	protein_coding	2375.29	-0.0178201	0.147962	0.0145089	0.904124	0.96887	NS
ENSMUSG00000027010.16	Slc25a12	protein_coding	71.3443	-0.0618087	0.258857	0.0570862	0.811162	0.930863	NS
ENSMUSG00000027018.11	Hat1	protein_coding	435.241	-0.190674	0.169216	1.26962	0.259838	0.648503	NS
ENSMUSG00000041921.16	Metap1d	protein_coding	151.476	-0.142132	0.190602	0.556084	0.455842	0.759583	NS
ENSMUSG00000027111.16	Itga6	protein_coding	141.748	0.222896	0.208857	1.13922	0.285817	0.664097	NS
ENSMUSG00000006494.11	Pdk1	protein_coding	231.529	-0.109524	0.169265	0.418788	0.517542	0.793882	NS
ENSMUSG00000049044.16	Rapgef4	protein_coding	134.239	-0.34068	0.267085	1.62714	0.202099	0.617991	NS
ENSMUSG00000004085.14	Map3k20	protein_coding	116.922	-0.0700575	0.234726	0.089273	0.765103	0.910115	NS
ENSMUSG00000055612.15	Cdca7	protein_coding	73.4586	0.311662	0.254388	1.50004	0.220665	0.628637	NS
ENSMUSG00000027109.16	Sp3	protein_coding	360.839	-0.344036	0.222296	2.39236	0.121929	0.568795	NS
ENSMUSG00000027108.15	Ola1	protein_coding	326.934	-0.186297	0.189733	0.964308	0.326104	0.684537	NS
ENSMUSG00000041777.12	Cir1	protein_coding	1271.83	-0.454833	0.268908	2.85015	0.0913655	0.559751	NS
ENSMUSG00000008226.14	Scrn3	protein_coding	54.1835	-0.16235	0.298911	0.295754	0.586557	0.831568	NS
ENSMUSG00000041762.16	Gpr155	protein_coding	29.7531	0.14356	0.375909	0.146307	0.70209	0.882046	NS
ENSMUSG00000075284.10	Wipf1	protein_coding	29.1207	0.148876	0.366036	0.165852	0.683825	0.876236	NS
ENSMUSG00000027107.3	Chrna1	protein_coding	208.473	-0.154565	0.194991	0.628539	0.427892	0.743115	NS
ENSMUSG00000056486.18	Chn1	protein_coding	736.506	0.0560607	0.140628	0.158939	0.690135	0.878815	NS
ENSMUSG00000027104.18	Atf2	protein_coding	1529.93	0.0421437	0.129436	0.106008	0.744736	0.901062	NS
ENSMUSG00000018770.9	Atp5g3	protein_coding	698.268	0.296051	0.198372	2.22345	0.135929	0.575016	NS
ENSMUSG00000085405.1	4930441J16Rik	lincRNA	56.0565	-0.532921	0.294718	3.27448	0.0703654	0.55838	NS
ENSMUSG00000009207.15	Lnpk	protein_coding	801.211	-0.326122	0.194468	2.80808	0.0937907	0.559751	NS
ENSMUSG00000043342.9	Hoxd9	protein_coding	78.6234	0.363754	0.272378	1.78202	0.181902	0.60786	NS
ENSMUSG00000052371.5	Hoxd3os1	antisense	2429.18	0.109953	0.136316	0.65042	0.419963	0.739083	NS
ENSMUSG00000027102.4	Hoxd8	protein_coding	913.864	-0.107719	0.136939	0.618661	0.431545	0.745278	NS
ENSMUSG00000075277.5	Haglr	bidirectional_promoter_lncRNA	416.9	0.182472	0.182945	0.994137	0.318733	0.678843	NS
ENSMUSG00000085015.1	Gm14424	lincRNA	27.5013	-0.432914	0.377067	1.31998	0.250596	0.643367	NS
ENSMUSG00000027099.9	Mtx2	protein_coding	437.291	-0.334793	0.156801	4.55429	0.0328364	0.543008	NS
ENSMUSG00000059005.13	Hnrnpa3	protein_coding	1870.03	-0.292668	0.216096	1.8315	0.17595	0.60402	NS
ENSMUSG00000015839.6	Nfe2l2	protein_coding	296.885	-0.0632629	0.176202	0.129051	0.719418	0.888945	NS
ENSMUSG00000042410.16	Agps	protein_coding	105.837	-0.316532	0.26425	1.43534	0.230895	0.633359	NS
ENSMUSG00000075273.4	Ttc30b	protein_coding	107.316	-0.339029	0.215932	2.4651	0.116401	0.566646	NS
ENSMUSG00000075272.4	Ttc30a2	protein_coding	2645.71	0.136125	0.160253	0.721235	0.395739	0.723943	NS
ENSMUSG00000075271.4	Ttc30a1	protein_coding	599.636	0.00222035	0.148872	0.000235897	0.987746	0.993466	NS
ENSMUSG00000056436.4	Cyct	protein_coding	689.518	-0.238327	0.167902	2.01368	0.155887	0.589742	NS
ENSMUSG00000042369.8	Rbm45	protein_coding	132.152	0.0453193	0.210289	0.0465552	0.82917	0.939489	NS
ENSMUSG00000002731.6	Prkra	protein_coding	301.649	-0.113906	0.210187	0.29388	0.587745	0.832017	NS
ENSMUSG00000002732.14	Fkbp7	protein_coding	186.805	-0.118703	0.233349	0.25914	0.610712	0.843054	NS
ENSMUSG00000002733.8	Plekha3	protein_coding	719.37	0.189535	0.155139	1.49155	0.221976	0.628848	NS
ENSMUSG00000051747.15	Ttn	protein_coding	270.937	-0.112858	0.262966	0.184347	0.667664	0.868443	NS
ENSMUSG00000044033.16	Ccdc141	protein_coding	29.5914	-0.475255	0.480346	0.981007	0.32195	0.682014	NS
ENSMUSG00000042272.17	Sestd1	protein_coding	359.521	-0.0270222	0.161604	0.027968	0.867184	0.954983	NS
ENSMUSG00000027016.17	Zfp385b	protein_coding	328.891	0.0642683	0.16558	0.150647	0.697918	0.881058	NS
ENSMUSG00000027014.14	Cwc22	protein_coding	100.093	-0.294124	0.28939	1.03391	0.309243	0.674049	NS
ENSMUSG00000085431.7	4930440I19Rik	lincRNA	167.686	-0.397193	0.220172	3.25316	0.071286	0.558993	NS
ENSMUSG00000027011.14	Ube2e3	protein_coding	497.754	0.133223	0.166633	0.638927	0.4241	0.74122	NS
ENSMUSG00000027009.18	Itga4	protein_coding	25.8204	-0.275619	0.478088	0.333226	0.563765	0.819459	NS
ENSMUSG00000027007.16	Itprid2	protein_coding	282.238	0.0749174	0.192982	0.150744	0.697825	0.881058	NS
ENSMUSG00000034683.12	Ppp1r1c	protein_coding	367.851	-0.0519723	0.15761	0.108779	0.741538	0.899712	NS
ENSMUSG00000059173.19	Pde1a	protein_coding	1923.9	-0.159077	0.151516	1.10192	0.293844	0.66748	NS
ENSMUSG00000050114.7	Prdx6b	protein_coding	7394.44	-0.0514494	0.122774	0.175597	0.675184	0.872276	NS
ENSMUSG00000027006.13	Dnajc10	protein_coding	917.079	-0.230338	0.185317	1.54384	0.214047	0.624704	NS
ENSMUSG00000027004.3	Frzb	protein_coding	147.788	0.471269	0.219899	4.58298	0.0322911	0.543008	NS
ENSMUSG00000027002.13	Nckap1	protein_coding	598.728	-0.227362	0.206283	1.2142	0.270502	0.656642	NS
ENSMUSG00000027001.10	Dusp19	protein_coding	106.79	-0.117031	0.222492	0.276558	0.598966	0.837992	NS
ENSMUSG00000026999.14	Nup35	protein_coding	1277.13	-0.0487053	0.131081	0.138049	0.710229	0.884712	NS
ENSMUSG00000064193.8	Gm4735	processed_pseudogene	252.091	0.320127	0.199835	2.56201	0.10946	0.565789	NS
ENSMUSG00000075249.12	Fsip2	protein_coding	1726.13	-0.768139	0.319621	5.71126	0.0168564	0.511045	NS
ENSMUSG00000027091.14	Zc3h15	protein_coding	961.879	-0.489351	0.236074	4.27911	0.0385837	0.544477	NS
ENSMUSG00000085450.1	Gm13686	antisense	35.9964	-0.475643	0.391128	1.48154	0.223533	0.629926	NS
ENSMUSG00000027087.11	Itgav	protein_coding	70.5405	0.202008	0.320127	0.398903	0.527656	0.798042	NS
ENSMUSG00000034552.8	Zswim2	protein_coding	1706.81	-0.419245	0.206083	4.12557	0.0422398	0.549079	NS
ENSMUSG00000027082.15	Tfpi	protein_coding	27.3367	-0.271309	0.405358	0.449451	0.502596	0.784961	NS
ENSMUSG00000034101.14	Ctnnd1	protein_coding	209.609	0.249254	0.177052	1.98098	0.159287	0.592809	NS
ENSMUSG00000086598.9	Btbd18	protein_coding	85.8177	-0.183796	0.239672	0.587889	0.443236	0.752321	NS
ENSMUSG00000076437.10	Selenoh	protein_coding	106.679	0.219955	0.288833	0.579283	0.446593	0.75437	NS
ENSMUSG00000050043.16	Tmx2	protein_coding	659.084	0.199956	0.145299	1.89266	0.168903	0.599699	NS
ENSMUSG00000027080.6	Med19	protein_coding	536.354	-0.0271455	0.14834	0.0335074	0.854759	0.950014	NS
ENSMUSG00000034075.10	Zdhhc5	protein_coding	10790.3	0.205265	0.140406	2.13547	0.143927	0.578268	NS
ENSMUSG00000027079.15	Clp1	protein_coding	421.972	0.0643856	0.153889	0.175036	0.675674	0.872611	NS
ENSMUSG00000034059.14	Ypel4	protein_coding	138.486	-0.00120031	0.245665	0.000188499	0.989046	0.993676	NS
ENSMUSG00000023224.12	Serping1	protein_coding	655.86	0.369581	0.190591	3.75082	0.0527815	0.554376	NS
ENSMUSG00000027078.14	Ube2l6	protein_coding	42.6771	0.694689	0.33451	4.30885	0.0379145	0.543008	NS
ENSMUSG00000027077.7	Smtnl1	protein_coding	155.416	-0.192636	0.194338	0.982491	0.321585	0.681846	NS
ENSMUSG00000027076.10	Timm10	protein_coding	122.376	-0.0103799	0.205898	0.00254151	0.959793	0.987485	NS
ENSMUSG00000050896.12	Rtn4rl2	protein_coding	73.1298	0.207651	0.282635	0.539478	0.462649	0.764009	NS
ENSMUSG00000027074.14	Slc43a3	protein_coding	29.1624	-0.568949	0.358184	2.52841	0.111813	0.565789	NS
ENSMUSG00000027071.14	P2rx3	protein_coding	754.62	-0.28338	0.220886	1.64406	0.19977	0.617382	NS
ENSMUSG00000027067.16	Ssrp1	protein_coding	1926.98	0.153231	0.150283	1.03911	0.308028	0.67306	NS
ENSMUSG00000033955.13	Tnks1bp1	protein_coding	200.538	0.302962	0.215891	1.96628	0.160844	0.593953	NS
ENSMUSG00000086969.1	4930443O20Rik	processed_transcript	190.655	-0.119968	0.187584	0.409246	0.522352	0.795878	NS
ENSMUSG00000075224.10	Lrrc55	protein_coding	52.3711	-0.413768	0.288937	2.05407	0.1518	0.585284	NS
ENSMUSG00000082908.4	Gm13736	processed_pseudogene	27.3208	0.738522	0.384134	3.70535	0.0542384	0.554376	NS
ENSMUSG00000025314.16	Ptprj	protein_coding	557.301	0.217168	0.145754	2.21893	0.136328	0.575016	NS
ENSMUSG00000085471.1	4933423P22Rik	antisense	420.802	-0.03694	0.207291	0.0318101	0.858445	0.951651	NS
ENSMUSG00000051329.13	Nup160	protein_coding	646.782	-0.146575	0.210261	0.485972	0.48573	0.776197	NS
ENSMUSG00000008200.15	Fnbp4	protein_coding	1178.09	-0.267855	0.185814	2.07573	0.149658	0.582309	NS
ENSMUSG00000040812.14	Agbl2	protein_coding	2180.56	-0.122099	0.133108	0.841258	0.359037	0.703217	NS
ENSMUSG00000027282.17	Mtch2	protein_coding	6003.7	-0.000959047	0.122845	6.10516e-05	0.993766	0.995338	NS
ENSMUSG00000040794.5	C1qtnf4	protein_coding	4350.07	0.111694	0.237626	0.220871	0.638377	0.854648	NS
ENSMUSG00000005510.9	Ndufs3	protein_coding	1305.66	0.214095	0.191052	1.25452	0.26269	0.651354	NS
ENSMUSG00000005505.12	Kbtbd4	protein_coding	170.991	0.252762	0.212003	1.4202	0.23337	0.633855	NS
ENSMUSG00000063235.16	Ptpmt1	protein_coding	617.477	-0.0656411	0.161059	0.166069	0.683629	0.876208	NS
ENSMUSG00000005506.16	Celf1	protein_coding	678.006	0.182929	0.150789	1.47123	0.225152	0.630113	NS
ENSMUSG00000002104.11	Rapsn	protein_coding	164.639	0.0680795	0.273633	0.0620054	0.803354	0.927844	NS
ENSMUSG00000086495.7	Gm13778	processed_transcript	34.8076	-0.250137	0.336021	0.55387	0.456741	0.760204	NS
ENSMUSG00000002102.15	Psmc3	protein_coding	11183	0.112209	0.175688	0.407806	0.523085	0.796211	NS
ENSMUSG00000002105.15	Slc39a13	protein_coding	997.72	0.120677	0.204741	0.347256	0.555671	0.814649	NS
ENSMUSG00000002111.8	Spi1	protein_coding	40.8753	0.0778187	0.36622	0.0451832	0.831668	0.941017	NS
ENSMUSG00000040687.16	Madd	protein_coding	451.656	0.326725	0.203242	2.57909	0.108284	0.565789	NS
ENSMUSG00000002108.10	Nr1h3	protein_coding	249.995	0.0281789	0.182122	0.0240016	0.876881	0.958245	NS
ENSMUSG00000002103.16	Acp2	protein_coding	429.95	0.143783	0.167613	0.735515	0.391101	0.721988	NS
ENSMUSG00000002109.14	Ddb2	protein_coding	96.618	0.0370322	0.221225	0.0280715	0.866941	0.954983	NS
ENSMUSG00000027257.13	Pacsin3	protein_coding	241.762	0.1788	0.210119	0.723565	0.394977	0.723472	NS
ENSMUSG00000027255.14	Arfgap2	protein_coding	806.198	0.348725	0.231622	2.26129	0.132644	0.573327	NS
ENSMUSG00000040591.18	1110051M20Rik	protein_coding	1243.74	0.226859	0.198149	1.30933	0.252516	0.643902	NS
ENSMUSG00000027253.15	Lrp4	protein_coding	27.8377	0.288727	0.376554	0.588019	0.443186	0.752321	NS
ENSMUSG00000040549.16	Ckap5	protein_coding	1524.69	-0.307383	0.206461	2.21305	0.136848	0.575016	NS
ENSMUSG00000075040.9	Zfp408	protein_coding	197.341	0.23594	0.19863	1.40972	0.235103	0.635418	NS
ENSMUSG00000027247.16	Arhgap1	protein_coding	504.671	0.41278	0.192005	4.60828	0.0318178	0.543008	NS
ENSMUSG00000027244.14	Atg13	protein_coding	1302.13	0.26785	0.204147	1.71892	0.189833	0.613176	NS
ENSMUSG00000027243.8	Harbi1	protein_coding	120.283	-0.0536887	0.212922	0.0636016	0.800891	0.926489	NS
ENSMUSG00000040506.16	Ambra1	protein_coding	1484.14	0.0100275	0.156096	0.00413371	0.948736	0.983577	NS
ENSMUSG00000040495.4	Chrm4	protein_coding	174.163	0.0647211	0.202373	0.102292	0.749097	0.903304	NS
ENSMUSG00000027239.14	Mdk	protein_coding	108.551	0.0685308	0.261245	0.0688598	0.793004	0.922974	NS
ENSMUSG00000040479.12	Dgkz	protein_coding	321.269	0.323099	0.224236	2.07204	0.150021	0.583192	NS
ENSMUSG00000027230.9	Creb3l1	protein_coding	275.027	1.08403	0.275783	15.1708	9.82123e-05	0.0993331	NS
ENSMUSG00000058318.15	Phf21a	protein_coding	1626.67	-0.0258572	0.136833	0.0357091	0.850118	0.948366	NS
ENSMUSG00000040434.16	Large2	protein_coding	132.713	0.233636	0.289452	0.650631	0.419887	0.739026	NS
ENSMUSG00000027222.14	Pex16	protein_coding	709.965	0.148988	0.20297	0.538477	0.463065	0.764066	NS
ENSMUSG00000044916.10	1700029I15Rik	protein_coding	656.045	-0.268049	0.180813	2.1947	0.138486	0.576159	NS
ENSMUSG00000027223.15	Mapk8ip1	protein_coding	1091.42	0.52221	0.231996	5.04045	0.0247621	0.535531	NS
ENSMUSG00000068742.11	Cry2	protein_coding	607.886	0.374059	0.202701	3.39653	0.0653336	0.555858	NS
ENSMUSG00000049922.8	Slc35c1	protein_coding	121.445	0.275281	0.221627	1.54147	0.214399	0.624709	NS
ENSMUSG00000085261.1	Gm13814	lincRNA	66.3178	-0.0137821	0.308952	0.00212991	0.96319	0.988475	NS
ENSMUSG00000085293.2	Gm13817	lincRNA	269.335	-0.339905	0.274526	1.53136	0.215909	0.625515	NS
ENSMUSG00000027221.5	Chst1	protein_coding	1188.63	0.239003	0.154326	2.39575	0.121665	0.568795	NS
ENSMUSG00000027220.2	Syt13	protein_coding	22.3567	0.144975	0.439961	0.108942	0.741352	0.899626	NS
ENSMUSG00000075028.12	Prdm11	protein_coding	257.957	0.390236	0.213547	3.33117	0.0679785	0.555858	NS
ENSMUSG00000068735.14	Trp53i11	protein_coding	1177.91	0.192193	0.18412	1.08872	0.296755	0.66965	NS
ENSMUSG00000027217.13	Tspan18	protein_coding	187.668	0.349289	0.193175	3.26687	0.0706925	0.55838	NS
ENSMUSG00000085852.1	Gm13807	antisense	35.5546	-0.201632	0.332249	0.369092	0.5435	0.807165	NS
ENSMUSG00000027215.13	Cd82	protein_coding	330.499	0.331978	0.223822	2.19533	0.138429	0.576159	NS
ENSMUSG00000027198.16	Ext2	protein_coding	387.479	0.210049	0.196692	1.13932	0.285796	0.664097	NS
ENSMUSG00000040272.14	Accs	protein_coding	28.1218	0.112709	0.354264	0.101228	0.750361	0.90389	NS
ENSMUSG00000087006.3	Gm13889	protein_coding	194.752	0.214673	0.281742	0.579828	0.44638	0.754231	NS
ENSMUSG00000027196.11	Alkbh3os1	antisense	185.048	-0.107095	0.226732	0.223342	0.636505	0.853848	NS
ENSMUSG00000040174.14	Alkbh3	protein_coding	905.319	-0.110106	0.133953	0.675551	0.411123	0.734426	NS
ENSMUSG00000027195.10	Hsd17b12	protein_coding	201.217	0.281319	0.176304	2.54521	0.110629	0.565789	NS
ENSMUSG00000075020.6	Mir670hg	lincRNA	259.942	0.00201683	0.174451	0.000135233	0.990722	0.994075	NS
ENSMUSG00000027194.16	Ttc17	protein_coding	200.409	0.278897	0.197071	2.00124	0.15717	0.590572	NS
ENSMUSG00000045464.5	2810002D19Rik	processed_transcript	71.2533	-0.124603	0.248491	0.251358	0.616121	0.8446	NS
ENSMUSG00000027193.12	Api5	protein_coding	1127.76	0.0065633	0.144113	0.00207534	0.963664	0.988681	NS
ENSMUSG00000087069.1	Gm13793	lincRNA	135.23	-0.21175	0.281771	0.565251	0.452152	0.756992	NS
ENSMUSG00000027165.16	B230118H07Rik	protein_coding	879.443	-0.531951	0.187717	7.99402	0.00469321	0.489061	NS
ENSMUSG00000027164.8	Traf6	protein_coding	79.6028	0.139363	0.249697	0.311774	0.576593	0.826231	NS
ENSMUSG00000032841.15	Prr5l	protein_coding	26.9205	0.299615	0.364738	0.674848	0.411366	0.734555	NS
ENSMUSG00000087465.1	Gm13905	lincRNA	25.9781	-0.148855	0.391342	0.145003	0.703357	0.882377	NS
ENSMUSG00000027163.13	Commd9	protein_coding	359.261	0.343622	0.251951	1.85566	0.173127	0.601728	NS
ENSMUSG00000048058.17	Ldlrad3	protein_coding	61.8136	0.519008	0.258587	4.03007	0.044696	0.554376	NS
ENSMUSG00000027189.16	Trim44	protein_coding	624.773	-0.0624273	0.171741	0.132186	0.716176	0.887823	NS
ENSMUSG00000005089.15	Slc1a2	protein_coding	443.024	-0.0819694	0.144168	0.323256	0.569658	0.822698	NS
ENSMUSG00000087185.1	Gm13872	antisense	311.88	-0.168143	0.190428	0.779848	0.377188	0.714484	NS
ENSMUSG00000010914.10	Pdhx	protein_coding	1036.82	0.0120224	0.161386	0.00556175	0.940551	0.981599	NS
ENSMUSG00000010911.12	Apip	protein_coding	231.147	-0.0125278	0.181845	0.00475208	0.945041	0.982594	NS
ENSMUSG00000027187.10	Cat	protein_coding	181.471	0.303713	0.181083	2.81198	0.0935626	0.559751	NS
ENSMUSG00000032724.5	Abtb2	protein_coding	264.167	0.259115	0.209867	1.52239	0.217259	0.625925	NS
ENSMUSG00000027185.15	Nat10	protein_coding	1014.39	0.210052	0.193744	1.17429	0.278522	0.661099	NS
ENSMUSG00000027184.14	Caprin1	protein_coding	5045.53	-0.144911	0.150608	0.92544	0.336051	0.690164	NS
ENSMUSG00000081348.1	Gm13878	processed_pseudogene	24.3729	-0.228236	0.405247	0.318574	0.572466	0.824038	NS
ENSMUSG00000032698.15	Lmo2	protein_coding	52.7216	0.162253	0.304654	0.283673	0.594304	0.836226	NS
ENSMUSG00000046085.7	4931422A03Rik	protein_coding	821.654	0.114398	0.159002	0.517456	0.471929	0.769001	NS
ENSMUSG00000027180.12	Fbxo3	protein_coding	998.519	-0.00706626	0.165165	0.00183965	0.965788	0.989356	NS
ENSMUSG00000068686.12	Cd59b	protein_coding	129.365	-0.0101422	0.21519	0.00238087	0.961083	0.987721	NS
ENSMUSG00000032679.12	Cd59a	protein_coding	254.973	-0.0623272	0.207184	0.0906291	0.763379	0.909443	NS
ENSMUSG00000032671.5	A930018P22Rik	protein_coding	1084.87	0.416052	0.271033	2.3483	0.12542	0.570746	NS
ENSMUSG00000027177.14	Hipk3	protein_coding	4030.46	-0.13545	0.120114	1.27126	0.25953	0.648128	NS
ENSMUSG00000086454.7	Platr14	processed_transcript	55.2252	-0.731258	0.339544	4.63518	0.0313229	0.543008	NS
ENSMUSG00000027176.8	Cstf3	protein_coding	431.66	0.0249355	0.163752	0.0232028	0.878931	0.958455	NS
ENSMUSG00000027175.10	Tcp11l1	protein_coding	79.175	-0.24669	0.246323	1.00374	0.316406	0.677679	NS
ENSMUSG00000074997.3	Pin1rt1	protein_coding	54.9479	-0.314483	0.297476	1.11745	0.290469	0.666532	NS
ENSMUSG00000074994.6	Qser1	protein_coding	400.158	-0.272853	0.262942	1.07601	0.299593	0.670443	NS
ENSMUSG00000045106.12	Ccdc73	protein_coding	295.124	-0.352874	0.202175	3.04351	0.0810606	0.559269	NS
ENSMUSG00000027170.12	Eif3m	protein_coding	512.689	-0.389639	0.205646	3.58276	0.0583822	0.555579	NS
ENSMUSG00000074987.9	Wt1os	antisense	96.3662	0.0510119	0.230172	0.0492231	0.824421	0.936972	NS
ENSMUSG00000016458.15	Wt1	protein_coding	897.901	0.165221	0.133028	1.54185	0.214343	0.624709	NS
ENSMUSG00000005973.6	Rcn1	protein_coding	110.299	0.383639	0.231718	2.73988	0.0978718	0.560311	NS
ENSMUSG00000086764.1	4930527A07Rik	lincRNA	35.9379	-0.0713339	0.348099	0.0419874	0.837644	0.942429	NS
ENSMUSG00000027167.11	Elp4	protein_coding	132.279	0.0587754	0.201371	0.0851915	0.770382	0.913135	NS
ENSMUSG00000042670.5	Immp1l	protein_coding	508.185	-0.0195456	0.14851	0.0173253	0.89528	0.965636	NS
ENSMUSG00000027166.14	Dnajc24	protein_coding	128.348	-0.0615517	0.220163	0.0782349	0.779704	0.918109	NS
ENSMUSG00000074981.13	Dcdc5	transcribed_unitary_pseudogene	24.4328	-0.342236	0.396281	0.747816	0.387169	0.720154	NS
ENSMUSG00000016386.15	Mpped2	protein_coding	21.8183	0.0851441	0.423882	0.0403572	0.840784	0.943755	NS
ENSMUSG00000027122.15	Arl14ep	protein_coding	346.036	-0.382492	0.221288	2.98296	0.0841454	0.559269	NS
ENSMUSG00000063684.9	Hadhb-ps	processed_pseudogene	30.1447	0.615989	0.356239	2.99358	0.0835951	0.559269	NS
ENSMUSG00000087544.1	Gm13923	lincRNA	49.132	-0.0700047	0.361949	0.0379339	0.845576	0.945713	NS
ENSMUSG00000057234.9	Mettl15	protein_coding	45.4803	-0.0931275	0.296302	0.0987727	0.753307	0.904524	NS
ENSMUSG00000027115.14	Kif18a	protein_coding	151.839	-0.754426	0.343157	4.79899	0.0284765	0.538644	NS
ENSMUSG00000027162.7	Lin7c	protein_coding	345.344	-0.233458	0.228347	1.04512	0.306634	0.672482	NS
ENSMUSG00000050199.13	Lgr4	protein_coding	134.529	-0.0731827	0.207082	0.125131	0.723535	0.890958	NS
ENSMUSG00000027160.16	Ccdc34	protein_coding	956.749	-0.202815	0.226872	0.798748	0.371468	0.711337	NS
ENSMUSG00000086186.1	Ccdc34os	antisense	180.516	-0.240552	0.206827	1.35334	0.244695	0.6396	NS
ENSMUSG00000041660.8	Bbox1	protein_coding	42.9671	-0.280136	0.319795	0.768628	0.380642	0.716625	NS
ENSMUSG00000079171.3	Gm13942	lincRNA	230.46	-1.03482	0.377549	7.38536	0.00657569	0.503469	NS
ENSMUSG00000079170.3	Gm13941	protein_coding	139.711	-0.701244	0.310492	5.07524	0.0242698	0.531417	NS
ENSMUSG00000079169.3	Gm15130	protein_coding	69.6818	-0.959403	0.406708	5.51785	0.0188234	0.516652	NS
ENSMUSG00000027157.10	A26c3	protein_coding	354.089	-0.618004	0.342444	3.23669	0.0720058	0.5592	NS
ENSMUSG00000027134.4	Lpcat4	protein_coding	1323.38	0.256494	0.202055	1.60924	0.204599	0.619343	NS
ENSMUSG00000041358.1	Nutm1	protein_coding	1315.8	0.322304	0.214065	2.26222	0.132564	0.573327	NS
ENSMUSG00000027133.3	Nop10	protein_coding	1234.85	0.196565	0.15732	1.5599	0.211679	0.623471	NS
ENSMUSG00000027130.15	Slc12a6	protein_coding	522.222	-0.223507	0.190513	1.37589	0.240803	0.637783	NS
ENSMUSG00000027131.3	Emc4	protein_coding	814.643	-0.0537838	0.147656	0.132659	0.71569	0.887673	NS
ENSMUSG00000027132.3	Katnbl1	protein_coding	51.6345	-0.134417	0.31657	0.180604	0.670855	0.869997	NS
ENSMUSG00000055943.5	Emc7	protein_coding	740.658	-0.0728848	0.139723	0.272066	0.601949	0.838544	NS
ENSMUSG00000003604.14	Aven	protein_coding	2346.98	-0.0451387	0.145894	0.0957156	0.757033	0.906229	NS
ENSMUSG00000057378.15	Ryr3	protein_coding	124.793	-0.333679	0.240786	1.92104	0.165742	0.597113	NS
ENSMUSG00000041255.2	Tmco5b	protein_coding	309.264	-0.585964	0.287527	4.13279	0.0420598	0.549079	NS
ENSMUSG00000044042.19	Fmn1	protein_coding	1486.53	-0.135416	0.157836	0.735929	0.390968	0.721897	NS
ENSMUSG00000084798.1	4930533B01Rik	antisense	104.876	-0.184749	0.300338	0.37882	0.538235	0.804415	NS
ENSMUSG00000041219.14	Arhgap11a	protein_coding	134.729	-0.359032	0.248003	2.09488	0.147793	0.581351	NS
ENSMUSG00000040383.16	Aqr	protein_coding	974.862	0.298274	0.173213	2.96032	0.085331	0.559269	NS
ENSMUSG00000040321.3	Zfp770	protein_coding	66.7976	-0.709217	0.298711	5.63594	0.0175959	0.511045	NS
ENSMUSG00000057147.13	Dph6	protein_coding	134.727	0.0127062	0.210341	0.0037066	0.951453	0.984622	NS
ENSMUSG00000087309.1	4930528P14Rik	lincRNA	58.058	-0.00674381	0.296045	0.000733607	0.978392	0.992389	NS
ENSMUSG00000040282.13	BC052040	protein_coding	73.9179	0.315259	0.251216	1.57401	0.209625	0.622279	NS
ENSMUSG00000027355.15	Tmco5	protein_coding	4118.3	-0.390952	0.206522	3.57314	0.0587212	0.555579	NS
ENSMUSG00000027351.14	Spred1	protein_coding	94.7893	0.0442385	0.270853	0.0269483	0.869606	0.955766	NS
ENSMUSG00000027349.5	Fam98b	protein_coding	325.236	-0.0527219	0.16153	0.106532	0.744128	0.901016	NS
ENSMUSG00000040152.8	Thbs1	protein_coding	79.5111	0.275873	0.253584	1.1832	0.276706	0.659964	NS
ENSMUSG00000027344.14	Fsip1	protein_coding	1001.27	-0.271435	0.161835	2.81025	0.0936637	0.559751	NS
ENSMUSG00000005102.13	Eif2ak4	protein_coding	121.875	-0.135203	0.209802	0.415558	0.519162	0.794877	NS
ENSMUSG00000009549.14	Srp14	protein_coding	1832.09	-0.0327485	0.171279	0.0365559	0.848372	0.947448	NS
ENSMUSG00000040093.16	Bmf	protein_coding	32.0127	0.0870687	0.428273	0.0417079	0.838178	0.942799	NS
ENSMUSG00000040084.9	Bub1b	protein_coding	1000.26	0.173648	0.198542	0.764404	0.381954	0.717666	NS
ENSMUSG00000074923.10	Pak6	protein_coding	156.764	0.246795	0.239181	1.06366	0.302382	0.670443	NS
ENSMUSG00000078137.1	Ankrd63	protein_coding	84.9519	0.282299	0.270003	1.0919	0.29605	0.669283	NS
ENSMUSG00000040061.17	Plcb2	protein_coding	288.91	-0.0969905	0.167631	0.334862	0.56281	0.818776	NS
ENSMUSG00000074918.4	Inafm2	protein_coding	674.164	0.132368	0.188844	0.491065	0.483453	0.775665	NS
ENSMUSG00000045838.8	Ccdc9b	protein_coding	30.7008	0.21931	0.366536	0.357947	0.549649	0.810772	NS
ENSMUSG00000027331.15	Knstrn	protein_coding	2901.76	-0.049208	0.143881	0.116955	0.73236	0.895541	NS
ENSMUSG00000086421.1	Gm14091	antisense	32.0204	-0.729971	0.421511	3.00141	0.0831922	0.559269	NS
ENSMUSG00000027332.11	Ivd	protein_coding	708.904	0.168481	0.154349	1.19094	0.27514	0.658948	NS
ENSMUSG00000040007.8	Bahd1	protein_coding	575.62	0.465596	0.235209	3.90258	0.0482121	0.554376	NS
ENSMUSG00000074916.5	Chst14	protein_coding	22.0862	-0.406748	0.435616	0.870388	0.350848	0.698091	NS
ENSMUSG00000084802.1	Gm14089	antisense	26.8887	0.122958	0.377264	0.106303	0.744393	0.901016	NS
ENSMUSG00000039983.13	Ccdc32	protein_coding	99.1311	0.0396531	0.22745	0.0305497	0.861249	0.952961	NS
ENSMUSG00000027324.1	Rpusd2	protein_coding	95.6174	0.258124	0.258311	0.997545	0.317905	0.678593	NS
ENSMUSG00000027326.13	Knl1	protein_coding	199.174	-0.538998	0.312377	2.96673	0.0849933	0.559269	NS
ENSMUSG00000027323.10	Rad51	protein_coding	196.956	0.000680196	0.198872	0.000115859	0.991412	0.994477	NS
ENSMUSG00000070730.11	Rmdn3	protein_coding	210.86	0.172263	0.20252	0.723172	0.395105	0.723476	NS
ENSMUSG00000046814.3	Gchfr	protein_coding	21.5274	-0.398744	0.453994	0.770395	0.380095	0.716335	NS
ENSMUSG00000034278.3	Dnajc17	protein_coding	130.694	0.172084	0.221225	0.604811	0.436748	0.748848	NS
ENSMUSG00000055926.3	Gm14137	protein_coding	205.799	-0.159146	0.19512	0.665361	0.414674	0.736256	NS
ENSMUSG00000068580.11	Zfyve19	protein_coding	927.308	0.250166	0.232709	1.15408	0.282696	0.6626	NS
ENSMUSG00000027315.13	Spint1	protein_coding	100.927	0.227851	0.243898	0.872107	0.350373	0.698022	NS
ENSMUSG00000034226.7	Rhov	protein_coding	348.266	0.185301	0.225042	0.677367	0.410495	0.73399	NS
ENSMUSG00000034216.12	Vps18	protein_coding	390.566	0.603502	0.232279	6.70949	0.00959009	0.511045	NS
ENSMUSG00000027313.3	Chac1	protein_coding	31.9455	0.291258	0.373387	0.608164	0.43548	0.748422	NS
ENSMUSG00000034154.15	Ino80	protein_coding	529.131	-0.125607	0.166432	0.569557	0.450435	0.756178	NS
ENSMUSG00000048647.9	Exd1	protein_coding	406.012	-0.120801	0.147221	0.673208	0.411935	0.734961	NS
ENSMUSG00000014077.13	Chp1	protein_coding	494.821	0.288668	0.148816	3.75857	0.0525376	0.554376	NS
ENSMUSG00000085438.1	Oip5os1	lincRNA	484.419	-0.200193	0.209816	0.91022	0.340056	0.692303	NS
ENSMUSG00000072980.3	Oip5	protein_coding	131.605	0.143213	0.19798	0.523197	0.469481	0.767617	NS
ENSMUSG00000027306.15	Nusap1	protein_coding	646.316	-0.615227	0.242529	6.39479	0.0114456	0.511045	NS
ENSMUSG00000027305.9	Ndufaf1	protein_coding	151.802	-0.0977449	0.193631	0.254861	0.613673	0.844171	NS
ENSMUSG00000027304.9	Rtf1	protein_coding	1584	-0.0534563	0.133776	0.159688	0.689444	0.878747	NS
ENSMUSG00000027296.7	Itpka	protein_coding	126.517	0.268715	0.264226	1.0328	0.309501	0.674102	NS
ENSMUSG00000034032.15	Rpap1	protein_coding	884.25	0.538238	0.259057	4.29292	0.0382713	0.543008	NS
ENSMUSG00000027298.17	Tyro3	protein_coding	829.618	0.383088	0.195547	3.82745	0.0504196	0.554376	NS
ENSMUSG00000033943.15	Mga	protein_coding	437.978	-0.418263	0.260665	2.5684	0.109018	0.565789	NS
ENSMUSG00000033902.12	Mapkbp1	protein_coding	2929.03	0.221988	0.171343	1.67683	0.195346	0.61522	NS
ENSMUSG00000087458.1	Gm13999	antisense	24.15	-0.41943	0.412601	1.03486	0.309019	0.673845	NS
ENSMUSG00000074899.6	Sptbn5	protein_coding	82.9471	-0.0842387	0.236401	0.126958	0.721607	0.890307	NS
ENSMUSG00000027293.13	Ehd4	protein_coding	151.647	0.184694	0.198035	0.869565	0.351076	0.698091	NS
ENSMUSG00000070719.4	Pla2g4d	protein_coding	215.458	0.215453	0.201821	1.13868	0.285932	0.664097	NS
ENSMUSG00000027291.15	Vps39	protein_coding	546.393	0.287571	0.202346	2.01648	0.155599	0.589678	NS
ENSMUSG00000033808.16	Tmem87a	protein_coding	199.137	-0.333771	0.249395	1.79	0.180926	0.607244	NS
ENSMUSG00000062646.12	Ganc	protein_coding	163.117	-0.25924	0.199977	1.68039	0.194873	0.61522	NS
ENSMUSG00000027288.16	Zfp106	protein_coding	1013.58	-0.0318379	0.153749	0.042903	0.835908	0.941866	NS
ENSMUSG00000027287.14	Snap23	protein_coding	376.211	-0.388132	0.184539	4.41725	0.0355773	0.543008	NS
ENSMUSG00000027286.16	Lrrc57	protein_coding	2761.99	-0.121427	0.124258	0.954706	0.328524	0.685401	NS
ENSMUSG00000027285.13	Haus2	protein_coding	189.529	-0.285936	0.228965	1.55957	0.211728	0.623471	NS
ENSMUSG00000033705.17	Stard9	protein_coding	2312.36	0.137606	0.133789	1.05755	0.303776	0.671093	NS
ENSMUSG00000027284.16	Cdan1	protein_coding	752.339	-0.0320542	0.143961	0.0495763	0.823802	0.936741	NS
ENSMUSG00000090100.7	Ttbk2	protein_coding	2158.49	0.0227401	0.134443	0.0286123	0.865677	0.95486	NS
ENSMUSG00000087519.8	AV039307	processed_transcript	306.489	-0.167492	0.168791	0.984673	0.321048	0.681409	NS
ENSMUSG00000027272.5	Ubr1	protein_coding	466.431	-0.136001	0.162005	0.704795	0.401177	0.726935	NS
ENSMUSG00000054484.14	Tmem62	protein_coding	57.7008	-0.0753821	0.272818	0.0764971	0.782102	0.919093	NS
ENSMUSG00000023572.16	Ccndbp1	protein_coding	127.184	0.224925	0.21902	1.05409	0.304568	0.671343	NS
ENSMUSG00000074890.4	Lcmt2	protein_coding	63.7363	0.71217	0.313889	5.12751	0.0235495	0.527651	NS
ENSMUSG00000027259.15	Adal	protein_coding	136.774	-0.20938	0.227483	0.84803	0.35711	0.701976	NS
ENSMUSG00000050619.14	Zscan29	protein_coding	161.622	-0.0552637	0.194013	0.0812177	0.775654	0.915608	NS
ENSMUSG00000027263.12	Tubgcp4	protein_coding	437.328	-0.168804	0.164969	1.04711	0.306174	0.672275	NS
ENSMUSG00000043909.16	Trp53bp1	protein_coding	1068.68	0.132746	0.131742	1.01496	0.313717	0.676117	NS
ENSMUSG00000027254.13	Map1a	protein_coding	203.563	0.266811	0.237035	1.26515	0.260678	0.648922	NS
ENSMUSG00000033526.16	Ppip5k1	protein_coding	739.966	-0.110945	0.153395	0.52293	0.469595	0.767651	NS
ENSMUSG00000033486.14	Catsper2	protein_coding	3116.6	-0.365058	0.147458	6.11412	0.0134106	0.511045	NS
ENSMUSG00000027248.13	Pdia3	protein_coding	4671.19	-0.188697	0.143485	1.7284	0.188615	0.612457	NS
ENSMUSG00000074884.12	Serf2	protein_coding	1604.63	0.0768891	0.189542	0.164521	0.685027	0.876497	NS
ENSMUSG00000027245.11	Hypk	protein_coding	22.7078	-0.248329	0.45765	0.295472	0.586735	0.831616	NS
ENSMUSG00000048222.3	Mfap1b	protein_coding	118.266	-0.408786	0.261033	2.45231	0.117352	0.567324	NS
ENSMUSG00000068479.5	Mfap1a	protein_coding	196.702	-0.189164	0.249851	0.57358	0.44884	0.755656	NS
ENSMUSG00000027242.14	Wdr76	protein_coding	37.2002	0.185032	0.322438	0.32951	0.565948	0.820274	NS
ENSMUSG00000027238.17	Frmd5	protein_coding	897.042	0.128681	0.229707	0.313666	0.575439	0.82567	NS
ENSMUSG00000086913.1	Gm14019	antisense	34.3975	-0.100247	0.377608	0.0704889	0.790626	0.922402	NS
ENSMUSG00000060227.15	Casc4	protein_coding	1064.33	-0.334509	0.229256	2.12508	0.144905	0.578639	NS
ENSMUSG00000074881.4	Mageb3	protein_coding	87.2218	-0.281755	0.226052	1.55426	0.212507	0.623768	NS
ENSMUSG00000033411.16	Ctdspl2	protein_coding	555.863	-0.267809	0.200083	1.79023	0.180898	0.607244	NS
ENSMUSG00000027236.8	Eif3j1	protein_coding	876.128	-0.413727	0.245226	2.83819	0.0920477	0.559751	NS
ENSMUSG00000033396.13	Spg11	protein_coding	389.982	0.254	0.213833	1.40914	0.2352	0.635418	NS
ENSMUSG00000060802.8	B2m	protein_coding	347.683	0.164179	0.1917	0.733105	0.391879	0.722136	NS
ENSMUSG00000033368.8	Trim69	protein_coding	2723.68	-0.0293333	0.130711	0.0503594	0.822439	0.935722	NS
ENSMUSG00000027229.5	Terb2	protein_coding	65.9859	-0.285694	0.318108	0.807989	0.368715	0.710012	NS
ENSMUSG00000027227.7	Sord	protein_coding	36158	0.100847	0.13631	0.547243	0.459447	0.762448	NS
ENSMUSG00000033256.14	Shf	protein_coding	559.656	0.312757	0.274579	1.29472	0.25518	0.645611	NS
ENSMUSG00000027199.14	Gatm	protein_coding	1851.31	0.0857387	0.140788	0.37086	0.542536	0.806529	NS
ENSMUSG00000074876.6	Spata5l1	processed_transcript	37.7194	0.218561	0.325795	0.449997	0.502336	0.784769	NS
ENSMUSG00000033213.16	AA467197	protein_coding	3039.73	0.0157308	0.154693	0.0103415	0.919	0.973589	NS
ENSMUSG00000005802.12	Slc30a4	protein_coding	1621.11	-0.11714	0.13871	0.713022	0.398442	0.725722	NS
ENSMUSG00000087017.7	4930417H01Rik	processed_transcript	197.613	-0.170314	0.187117	0.82868	0.362654	0.70548	NS
ENSMUSG00000085633.1	Bloc1s6os	antisense	60.8164	-0.109307	0.279327	0.15335	0.695354	0.880334	NS
ENSMUSG00000005804.14	Bloc1s6	protein_coding	245.63	0.112579	0.175166	0.413141	0.52038	0.795048	NS
ENSMUSG00000005803.14	Sqor	protein_coding	4754.71	0.0526135	0.128815	0.166819	0.682955	0.875789	NS
ENSMUSG00000084372.1	Gm13988	processed_pseudogene	35.1118	-0.561807	0.407487	1.90371	0.167664	0.599143	NS
ENSMUSG00000027200.17	Sema6d	protein_coding	41.3833	-0.332852	0.391251	0.725405	0.394377	0.72318	NS
ENSMUSG00000086954.1	4930583P06Rik	lincRNA	103.171	-0.344298	0.28328	1.47813	0.224067	0.629926	NS
ENSMUSG00000027201.16	Myef2	protein_coding	689.348	-0.401353	0.228984	3.06444	0.0800226	0.559269	NS
ENSMUSG00000027203.15	Dut	protein_coding	385.249	0.056933	0.160101	0.126464	0.722127	0.89054	NS
ENSMUSG00000027204.13	Fbn1	protein_coding	81.0964	0.314316	0.238432	1.73739	0.18747	0.611412	NS
ENSMUSG00000068394.4	Cep152	protein_coding	180.141	-0.34731	0.213689	2.64129	0.104119	0.563011	NS
ENSMUSG00000035109.14	Shc4	protein_coding	241.914	0.183384	0.197799	0.859688	0.353826	0.699837	NS
ENSMUSG00000091337.3	Eid1	protein_coding	164.913	0.434043	0.204071	4.51948	0.0335111	0.543008	NS
ENSMUSG00000035093.16	Secisbp2l	protein_coding	215.408	-0.140349	0.241724	0.337384	0.561343	0.817597	NS
ENSMUSG00000027206.13	Cops2	protein_coding	864.05	-0.675568	0.318304	4.46719	0.0345517	0.543008	NS
ENSMUSG00000027207.15	Galk2	protein_coding	217.217	-0.0473983	0.186935	0.0643097	0.79981	0.926043	NS
ENSMUSG00000027209.17	Fam227b	protein_coding	875.254	-0.658641	0.224854	8.51659	0.00351923	0.469995	NS
ENSMUSG00000023330.12	Dtwd1	protein_coding	114.943	0.105014	0.209908	0.250275	0.616882	0.844632	NS
ENSMUSG00000027360.5	Hdc	protein_coding	444.781	0.204644	0.172397	1.40801	0.235387	0.635418	NS
ENSMUSG00000027361.15	Gabpb1	protein_coding	513.737	-0.0320792	0.144255	0.0494549	0.824014	0.936763	NS
ENSMUSG00000027363.15	Usp8	protein_coding	5954.15	-0.275813	0.204698	1.81289	0.178162	0.605678	NS
ENSMUSG00000027364.14	Usp50	protein_coding	2346.22	-0.0477298	0.126365	0.142663	0.705648	0.883234	NS
ENSMUSG00000027365.14	Trpm7	protein_coding	171.036	-0.468813	0.375412	1.55551	0.212323	0.623768	NS
ENSMUSG00000027366.12	Sppl2a	protein_coding	433.452	-0.161455	0.225327	0.513507	0.473624	0.770152	NS
ENSMUSG00000001998.15	Ap4e1	protein_coding	140.819	-0.267764	0.21938	1.49058	0.222126	0.628848	NS
ENSMUSG00000001999.15	Blvra	protein_coding	82.2388	0.235812	0.233993	1.01565	0.313554	0.67604	NS
ENSMUSG00000034906.15	Ncaph	protein_coding	314.292	0.0550858	0.179672	0.094035	0.759109	0.907335	NS
ENSMUSG00000074825.4	Itpripl1	protein_coding	784.528	0.288628	0.161148	3.20316	0.0734962	0.559269	NS
ENSMUSG00000044145.2	1810024B03Rik	protein_coding	103.658	-0.0941595	0.246456	0.146353	0.702045	0.882046	NS
ENSMUSG00000003660.10	Snrnp200	protein_coding	3514.16	0.329037	0.203625	2.6055	0.106494	0.564616	NS
ENSMUSG00000003662.10	Ciao1	protein_coding	382.613	0.175257	0.198401	0.779711	0.377229	0.714484	NS
ENSMUSG00000034850.15	Tmem127	protein_coding	1401.01	0.243941	0.189336	1.65794	0.197882	0.616686	NS
ENSMUSG00000027367.16	Stard7	protein_coding	464.764	0.082288	0.156971	0.274771	0.600149	0.838544	NS
ENSMUSG00000027368.6	Dusp2	protein_coding	59.9004	-0.0675334	0.280966	0.0578473	0.809931	0.930311	NS
ENSMUSG00000046338.4	Gpat2	protein_coding	1050.97	0.272594	0.227163	1.43774	0.230505	0.633359	NS
ENSMUSG00000027371.10	Fahd2a	protein_coding	229.837	0.264445	0.262698	1.01174	0.314487	0.676361	NS
ENSMUSG00000079056.12	Kcnip3	protein_coding	86.7508	0.0866896	0.242616	0.127868	0.720653	0.889729	NS
ENSMUSG00000027376.15	Prom2	protein_coding	63.3803	0.827353	0.975535	0.710354	0.399326	0.725959	NS
ENSMUSG00000034800.15	Zfp661	protein_coding	257.268	-0.113392	0.165851	0.467329	0.494218	0.780168	NS
ENSMUSG00000027374.12	Mrps5	protein_coding	559.841	0.305139	0.175038	3.03398	0.081538	0.559269	NS
ENSMUSG00000027375.14	Mal	protein_coding	62.4091	0.253543	0.315683	0.645196	0.421836	0.740038	NS
ENSMUSG00000087162.1	Gm14244	antisense	1159.23	-0.392626	0.24928	2.47408	0.115737	0.566463	NS
ENSMUSG00000027377.2	Mall	protein_coding	79.8092	0.257446	0.268151	0.920965	0.337222	0.690835	NS
ENSMUSG00000027378.16	Nphp1	protein_coding	13198.7	-0.119417	0.122252	0.953908	0.328727	0.685401	NS
ENSMUSG00000051319.6	Mtln	protein_coding	43.2757	0.258546	0.313096	0.682019	0.408892	0.732725	NS
ENSMUSG00000027379.13	Bub1	protein_coding	635.761	-0.534251	0.276142	3.72514	0.053599	0.554376	NS
ENSMUSG00000027380.10	Acoxl	protein_coding	35.2758	-0.282623	0.32817	0.742658	0.388811	0.720777	NS
ENSMUSG00000027381.16	Bcl2l11	protein_coding	525.326	0.146634	0.162888	0.809985	0.368125	0.709908	NS
ENSMUSG00000074813.14	Morrbid	lincRNA	68.2973	-0.0436273	0.258921	0.0285283	0.865873	0.95486	NS
ENSMUSG00000114963.1	Gm29010	lincRNA	28.1569	-0.182595	0.361357	0.255737	0.613064	0.844171	NS
ENSMUSG00000074812.12	Spdye4c	protein_coding	344.137	-0.276289	0.162599	2.88566	0.0893713	0.559751	NS
ENSMUSG00000014355.10	Anapc1	protein_coding	930.645	0.177039	0.138352	1.63653	0.200803	0.617696	NS
ENSMUSG00000014361.5	Mertk	protein_coding	130.002	-0.0161964	0.257343	0.00418421	0.948424	0.983428	NS
ENSMUSG00000014353.15	Tmem87b	protein_coding	196.249	-0.168164	0.278322	0.365293	0.545581	0.808404	NS
ENSMUSG00000027387.11	Zc3h8	protein_coding	121.913	-0.047379	0.241008	0.0389497	0.843548	0.945562	NS
ENSMUSG00000074807.3	Gm10762	antisense	614.907	0.0597014	0.204018	0.0856292	0.769809	0.912808	NS
ENSMUSG00000042851.17	Zc3h6	protein_coding	215.769	-0.349176	0.275052	1.61029	0.204452	0.619343	NS
ENSMUSG00000079051.5	Vinac1	protein_coding	77.8828	-0.0702692	0.261488	0.0723683	0.787919	0.921472	NS
ENSMUSG00000027394.13	Ttl	protein_coding	23.4037	0.0296803	0.396113	0.00584957	0.939035	0.980936	NS
ENSMUSG00000027395.15	Polr1b	protein_coding	96.4314	0.499306	0.281743	3.13147	0.0767947	0.559269	NS
ENSMUSG00000037938.4	Chchd5	protein_coding	265.901	0.207451	0.22043	0.884806	0.346889	0.695822	NS
ENSMUSG00000027397.14	Slc20a1	protein_coding	315.347	0.0625224	0.166938	0.140265	0.708018	0.883946	NS
ENSMUSG00000048327.6	Ckap2l	protein_coding	1433.27	-0.232581	0.141027	2.7175	0.0992531	0.561342	NS
ENSMUSG00000085498.1	Gm14023	processed_transcript	63.8	-0.425268	0.300757	2.00112	0.157183	0.590572	NS
ENSMUSG00000037902.18	Sirpa	protein_coding	82.6724	0.431252	0.253935	2.88107	0.0896263	0.559751	NS
ENSMUSG00000037885.18	Stk35	protein_coding	6605.12	0.206976	0.184007	1.26413	0.260871	0.649213	NS
ENSMUSG00000027401.9	Tgm3	protein_coding	56.5969	0.193201	0.270037	0.511819	0.474352	0.770497	NS
ENSMUSG00000027404.15	Snrpb	protein_coding	1244.06	0.43757	0.21137	4.26979	0.0387957	0.544477	NS
ENSMUSG00000027405.16	Nop56	protein_coding	292.184	0.0543846	0.173152	0.0986528	0.753452	0.904543	NS
ENSMUSG00000027406.13	Idh3b	protein_coding	1415.19	-0.0382672	0.125814	0.0925068	0.761014	0.907915	NS
ENSMUSG00000053552.14	Ebf4	protein_coding	33.6957	-0.322749	0.370477	0.758948	0.383658	0.718445	NS
ENSMUSG00000027408.7	Cpxm1	protein_coding	589.968	0.222115	0.185073	1.43887	0.230323	0.633222	NS
ENSMUSG00000027409.5	1700020A23Rik	protein_coding	582.475	-0.0583507	0.184777	0.0997113	0.752176	0.904459	NS
ENSMUSG00000037773.14	Pced1a	protein_coding	668.05	0.0586414	0.18471	0.100788	0.750886	0.904166	NS
ENSMUSG00000027411.17	Vps16	protein_coding	444.142	0.0673008	0.16958	0.157493	0.691475	0.878925	NS
ENSMUSG00000027303.18	Ptpra	protein_coding	308.762	0.228084	0.162254	1.97466	0.159954	0.593142	NS
ENSMUSG00000060029.13	4930473A02Rik	antisense	78.9824	-0.115596	0.248521	0.216268	0.641898	0.856668	NS
ENSMUSG00000037740.8	Mrps26	protein_coding	544.014	0.111416	0.256795	0.188156	0.664455	0.867673	NS
ENSMUSG00000027300.10	Ubox5	protein_coding	423.756	0.35253	0.242043	2.11616	0.145751	0.579832	NS
ENSMUSG00000079043.3	Fastkd5	protein_coding	25.6797	-0.187358	0.403223	0.21614	0.641997	0.856668	NS
ENSMUSG00000037703.14	Lzts3	protein_coding	71.2759	-0.0153386	0.250989	0.00376809	0.951053	0.984373	NS
ENSMUSG00000068290.11	Ddrgk1	protein_coding	785.18	0.169042	0.192077	0.773991	0.378985	0.715495	NS
ENSMUSG00000074797.11	Itpa	protein_coding	329.945	-0.00580976	0.164437	0.00127191	0.97155	0.991522	NS
ENSMUSG00000074796.10	Slc4a11	protein_coding	24.2841	0.900522	0.392412	5.29219	0.0214213	0.524196	NS
ENSMUSG00000027309.18	4930402H24Rik	protein_coding	1697.27	0.162968	0.13566	1.44232	0.229764	0.633222	NS
ENSMUSG00000089662.1	Gm14057	transcribed_processed_pseudogene	31.5453	0.0272458	0.361306	0.00570416	0.939796	0.981406	NS
ENSMUSG00000085566.1	A730017L22Rik	processed_transcript	28.3228	-0.0619799	0.411009	0.0228302	0.8799	0.958583	NS
ENSMUSG00000027312.14	Atrn	protein_coding	258.939	0.132466	0.173493	0.583119	0.445092	0.753535	NS
ENSMUSG00000027316.15	Gfra4	protein_coding	589.127	0.232071	0.225259	1.06009	0.303196	0.67076	NS
ENSMUSG00000027318.17	Adam33	protein_coding	25.71	0.0694963	0.417081	0.0278345	0.867499	0.954983	NS
ENSMUSG00000074793.10	Hspa12b	protein_coding	164.868	0.142899	0.19463	0.538911	0.462884	0.764065	NS
ENSMUSG00000027327.16	1700037H04Rik	protein_coding	9847.34	0.284725	0.222114	1.64056	0.200249	0.617696	NS
ENSMUSG00000087405.1	Gm14232	antisense	34.3292	0.617705	0.36994	2.78494	0.0951542	0.559775	NS
ENSMUSG00000027329.9	Spef1	protein_coding	1386.29	0.129733	0.184762	0.492815	0.482674	0.775114	NS
ENSMUSG00000068267.5	Cenpb	protein_coding	537.536	0.475746	0.263752	3.23952	0.0718817	0.558993	NS
ENSMUSG00000027330.16	Cdc25b	protein_coding	38.73	0.435138	0.3274	1.76591	0.183889	0.608454	NS
ENSMUSG00000068264.11	Ap5s1	protein_coding	140.34	0.476166	0.242413	3.84748	0.0498208	0.554376	NS
ENSMUSG00000037523.13	Mavs	protein_coding	203.603	0.544688	0.229326	5.61853	0.0177715	0.511045	NS
ENSMUSG00000037514.17	Pank2	protein_coding	923.581	0.051785	0.146594	0.124779	0.723908	0.891162	NS
ENSMUSG00000048911.15	Rnf24	protein_coding	1294.56	0.0716835	0.129752	0.305196	0.580643	0.828141	NS
ENSMUSG00000027333.18	Smox	protein_coding	253.255	0.278144	0.179235	2.40611	0.120863	0.568795	NS
ENSMUSG00000027335.9	Adra1d	protein_coding	98.0324	0.208374	0.240056	0.753088	0.3855	0.718988	NS
ENSMUSG00000087524.1	Gm14285	antisense	214.88	0.0100833	0.224855	0.00213124	0.963178	0.988475	NS
ENSMUSG00000079037.9	Prnp	protein_coding	341.771	0.49144	0.168537	8.4775	0.00359566	0.469995	NS
ENSMUSG00000027339.15	Rassf2	protein_coding	318.651	0.226255	0.156124	2.09943	0.147354	0.580696	NS
ENSMUSG00000027340.15	Slc23a2	protein_coding	90.4422	0.287551	0.241	1.42293	0.232921	0.633855	NS
ENSMUSG00000027341.10	Tmem230	protein_coding	778.943	0.0811079	0.147245	0.303368	0.581779	0.828552	NS
ENSMUSG00000027342.14	Pcna	protein_coding	1338.24	-0.0553809	0.126868	0.19054	0.662467	0.867239	NS
ENSMUSG00000087377.1	AV099323	antisense	97.4549	-0.0822321	0.226679	0.131825	0.716547	0.887823	NS
ENSMUSG00000058793.14	Cds2	protein_coding	551.783	0.388339	0.174384	4.94686	0.0261382	0.538644	NS
ENSMUSG00000086379.7	1700026D11Rik	antisense	741.673	-0.0152393	0.155387	0.00962928	0.92183	0.974119	NS
ENSMUSG00000027346.15	Gpcpd1	protein_coding	535.21	-0.307332	0.253411	1.46902	0.2255	0.630355	NS
ENSMUSG00000027350.8	Chgb	protein_coding	217.924	-0.395639	0.18555	4.54103	0.0330916	0.543008	NS
ENSMUSG00000037376.14	Trmt6	protein_coding	209.433	0.0603505	0.179781	0.112769	0.737014	0.89794	NS
ENSMUSG00000027353.14	Mcm8	protein_coding	145.707	-0.494875	0.251287	3.87376	0.0490466	0.554376	NS
ENSMUSG00000086575.1	Gm14104	antisense	46.6297	-0.402037	0.292744	1.88715	0.169523	0.599925	NS
ENSMUSG00000027357.16	Crls1	protein_coding	1211.69	-0.130721	0.176893	0.546038	0.459941	0.762623	NS
ENSMUSG00000043110.2	Lrrn4	protein_coding	78.3227	0.487103	0.272749	3.18328	0.0743952	0.559269	NS
ENSMUSG00000034723.11	Tmx4	protein_coding	1103.24	-0.101401	0.162273	0.390476	0.532049	0.800285	NS
ENSMUSG00000051177.16	Plcb1	protein_coding	56.6856	-0.480875	0.272888	3.11071	0.0777789	0.559269	NS
ENSMUSG00000085247.1	4930545L23Rik	antisense	262.82	0.020232	0.187215	0.0117815	0.913565	0.971059	NS
ENSMUSG00000039943.16	Plcb4	protein_coding	308.868	-0.441193	0.271351	2.63719	0.104388	0.563011	NS
ENSMUSG00000027270.14	Lamp5	protein_coding	24.3828	-0.00319772	0.394198	0.000111403	0.991579	0.994529	NS
ENSMUSG00000074771.10	Ankef1	protein_coding	8038.92	-0.0765092	0.153497	0.248423	0.618188	0.845165	NS
ENSMUSG00000027274.16	Mkks	protein_coding	35.4826	-0.157687	0.332802	0.224722	0.635465	0.853184	NS
ENSMUSG00000027281.16	Slx4ip	protein_coding	204.167	-0.373135	0.262625	2.0167	0.155577	0.589678	NS
ENSMUSG00000027276.7	Jag1	protein_coding	747.335	0.249945	0.17158	2.11944	0.145439	0.579399	NS
ENSMUSG00000085640.1	Gm14064	lincRNA	63.6445	-0.298022	0.28667	1.0828	0.298072	0.670443	NS
ENSMUSG00000062098.11	Btbd3	protein_coding	57.9866	0.446635	0.290193	2.37071	0.123631	0.56967	NS
ENSMUSG00000039033.11	Tasp1	protein_coding	993.532	0.0653085	0.150876	0.187342	0.665138	0.867708	NS
ENSMUSG00000045624.15	Esf1	protein_coding	142.63	-0.928279	0.309433	8.91266	0.00283201	0.465319	NS
ENSMUSG00000027384.6	Ndufaf5	protein_coding	77.226	-0.0977859	0.238696	0.167785	0.682088	0.87527	NS
ENSMUSG00000074764.11	Sel1l2	protein_coding	678.261	-0.364973	0.296073	1.5163	0.21818	0.626404	NS
ENSMUSG00000068205.14	Macrod2	protein_coding	450.479	-0.249543	0.162939	2.34457	0.12572	0.570746	NS
ENSMUSG00000051379.12	Flrt3	protein_coding	26.1377	0.0501751	0.40268	0.0157061	0.900267	0.967699	NS
ENSMUSG00000038844.10	Kif16b	protein_coding	533.37	-0.288826	0.180343	2.5626	0.109418	0.565789	NS
ENSMUSG00000086504.1	Kif16bos	antisense	306.988	-0.0837009	0.172845	0.234484	0.628219	0.850184	NS
ENSMUSG00000008333.12	Snrpb2	protein_coding	396.638	-0.362936	0.201219	3.24884	0.0714742	0.558993	NS
ENSMUSG00000027419.9	Pcsk2	protein_coding	76.7044	0.348459	0.257998	1.8226	0.177005	0.605536	NS
ENSMUSG00000027420.13	Bfsp1	protein_coding	25.7881	0.251857	0.421609	0.356868	0.550251	0.811408	NS
ENSMUSG00000015932.8	Dstn	protein_coding	464.167	-0.051419	0.149647	0.118083	0.731123	0.894848	NS
ENSMUSG00000027422.15	Rrbp1	protein_coding	4081.12	-0.100715	0.127919	0.619759	0.431137	0.745092	NS
ENSMUSG00000037307.11	Banf2	protein_coding	668.552	-0.0445652	0.149625	0.0887165	0.765815	0.910547	NS
ENSMUSG00000027423.15	Snx5	protein_coding	310.737	-0.271167	0.217902	1.548	0.213431	0.624704	NS
ENSMUSG00000027424.11	Mgme1	protein_coding	69.8708	-0.0734534	0.251067	0.0855803	0.769873	0.912808	NS
ENSMUSG00000037279.13	Ovol2	protein_coding	1927.78	0.251705	0.231082	1.18489	0.276363	0.6598	NS
ENSMUSG00000084837.1	1700108N11Rik	antisense	1518.77	0.0822239	0.174691	0.221493	0.637905	0.854216	NS
ENSMUSG00000027425.18	Kat14	protein_coding	250.374	0.101752	0.196109	0.269162	0.603895	0.83992	NS
ENSMUSG00000083674.3	Zfp133-ps	transcribed_unitary_pseudogene	22.1039	-0.295449	0.419639	0.497166	0.480748	0.773823	NS
ENSMUSG00000037259.15	Dzank1	protein_coding	193.263	-0.429832	0.207234	4.29881	0.0381391	0.543008	NS
ENSMUSG00000027427.13	Polr3f	protein_coding	122.409	-0.0986796	0.216919	0.207244	0.648936	0.860912	NS
ENSMUSG00000027428.9	Rbbp9	protein_coding	60.0863	-0.142446	0.288002	0.245431	0.620311	0.846075	NS
ENSMUSG00000027429.16	Sec23b	protein_coding	626.446	0.199657	0.166249	1.4411	0.229962	0.633222	NS
ENSMUSG00000027430.12	Dtd1	protein_coding	298.152	0.115831	0.199697	0.33632	0.561961	0.818081	NS
ENSMUSG00000027431.5	Scp2d1	protein_coding	3126.57	-0.126919	0.170154	0.556244	0.455778	0.759583	NS
ENSMUSG00000063873.10	Slc24a3	protein_coding	419.247	0.326735	0.176454	3.42283	0.0643009	0.555858	NS
ENSMUSG00000001768.16	Rin2	protein_coding	173.098	0.0589755	0.186267	0.100334	0.751429	0.90445	NS
ENSMUSG00000002728.14	Naa20	protein_coding	420.495	0.0265182	0.162114	0.026761	0.870056	0.955955	NS
ENSMUSG00000001767.5	Crnkl1	protein_coding	557.233	-0.196015	0.187511	1.09255	0.295907	0.669273	NS
ENSMUSG00000037143.17	Cfap61	protein_coding	1548.56	0.241129	0.174667	1.90357	0.167679	0.599143	NS
ENSMUSG00000037110.20	Ralgapa2	protein_coding	763.248	0.111173	0.157463	0.498495	0.480162	0.773174	NS
ENSMUSG00000074749.10	Kiz	protein_coding	3112.12	-0.466616	0.19717	5.57776	0.01819	0.511045	NS
ENSMUSG00000027433.5	Xrn2	protein_coding	1013.54	-0.0838	0.148662	0.317787	0.57294	0.824142	NS
ENSMUSG00000054160.2	Nkx2-4	protein_coding	132.348	-0.088456	0.304231	0.08456	0.77121	0.913488	NS
ENSMUSG00000037034.16	Pax1	protein_coding	149.425	-0.109342	0.205647	0.282615	0.594992	0.836371	NS
ENSMUSG00000074743.4	Thbd	protein_coding	45.8446	0.466873	0.323472	2.08095	0.149148	0.582035	NS
ENSMUSG00000027435.8	Cd93	protein_coding	41.1404	-0.128799	0.317225	0.164975	0.684617	0.876392	NS
ENSMUSG00000036992.10	Nxt1	protein_coding	1985.3	0.131609	0.219405	0.359657	0.548697	0.810584	NS
ENSMUSG00000027439.9	Gzf1	protein_coding	372.833	-0.02944	0.166161	0.0314433	0.859255	0.952119	NS
ENSMUSG00000027438.14	Napb	protein_coding	42.8557	-0.424344	0.342132	1.54101	0.214467	0.624709	NS
ENSMUSG00000055177.15	Cstl1	protein_coding	1131.19	-0.017319	0.135531	0.0163299	0.898316	0.966861	NS
ENSMUSG00000027444.2	Cstdc1	protein_coding	52.5855	-0.47289	0.29949	2.49793	0.113996	0.565827	NS
ENSMUSG00000027443.10	Cst12	protein_coding	328.828	-0.267536	0.227807	1.37851	0.240354	0.637718	NS
ENSMUSG00000027442.10	Cst8	protein_coding	3742.85	-0.211029	0.189115	1.24418	0.264667	0.652923	NS
ENSMUSG00000036924.3	Cst13	protein_coding	885.638	-0.178662	0.166782	1.1472	0.284135	0.66342	NS
ENSMUSG00000027445.3	Cst9	protein_coding	780.25	-0.312783	0.224126	1.94484	0.163144	0.594607	NS
ENSMUSG00000027446.2	Cstdc2	protein_coding	162.249	1.51815	0.939661	2.50202	0.1137	0.565789	NS
ENSMUSG00000027447.6	Cst3	protein_coding	1621.21	0.221672	0.12987	2.91095	0.0879799	0.559751	NS
ENSMUSG00000074739.2	Gm10750	TEC	45.569	0.0978671	0.301852	0.105216	0.745658	0.901666	NS
ENSMUSG00000081494.1	Gm14130	processed_pseudogene	43.6283	-0.0519289	0.374051	0.0195271	0.888866	0.963194	NS
ENSMUSG00000083325.3	Gm14121	transcribed_processed_pseudogene	31.8714	0.171319	0.351499	0.237555	0.625978	0.849563	NS
ENSMUSG00000033096.7	Apmap	protein_coding	113.553	0.112865	0.239421	0.222197	0.637371	0.853972	NS
ENSMUSG00000027452.11	Acss1	protein_coding	180.199	0.422419	0.186219	5.14111	0.0233657	0.52759	NS
ENSMUSG00000033068.16	Entpd6	protein_coding	2304.33	0.361188	0.238892	2.27998	0.131054	0.572657	NS
ENSMUSG00000033059.7	Pygb	protein_coding	252.247	0.513568	0.24359	4.42615	0.0353922	0.543008	NS
ENSMUSG00000032046.15	Abhd12	protein_coding	1433.64	0.342358	0.223047	2.35043	0.125248	0.570746	NS
ENSMUSG00000027454.10	Gins1	protein_coding	273.701	-0.115658	0.185826	0.38755	0.53359	0.800921	NS
ENSMUSG00000068115.13	Ninl	protein_coding	951.77	-0.114043	0.137213	0.690614	0.405956	0.730202	NS
ENSMUSG00000079006.3	Gm14151	protein_coding	230.022	-0.475861	0.286922	2.7435	0.097651	0.560044	NS
ENSMUSG00000079005.3	Gm14147	protein_coding	293.496	-0.460097	0.316648	2.10505	0.146813	0.58033	NS
ENSMUSG00000085805.1	Gm14145	lincRNA	242.228	-0.562432	0.277051	4.10522	0.0427511	0.551171	NS
ENSMUSG00000087337.1	Gm14144	lincRNA	41.5145	-0.3309	0.324389	1.04058	0.307687	0.672818	NS
ENSMUSG00000087609.1	4930442J19Rik	lincRNA	107.364	0.19598	0.229002	0.732072	0.392213	0.722136	NS
ENSMUSG00000087495.7	Gm14152	lincRNA	326.033	-0.0964564	0.193339	0.24906	0.617738	0.845165	NS
ENSMUSG00000082809.3	Gm14150	processed_pseudogene	147.187	-0.170513	0.212457	0.644567	0.422062	0.740038	NS
ENSMUSG00000086659.1	Gm14146	antisense	95.5135	-0.266107	0.324542	0.672948	0.412026	0.735046	NS
ENSMUSG00000061525.2	4921509C19Rik	protein_coding	425.077	-0.321371	0.227674	1.99022	0.158318	0.591378	NS
ENSMUSG00000027455.16	Nsfl1c	protein_coding	601.838	0.158376	0.152933	1.0719	0.300516	0.670443	NS
ENSMUSG00000087433.1	Gm14167	antisense	70.0406	-0.365035	0.249532	2.14041	0.143463	0.577771	NS
ENSMUSG00000032966.14	Fkbp1a	protein_coding	5406.44	0.25102	0.180919	1.92263	0.165567	0.597056	NS
ENSMUSG00000074704.9	Rad21l	protein_coding	25.787	-0.386951	0.424947	0.832117	0.361661	0.705194	NS
ENSMUSG00000032869.15	Psmf1	protein_coding	12711.2	0.152496	0.165162	0.852092	0.355961	0.701491	NS
ENSMUSG00000086800.1	4930556L07Rik	lincRNA	548.682	-0.0181923	0.156193	0.0135797	0.907231	0.9696	NS
ENSMUSG00000087004.1	Gm14154	antisense	21.5645	0.228182	0.446235	0.261709	0.608949	0.842233	NS
ENSMUSG00000027459.16	Fam110a	protein_coding	3402.21	0.353429	0.196107	3.23999	0.0718613	0.558993	NS
ENSMUSG00000027463.14	Slc52a3	protein_coding	996.203	0.599702	0.219704	7.4011	0.00651839	0.503469	NS
ENSMUSG00000032802.8	Srxn1	protein_coding	565.82	0.0609818	0.147717	0.170427	0.679733	0.874338	NS
ENSMUSG00000074698.10	Csnk2a1	protein_coding	279.892	0.0734516	0.170666	0.185334	0.666829	0.867986	NS
ENSMUSG00000027465.13	Tbc1d20	protein_coding	7876.37	0.248431	0.214407	1.34088	0.24688	0.641665	NS
ENSMUSG00000027466.15	Rbck1	protein_coding	816.921	0.284897	0.226179	1.58393	0.208196	0.621232	NS
ENSMUSG00000051817.8	Sox12	protein_coding	318.585	0.31082	0.239663	1.67871	0.195095	0.61522	NS
ENSMUSG00000074682.4	Zcchc3	protein_coding	123.822	-0.0561353	0.242776	0.0536282	0.816866	0.932864	NS
ENSMUSG00000032680.11	6820408C15Rik	protein_coding	1491.2	0.26798	0.215528	1.54367	0.214073	0.624704	NS
ENSMUSG00000050645.3	Defb19	protein_coding	1034.58	-0.01223	0.149406	0.00670195	0.934754	0.978101	NS
ENSMUSG00000062124.7	Defb45	protein_coding	38.6051	0.179446	0.318325	0.317812	0.572925	0.824142	NS
ENSMUSG00000044863.7	Defb36	protein_coding	414.849	-0.0488446	0.202581	0.0581375	0.809464	0.930311	NS
ENSMUSG00000000359.3	Rem1	protein_coding	26.4799	0.0449985	0.376148	0.0143249	0.904731	0.968916	NS
ENSMUSG00000087148.1	1700030C14Rik	antisense	1090.36	0.229626	0.148639	2.38426	0.122563	0.568795	NS
ENSMUSG00000019188.16	H13	protein_coding	2272.34	0.28407	0.179907	2.48916	0.114633	0.565827	NS
ENSMUSG00000042814.8	Mcts2	protein_coding	468.693	-0.331689	0.157445	4.43303	0.0352499	0.543008	NS
ENSMUSG00000042745.9	Id1	protein_coding	28.6304	0.418337	0.427582	0.955694	0.328274	0.685401	NS
ENSMUSG00000009876.13	Cox4i2	protein_coding	26.4805	0.0736813	0.399072	0.0344128	0.852832	0.949102	NS
ENSMUSG00000007659.18	Bcl2l1	protein_coding	2251.73	0.339329	0.222818	2.31388	0.128224	0.571159	NS
ENSMUSG00000027469.16	Tpx2	protein_coding	954.842	-0.0914961	0.139305	0.431309	0.511347	0.790485	NS
ENSMUSG00000074676.2	Foxs1	protein_coding	40.207	0.427709	0.340262	1.57831	0.209005	0.621885	NS
ENSMUSG00000042662.16	Dusp15	protein_coding	3607.53	0.0948339	0.2095	0.204859	0.650827	0.861725	NS
ENSMUSG00000074673.15	Ttll9	protein_coding	2467.98	0.0830875	0.146448	0.321838	0.570505	0.82327	NS
ENSMUSG00000027472.14	Pdrg1	protein_coding	332.67	0.303017	0.206083	2.1586	0.141774	0.577665	NS
ENSMUSG00000042631.7	Xkr7	protein_coding	28.6778	-0.0673103	0.384117	0.030741	0.86082	0.952747	NS
ENSMUSG00000068040.10	Tm9sf4	protein_coding	954.759	0.362767	0.169743	4.55671	0.03279	0.543008	NS
ENSMUSG00000051413.17	Plagl2	protein_coding	961.187	0.264607	0.159604	2.74495	0.0975622	0.559957	NS
ENSMUSG00000046020.13	Pofut1	protein_coding	246.965	0.2597	0.175582	2.18586	0.139283	0.577347	NS
ENSMUSG00000027475.9	Kif3b	protein_coding	4479.47	0.00646843	0.12746	0.00257592	0.959522	0.987485	NS
ENSMUSG00000073236.4	2500004C02Rik	processed_transcript	99.2732	-0.0734065	0.233313	0.0993496	0.752611	0.904524	NS
ENSMUSG00000042548.14	Asxl1	protein_coding	3437.58	0.171342	0.169682	1.01903	0.31275	0.675646	NS
ENSMUSG00000061411.12	Nol4l	protein_coding	8970.76	0.170221	0.128456	1.75494	0.185256	0.609373	NS
ENSMUSG00000079001.1	4930404H24Rik	protein_coding	22.976	-0.0182115	0.402282	0.00206223	0.963779	0.988681	NS
ENSMUSG00000056941.17	Commd7	protein_coding	169.676	0.382347	0.219939	3.01629	0.0824317	0.559269	NS
ENSMUSG00000027478.15	Dnmt3b	protein_coding	110.834	0.180411	0.239319	0.568103	0.451014	0.7563	NS
ENSMUSG00000082079.2	Dnmt3c	protein_coding	27.6572	-0.332892	0.39164	0.724865	0.394553	0.723271	NS
ENSMUSG00000027479.14	Mapre1	protein_coding	872.446	0.0621697	0.156459	0.157918	0.69108	0.878925	NS
ENSMUSG00000044083.12	Efcab8	protein_coding	1734.85	0.15106	0.21658	0.486203	0.485626	0.776197	NS
ENSMUSG00000083097.3	Gm14494	processed_pseudogene	21.817	0.208045	0.422509	0.242611	0.622326	0.847113	NS
ENSMUSG00000027480.12	Sun5	protein_coding	2172.2	0.0899675	0.130261	0.476946	0.489809	0.778062	NS
ENSMUSG00000027481.2	Bpifb2	protein_coding	74.267	0.292173	0.245129	1.42034	0.233347	0.633855	NS
ENSMUSG00000068008.8	Bpifb3	protein_coding	72.607	0.243758	0.282317	0.744961	0.388076	0.720353	NS
ENSMUSG00000078998.3	Bpifa6	protein_coding	67.5468	0.103725	0.257052	0.162828	0.686566	0.877225	NS
ENSMUSG00000027482.12	Bpifa3	protein_coding	1750.74	0.204061	0.200629	1.03357	0.309322	0.674049	NS
ENSMUSG00000038572.7	Bpifb5	protein_coding	225.076	0.666224	0.272357	5.94173	0.0147865	0.511045	NS
ENSMUSG00000027487.11	Cdk5rap1	protein_coding	86.105	0.196221	0.258557	0.575652	0.448022	0.755254	NS
ENSMUSG00000027488.12	Snta1	protein_coding	121.882	0.268224	0.284667	0.886422	0.346449	0.695726	NS
ENSMUSG00000038533.15	Cbfa2t2	protein_coding	501.758	0.225546	0.166525	1.83267	0.175812	0.603881	NS
ENSMUSG00000027489.15	Necab3	protein_coding	427.783	-0.0854355	0.159497	0.286975	0.592166	0.834485	NS
ENSMUSG00000038523.10	1700003F12Rik	protein_coding	6956.97	0.320915	0.285626	1.25975	0.261699	0.650558	NS
ENSMUSG00000078129.3	Actl10	protein_coding	510.16	0.514154	0.23968	4.57959	0.032355	0.543008	NS
ENSMUSG00000027490.17	E2f1	protein_coding	142.473	0.137936	0.226015	0.37238	0.54171	0.806288	NS
ENSMUSG00000000876.11	Pxmp4	protein_coding	66.46	0.598761	0.283571	4.44965	0.0349085	0.543008	NS
ENSMUSG00000097602.2	4930519P11Rik	antisense	1187.85	0.217293	0.186721	1.35294	0.244765	0.639661	NS
ENSMUSG00000059842.12	Zfp341	protein_coding	30.2567	0.268676	0.386355	0.483383	0.486894	0.776736	NS
ENSMUSG00000038467.15	Chmp4b	protein_coding	1825.86	0.081521	0.165067	0.243852	0.621437	0.846806	NS
ENSMUSG00000027593.15	Raly	protein_coding	688.024	0.18179	0.181223	1.00548	0.315988	0.677477	NS
ENSMUSG00000027596.10	a	protein_coding	58.4756	-0.21731	0.265844	0.668265	0.413657	0.735859	NS
ENSMUSG00000074656.12	Eif2s2	protein_coding	1487.58	-0.582848	0.296028	3.85193	0.0496889	0.554376	NS
ENSMUSG00000084897.1	Gm14226	protein_coding	586.073	0.0542213	0.203095	0.0713196	0.789425	0.922204	NS
[truncated: 15,195 more rows]

## Sheet: Differential gene
geneID	geneName	geneType	baseMean	log2FoldChange	lfcSE	stat	pvalue	padj	change
ENSMUSG00000105703.2	Gm43305	processed_transcript	325.366	1.65491	0.298728	29.4183	5.83241e-08	0.00100283	up in Testis_KO
ENSMUSG00000032323.13	Cyp11a1	protein_coding	2228.34	1.06397	0.224032	22.0804	2.61472e-06	0.0149858	up in Testis_KO
ENSMUSG00000024665.8	Fads2	protein_coding	2750.71	1.02854	0.195308	27.1881	1.84594e-07	0.00158696	up in Testis_KO
ENSMUSG00000053846.5	Lipg	protein_coding	248.967	0.91173	0.200578	20.481	6.02259e-06	0.0207105	up in Testis_KO
ENSMUSG00000031700.11	Gpt2	protein_coding	535.837	0.807381	0.175768	20.9004	4.83793e-06	0.0207105	up in Testis_KO
ENSMUSG00000026182.6	Tnp1	protein_coding	19336.6	-0.602891	0.139615	18.5149	1.68585e-05	0.0483109	down in Testis_KO
