# Supplementary material for: The vertebrate- and testis- specific transmembrane protein C11ORF94 plays a critical role in sperm-oocyte membrane binding
Source: Mol Biomed. 2022 Sep 2;3:27. doi: 10.1186/s43556-022-00092-1 (PMC9437168; doi:10.1186/s43556-022-00092-1)
Supplement: Supplementary file 8 — Additional file 8: Table S4. Antibodies used in our experiment. [file 43556_2022_92_MOESM8_ESM.xlsx]

## Sheet: Sheet1
Table 4 Antibodies.
Primary antibodies
Antibody	Host	Producer	Catalog number	Dilution
C11ORF94 (antigen:DGPNMADYYDVN)	Rabbit	DIA-AN	customized	WB
				1:1000
C11ORF94 (antigen: QPQRSQQSVPEEFSA)	Rabbit	bioworld	customized	IF
				1:50
V5-Tag	Rabbit	cell Singaling	13202s	WB
				1:1000
ZP3	Rabbit	Proteintech	21279-1-AP	IF
				1:100
β-ACTB	Rabbit	Bioworld	AP0060	WB
				1:5000
Secondary antibody
Antibody	Host	Producer	Catalog number	Dilution
HRP-conjugated anti-Rabbit Ig (H+L) antibody		Beyotime Biotechnology	A0208	WB
				1:1000
Rabbit (Alexa-488)	Donkey	Molecular Probes	A-21206	IF
				1:100
Anti-Rabbit IgG (H+L) Highly Cross-Adsorbed Secondary Antibody, Alexa Fluor 555	Donkey	Molecular Probes	A31572	IF
				1:200
Fluorescent dye
Dye		Producer	Catalog number	Dilution
Rhodamine Phalloidin		Cytoskeleton	PHDR1	IF
				1:400
PNA		Invitrogen	L21409	IF
				1:100
Hoechat 33342		Invitrogen	H1399	IF
				1:2000
